# Supplementary material for: Identification of Cytauxzoon felis antigens via protein microarray and assessment of expression library immunization against cytauxzoonosis
Source: Clin Proteomics. 2018 Dec 29;15:44. doi: 10.1186/s12014-018-9218-9 (PMC6310948; doi:10.1186/s12014-018-9218-9)
Supplement: Supplementary file 1 — Additional file 1: Supplementary Data Set 1 Sequences of putative Cytauxzoon felis ORFs/genes selected for printing on protein microarray. [file 12014_2018_9218_MOESM1_ESM.jpg]

>contig00105:11063..13265 (+)
ATGAATAGATCCTATAGGTATACATTTGATCATTGTATAGGTTTTtCTAGATATTTATTA
TCTAATAGGTCTATTTCATCTCCATTTATATATGGAAATTCTGGTATAGATGTGAATTTT
AAACGTAGTTTTGTTATTGTGAGTGATTTTAATAGGAAATCTTATAATAATTTATATATA
TATGATTCATGTGGTAATTGTAGTTTTTCATCATCAAAAAAGAAGAAGAAAGAGAAGGAT
GATGTTGATGTTAAAGATGAGGATGATATGAAGAGTATAATAGATTCTACTGCGAAGGTG
ATTTATGATTTTATGAATAGCGGTAAATCTGATAAGCAGAAATTAGGTAGGCAGGCTACT
AATGGTAAGATTAGAAAGAAACCTATTCCTGTAAAGACTGAGGTAAAGGAGGAAGTGAAG
AAGAAGGATGATGATGATGAATTGGTATTACCTACAAAGTTTACATTACCTATATTAAAT
TTTTCACCTTCTAAACGTGTTAATGCATTAACTGCCTTAGGTTTATATAGGAAGCCTGCA
TTTCCTGGTTTTTATCAAGTATTACAAATACAAGATCAATCAGTATTACAATGTTTATCT
AATGTGAAGCAGAATTCTGGTCATGATTATATTGGTGGTTTTTTGACTAGAGATGATAAG
AGTTTAAATAATAATTCATTACCTGTATTAAGAGATGATGCTGGATCAGTATCATCATAT
AATGAATTACATATGGTAGGTACATTATTACAGATTATAACAATAACACCAAATTTAAGT
TTtCAAGGTGGACAAGTAATATTAATGCCACATAAAAGGATAAGAATGACTGGTATACAT
GCAGAACCAAATGAGAATTATCCATTATATAGAGTATCAGTAGAATATGTAGAAGATAAT
AAAGAATTTGAAGATTCAAATATAACAAAAGCATTACATTTAGAGATAATAACAACAGTT
AAAGAATTAATAAAGACATCAAATTTTtATAAAGAGCATTTTGATCAGATAATAAGATTT
TATAATTTAGATTATCCAACAAGATTAGCAGATTTAATAGCTGGTATATCATTAGCTAAA
CGTGATCAATTACAAAATATATTATCAGAGATGAATATAGATAAGAGATTAACAATGGTA
TTAGAGATTGCAAAGAATGATTTAGAATTTGCTAGAGTACAATCTGAAGTAAATAATCAA
TTAGAAGAAAAATTATCTAAAGATCAAAGAAAATATATATTAAATGAACAAATGAAGATG
ATAAAAAAaGAATTAGGTATTGATAATGATGATAAGATGAATATAATAGAATCATTTGAT
AATGAATATAATAAATATAATAAATATATGACAGATGAGGTAAAAAATTCATATATAAAT
AATATAAATCGTTTAAAACAATTAGAATTATCTAGTGCAGAATTTAGTGTATGTAGATCA
TATATAGAATGGTTAATAGGTTTACCATGGGGTAAATATGATATAGATAATATAGATATA
TATAATGCAaAAAAAATATTAGATTCAAATCATTATGGTTTAAATGATATAAAATTACGT
TTATTAGAATATATAGCTACTAATATATTAAATGGTAATAATAATAATAAAATTATATGT
CTTGTTGGTCCACCTGGTGTAGGTAAAACATCTATAGCTATTATAATAGCTAAATCATTA
AATAGAAAATTATATAAATTTTCATTAGGTGGTTTATTTGATGTAGCTGAAATTAAAGGA
CATCGTAGAACATATGTTGGTGCATTACCTGGTAAATTTATACAAGCATTAAAATATACT
AATACTATGAATCCATTAATTATATTAGATGAAATAGATAAATTAGGTAAAGATTCACGT
GGTGATCCATCATCTGCATTATTAGAAGTATTAGATCCATCACAAAATTATAATTTCCGT
GATTATTATCTAGATGTACCTATAGATCTATCCAATATCTTATTTATATGTACTGCTAAT
ACTATCGATACTATACCTATACCTTTATTAGATCGTATGGAAATTATTAATATACCTGGA
TATCTACCCGAAGAAAAaTTATCAATCACTAAACATTTCCTTATACCACAAACAGAAAAA
AaTACTGGATTAAACTCTAATATAGTGAAAATTAATGACTCTGCTATCAATACCATCATT
AAACAATACTCTAGAGAAGCCGGTGTCAGAAACCTACTCAAAT
>contig00105:13821..14369 (+)
tATAATGGAAGACTATCGAGTGGATTGAGTTTGGATAGATCGGCGATAGCATCGAGTATA
TTATCTGGTGTGAGTGAGTGTATAATTGTAACGGATGAGAATGTGAAGGATTATTTGGGT
GTACCTATATATAATAAGGAGACATTACATCCTTATCCATTACCTTATGGTGTTGTGATG
GGATTAGCATGGACTAATGCTGGTGGTGCTACAATGTATGTAGAAGCTCATGGTCAAATT
ATAGATTGTAATGGTTATTTAATAGAACCTAATAGAACGAATATACCAGATAATGATATA
AAATTAGATGTTAATAAAAAaTTTGGTACATTTCATGGTAGTTTAAAAGTAACTGGTCAT
TTAGGTACAGTTATGACAGAAAGTTCACAAATTGCTCTTACATATTGTAAAACATTTATT
AGAAAATATCAACCATATAATATATTTTTAGATGAAGCACAAATTCATATACATGTACCA
GAAGGTGCTACGCCTAAAGATGGACCATCTGGTGGTATTACAATGGCATCTGCTTTAATT
TCTATTGCAT
>contig00105:14398..14612 (+)
tCAATGACTGGTGAATTAACTATATCTGGTAAAATTTTAAGAGTAGGTGGTATTAAAGAA
AAATTAATCGCTGCTATTCGAGAAGATGTACAAAATGTCCTCTTACCAAAAGGTAATATG
CCCGATGTAGATGAACTAGATGAATCCATCAAAAATAAATTAAATATCATCTTTGTAGAC
ACTTTTGATGATGTTTACCATCATGCATTCGAATAA
>contig00105:16398-16692(-)
GAGGTTAAGCGTACATTGGGTTTTGTATTATTGAGGGGTGAGAATATAGTATCGTTTGCG
GCAAGATCTCCACCGTCGGCACCTCCAATGCCATTTGGTGCAGGTCCAGGTAAAGCTGTA
CCAGCAGCTAGGGGTGTACCATTAGGTATGCCTAGAATGGGACAACCTGGCATGCCACCA
ATTGGTACAACTAATATCGCCTTACAAGCACCTATGAGAGGTCTCGTAGGAGCTGCACCC
GTACAATTAGCACCACAACAAACTAATGCAACAATGCCACCAAGGCCAACATAA
>contig00105:16983-17214(-)
ATGGCAGGCAAGAATACGCGTATGCAGCAATGGCTGCAGTATACCATCAGAGTAACCATC
AAAGATGGCAGGAAATTCGTAGGAGTACTCATTGCATTTGATAAACATATGAATCTCGTA
CTAGCTGATTGTGAAGAATTTAGAATGACTCAAGGCAAAGGAGATAAACAAAAAGTCGTA
AGTCCATACAACACCGTCCGTATTCACTCATGCATCAACCTTCCACCCTGG
>contig00105:47440-47517(+)
ATGTATCCACTCCCCCATTCTGGTAAAACAGAAATAAGATTTACATCAACCTATTTAATT
ACTACAATTTTTACTGTt
>contig00105:47635-47789(+)
gtTTATCTTAAACCCTTCTTCCCAGGATTCTTCAACGCTAAAAGACCCGGATTCCCCGGT
GTTCTTGGTAAATTTGCCGTTATAGGTGATAGACTGTCACCATATGTCTCAGCTTCTTGT
ATTGCCTTTGCAATCTGGACAATCGCACTCAGGTGA
>contig00105:63106-64824(-)
gGGCGTTATACATCTGGTATGGAATATGGTAACATACTTTATGATAAAATGTTGAGATTT
TTGATACGTTCAAACTGTGTTAAGACATACGCGAGCTTGAAATTACCTAGAAAGGATAGT
ATGGTAGATTTACAATTCCCGATTCAACAATTATTACCTACTGATGATAAATATAGAGAT
ATGTTACTTGAACGTGATAAAAGAATAAAAGCTTATTGTAATATGGAGAATAGTAATAAT
CCAATTGGTGATTTAAGTATCATAAACGAATATGAATATGATAATGCAATAGAATGGGCT
AATAGAGTACCATATACACGTGCTGGATATTATGATAATCTTTTTGTAGCTTTAGCTAAT
GAAATTGGATTTTATGGTCGTAATTGTAGATATACTATACCCCTTCCGATGCAAAAATGT
TTTACTCCTGTTAGTCAGGAATATATCGCAATTGATATTGATCCAATAAGTAATTTGATA
AATCGTATGAAAACTATATCTGGACATATGTTAACGATACCTAGGTCGAAAGATTATATT
AAAAATGACGATGGATTTGATAAAATTCATATGAACAAGAAATTAAAATTTAAACCTAAG
AATTCATGGaAAAAAAGGTTATTTATTACATTAAAACAGACTCAGCCAGATAGTTATACA
TCAAAAAATATTTCCTTACATTATTCACTGTTGGCTAAACGCCATGATACATATATTAAT
AAATTATCTGATGTACCATATACTAAAGAAAATATTATTTCTGTTGGATTAAATGATGAT
TTATACAATAAAGATGATAAATATAGATTATATGAATCAAATAATATATTAAGTGCATCA
TGTGATATTCAAATGATACGGTCAATTAGGATTCCATTACATGTATTAAATAAGTTATTA
GATGAAGTTGCACCAAGAGAGTTGGATAGGCCATTTTATGCAAATTTATTAAAGAAATAT
GTTTATGTATCACTACCTGAAGGTGATTATTTTGAACCGAGGCCAGGATGGAATAATTAT
GCATGGAATATGAGTGAAGTAGGTGAATGGAATACATCATTAAGTGCTGAAGGTATGTGT
AAATATGATAAATATAAACCAAAAGCTGTATCTGGATTTTGGATGGATAAAAAGCAGTGT
TATTTATTGTATAATAATGTTAAAGATAATTATCTTATAATTGGTAATACTAATAAATTA
TGTAATaAAAAAGAGATTACAGATGAATCTATTAAAAAGATGCTAATAAAAAATGaAATA
TATATGGATATTATAAAAAaAGGTGGTGCACTTTCATGGTATGATCTATCACAAGCTTAT
AGTAGACATGAGGGAATATTAACTTGTCACTTGACAGAAGAACAAAAATTACGTACATTA
TGGACAGCAACACCATTAAATAATCTATATGAAGAATATGAAATTGATGATGATCTACCT
GCTGGTAGATTTTATGAGAGGGGTATTACGaAAAAAATTGGTATTAATCACCCACATTAT
ATAATGGGTCAAAATCCATATGAATTATATCAAATACAATTAGAATTCATGGATAAATTA
GATAGAGGTTTAGTATCTATTAAAGATGAACCAGTTAAAATCATGGTAGAATCAAACAAG
TATGATATTCAAAATGAAAATGATAGCGTAACAACTTGGGAAGATCCAAACACAGATTTG
TTGGATAATAATGCAAATTATCTAAATTATAAAAAATAA
>contig00105:64859-65588(-)
gATCCATCATGGTTATGGTGTTCTAGAAAAATGGAAGATGGAAATCCACCTGATAGAGTA
GCATCTGGTTTATTTCGATTTGGTGAAAGCATGAGGGACATAGCACAAAGAGATACTGTA
AGGCCTGATGGAACATATTTACATATTAAGGATCCTGTTAAGAAGGGTGAATTGTTTCGT
GGATATAAAGGCGATATGTCATCAATTGTAACTGATCATCCAATTGAATATTTTACATTG
AATAAGAATAAATATAGGTATAGAATATCACATGACGGTATATGGCCTAGGAAACATTTC
GATAATATGATTAATTTATTAACAATCTCTCAGGCATTATGGGCTAGACTTTCTACAACA
ATGATACGTTCGACTTCCAAGATTTTAAGGTTGTATAAGTTACGTGTTAGGAAGAATTAT
aAAAAAGGTATTTATAATTGGAAAGaAATTAATACATATTCAGAAATTTTTTCTAGATCC
ATTAAATCTGACATATACAAATTCGATAAGCATGTAGAGAAGGGTCCAGTTGAAATTAAT
GCAGGTGTTCTATATTTTATGGCTGCACCTACACTTCACCATGCCGTAGAATTAGTTTGT
TCAGATCCAATAGCTAGGTGCAATTTATATAAGAACTTAATGATATTTGAAGCAAATGAT
GTATTGAAGGAAAACTTTATAAAACCAAGGGATCCCGATGATTCATCTCCTAGACAATAT
CTTGtTTTTGgg
>contig00105:65623-66467(-)
ATGCTTATTAAGCTTTATCACTTCGATTTATTTCAtTTTTTAATTAtTTTAAATTCATAT
TCCGTTTCTAtTTTAATAAATAATGAAGGGAATCCATCATCATGGTCGAAGGACAATATT
ACCAGTACATCGTATATTAATGTGTTAACGTTTGTTCAACGCAATGATCACACATTTACC
GGAAATTTGACTCATaAAAATTTTAAAATAGATCGTACGAAGAGCAATATTGTTACAGAG
CCTATCTATGCTCATCAAGAATATGTTTATGTACATTCTAGACACCCGAAAACTAGTACA
CATTATGGTGACACATTGTACAGCACAGTTTCTGTTCATAAAAATGATAAGAATGGATAC
GAAGACCAAGATTTGTTGAGATATGGCTCACATGATGTAGAAGTTCTTCCTAATCAGGAA
TTTTACAAAGATTTCATTGCATATGCAAAGGACAAAAAGAATGAGAATAAATTACACTGG
AAGCACCCTACCCAGTCTCAATTATCGCAGATGAACGCATTAAATTGTTTACACGAGTTG
ATGCCTGCTAGTTCCATTAGAGATTGCTTTAACGTAACGGATAATTCTAACATTGACAAT
ATCGTAGACAACACATATGGTGGATATTATAGCAGTAAAAATTTCGAGTATTTCCATAGA
TTTGAAGTAGAATTCTTACTTAAAAGGAATGGTACTGACGTAGTAGAATCTGATTTAAAG
CCACCTCCATTATTGTATCCAACGCATCTCAATCACCTTGAGGGAAACAAATTAAAACCC
ACTGTACCATTTGGGTGGAGAACATTTGTGGTAATTGGTACATTTCCCCAAAACACTTAT
AGAGat
>contig00107:10130-10378(-)
gAGTCATTGACTAGAATGAAGTATAATAATAAAAATGTATGGGATATTaAAAATAAAATA
CGTATAGCTATAAAAACTAGTAATTATTATGGTATTATATTAATGTTTATTATTGCTGTT
ATATTTATTGTATTATATAAGAAGATTAATATACCTGTATATCTATTACTAGTATCTATA
CTAGTCTATACTATATGTAATATAACATCTACAAGATTATCTATGGATAGTATGTTTACT
TGTATATAG
>contig00107:10415-10526(-)
gTTGCTTATAATTTAAATGTACCTGATGATAAATTACCTTTAAATGTCCATTTAAATGGT
AATATAAAGTTGATTGCGTCTATATTGGATGATAATCATAATGTATATTTGGag
>contig00107:10561-10838(-)
ATGATTAGATTAACTCGCTATGGTATAAAAGCGTGTGTTATATTTATCGCATTATGTTCA
TTTTGTATAGTTTATAGTACATTTGGTGAAAACATCATACGTTTCAAGGCTAGAGCTGTT
ATATCATCTCTTGTTCGTACTGATGAATTACCATGTGCTGTAAATAATAATGAAGAGGAT
TTAATGTCATTTTATACAAAATTAATGAAATCTATATCATTATGGACATTACCTGATGAT
TATAAATTGGTTAAACTCCAATTGATTACTGATGATGtt
>contig00107:51217-51410(-)
agGAAACCTTATGACCCTAATGTTGTTAATCAATGCGTAAATCCAAAACCAGGACGTTTA
ATGAAGTCTACACCACTACTTGTTGCTTTAGCTGGATTTTTATTAGTAACACCACTAGTT
TCTACATATTATGATAATGAACGATTTAAAGTTGAAATGGAACGTAGGAATACCACACCG
GGTATTAGATATTAA
>contig00107:51434-51472(-)
ATGaAAAATATAAAAGTTTTTAATAGtTTTTATAAAAGg
>contig00107:93490-94732(+)
ATGATAACTAAATCATCTATAATTAAATTTGTAATTATAAATATATTCTTTATATCGCAT
ACTAAATCTAAATTAGTTAGAAATAATAATCATATTTCATTCATTTCCAGCAATTATTAT
AATACGGATCTTAATAAACACATTAGTAAATCATTAATTAATCGATGTGATCAAAAGAAT
TTTCAGATATTTATACAGAAAAAACTTATTAAAGACTTTAGTTTGATTGATAATTATGAT
TTATACCTCAACAGATTTGATAATTTTtATTTAAAACTAAAATCTAATTATATACATAAC
TACAACATTCTATTAAACTATACTAAAGATTTTATTAAAATATATATTAACAAATTATAC
AAAATTATAAGTATAATTTATACAAGGCAATTACTAACCGGTTCTATTTTAAATTTTAAC
GGAAATCCGTTATTGTCTATAGTAAAAATAAATATAATATTATATTTCATAGATAAATAT
TTATTTAATGGTTCATTTTGTAAATTTTCTAATCTCAGTGGATCCTCTTTATACTATAAA
GGAGAATATTATAGATTAATTACATCGCTTTTCTTTCACGATAATGTAACACATTTGATA
TCGAATATATCATCACTTATTAATATAATGGATCGTGTTATCATTAGATTTGGATTTAAG
AAAATTTTAATTATATATCTAATTTCTGGATTAACAGGTAATTATATAAGTTACTTATAC
AATTACACATATAAAAACGGGATTCCTGCCAATTTAATCAAAATGGTTAATGCGATAGGT
AGAAATATTAATTCAACGAAGAAATCCGTAGTTAACGCATATTCAGATATTATTGATGAG
ATTTTGGAGAGAGGAAGAAATATATCATTTATATTATATTTTATTAATTATATTTCTACT
GGTATCCAACATGCGATTGATAATATATTATCAAAAGTTATAGAATACATATTAAACACT
CGTAATTATATGTACAATGTAAATGAAAACACAATCAAAAATTTATGTATGTTAAAATCT
AATATTAACTATAGTGGTTGCGGTTCATCGAGCTCTATATATGGTTTGTCTGGCGCTATG
TTTATTAGCAGTCTCAAAAaTAAAAaCTATAAACAATGTAATGACATACTCGTTCCAATT
ATAGTAACAAGTATTATTAAATCATATGTTACTAATATTGATCATATCGCCCACATTGTA
GGATTCATATCCGGAATCATAACGACATTATTGATTGATTGA
>contig00107:99575-99766(+)
ATGCTATGGTGGCATCTTATGCCAAGAACAATAGTCAAACTATTCACTGTGGTATTGTCA
ATATTGCATTTCACTATTTATATAGGTGATATCGAGACCAATTATACTTTTGAATCTGCG
AAGAAAGTAAAAAGGTCCGCAAATATATTACGCAATTTCCTTATGACATTGCCTAACTCA
TTATTACCGAGt
>contig00107:99800-99924(+)
agTATTGCAATCGAAGGCCAGAAAATGGTTATCGGTGTTGGTGATGTAGAATGTGATTTC
ATTGAGAAACGTTATAAACCTTTTAAAGAACTATTTCCTCACATGCAGTATTTGACTAAA
GATCAG
>contig00107:99957-100911(+)
ATATTGGATGTTGAGCCTAATGTTATTTATACGAATATTGAGAAGAAAACTAAAAGGACA
GATGAGGTAAATGCTTTATATTTAGATAAAGAATTAACTACAATTAATTTTACCCAATTG
TCTCATACGTTTGTAAATTCCGCTCATACATTGGATAAGCATCTTGTTTCTATGTTAAAT
ACGGAAGTGTATTCTGTTGTTAAATCTGGAAATAAATTTAAAGTAACTACTAATAATGGC
ATTTTTTATTCTTCATTTGTTGTTTTTTCTACATGTGGATATTCTTTATTATTTGCTCAC
AAAATGAATTTAGGTTTGGAGTACAGTGTTTTACCTGTTGCTGGTAGTTTTTATTTTACT
AGAGAATTATTAAGAGGTAAAGTATATACTGTACAGAACCCACAATTACCTTTTGCTGCT
ATTCATGGTGATCCTGATATTGTTGCTAATAATCAAACCAGAATTGGTCCTACAGCTTTA
CCTTTACCATTATTAGAAAGATATAACATATCTAGTTTTACTGATTTTCTTAGAGTATTT
AAGTTTGATCATAATGTTTTAATAACATATTTCAATTTAATTAAACAATCTACTATACGG
AATTATATTATAAAGAATTTTTTATTTGAGATTCCCATATTATCAAGATTAATATTTGTT
AGAGATGCTAGGAAAATATTACCATCACTTAAATTTGAAGATGTTCGATATTCTGTTGGT
TATGGTGGTATCAGACCACAGTTAGTCAATAAAAAGGAACGTAAACTATTATTTGGTGAG
AGCAAAATTAAATCTGATGGTTGTATATTTAATATTACTGCATCTCCAGGTGCAACTACA
TGTTTAGCAAATGCAGAGTTGGATATGAGGGATATATGTAAACACTTAAATGCTAATATA
GATGAAGAAAAATTGAAACGAAATTTATTTCAAGGTGCATATGAAATAGTATAA
>contig00108:4874-5092(-)
gGCCGAATATATGTTACATCATATCTAGATCAAGATATGTATAATGGAGAATTAGAAAAT
GATACATACAATGTCTACCCTAAAGATGTATTAATAACATATAAAGGCTATAATACAAGT
AAAAATGAATTCAGATACATGCTCACACAAAGATATCCTAATAAATACCCTAAATGCTCA
AAATTACCAACATATTATGGTCAGTCTCATAACATTTAA
>contig00108:5129-5535(-)
ATGTATATTATATTAATTTATATGTTAAATTATACATTATGTCAATTTAATATAGAATAT
GTTCTACCAGATATCATAGTACCTATAGGTCCAGATACCTTTGGTCTACTAGACAAGTAT
aAAAATAATTATaAAAATATAATCGTACAAAATAATATAATTAATGTTAATTATATTaAA
AATAAAATTAATAATTTAAATGAAAATGTTAATGAAATATTAAAACATTATAAAGAAGTA
TCAGCTATATTTGCCACCACTTCAAGATTCTACTACAATTATAGACATACTGGTAATACA
TTAGCCATACTATCGCATTTTTATAAACATGGTCTAGTAACTAATCGCAATTTTATAACA
ATGTTACCTGAGCCTTGTATATGCCATCCTACAAATTCTGCAGCAGgc
>contig00109:7787-8474(-)
GATGCGATAGAGGCACAGCATCAGATAAAGCAGATGATAAATTTTATATTGAATGAGGCT
AAGGATAAAGCTGAAGAGATAGAATCGGGTGCGGTAGAGGATTTTAATATAGAGAAGATG
ACATTATTTGAGAAGAAGAAGGATGAAGTACGTTCAAAGATAATAAAGAAGATAAATACA
TTAAGATTAGAGAAGATAAGATTACAGAATACAGAATTTaAAAAAATGAATGATAAGATA
TTAAGATATCAATATGATGTATTAGATGATATAGTAACATGTTCAATGAATAAATTAATA
GAATTATGTAATAATAATAAAGAATATGaAAAAATATTAATAATGTTAATATTATCTGGT
ATATTAACTATAAATACAGATTTTATATTTATAAGATGTAGAAAATGTGATGTTAATCTT
ATTGAAAATATAATTAATGATATTAAATTACAATATAATAATATTATTAATAATAAATTT
AATATACaAAAATCATTAACATTAGAAATTGATAATAATAATTCATTACATAATGATCTA
TTAGGTGCTATACTTACTAATTTTGATAATACTATACAATGTGATGTTACACTCAATAAT
CAATTACAAAGAACCTTTAAAGAAATCATACCCACATTCAAATCCATCCTCTTCCCTAAT
AATCTACATAAATTAATCTCCTCATAA
>contig00109:9299-9302(-)
ATG
>contig00109:17589-17734(+)
ATGGTCTTTAGACTTGTACGGTGCTTTGGTGTATTTGGTGTATTAGCTGCTATTGGCATT
ACTTTATTATGTGTATTACCTAAGCAACCCCATGTTGAGAATGATTTAACTACACCTCCA
CCTACACCTGATGGTAATATAAGAGgt
>contig00109:17777-21794(+)
gGTTCTAATGTTGTAGACGTACCTACTGATTTACCCACACCACCACGCCCTGAGGCCAGG
GTTGGAAGTACGACTACTGGTACTGGAGGTGGAAGCGTACCCACCACTGGCGCCAGTGCT
AGAGTTGATGGAAGAGGTGGGAATACCAGTAGTGTAGGTGGAAGTGTATCTACCACTGCT
GGATCTGGTAGAGTTGATGGAAGAAGTGGAAATGAAGGCGGTGCGAGAACTGCAAGTGGA
ACTAATAATGTTCGAGCTGGTGGTACCGCGATTACTACTGGTACAACTGGTACATCTACA
ACGACAACTACAACAACTACCACCGCAGGTAGCAGTGATGGTAGTCGTAGAACAACGGAA
ACCCCCGCTGCCAAAGGTAAGCCCAATAATGGAAGTGGAGTAGAAGGTAGTGATGGAAGT
AGAACTGGACAAACTTCTACCAGAGGTGAAGGTGCAGATTGTATAGGTCCTAAATGCAGT
GGTTCACAGAGTGAGCCTGGGGGTACTTCTAGACCTGAAGGTGATGGCGGAAGTGCCTCG
AGTCCTGAAGCTAATAGTGGATCGTCATCTGCGACGGTTGAAAATAGACGGGATGATGAT
GGTACACAATCTACCACTGGTGGTAAGAGTACTCCTGTAAAACAACCTGTACGTGGAGCT
CCTTCGACTGATGCTCGACGGAGTGAAACCGGAATTCCATCGGGAACTGGAGCTGATGGT
AGAAATCCTCATGCCTCTGAAGACCAGATTCCATCTGAAAAAACCCCTGAAAGTGGAAGT
CCTTCTACCCCCGATGTTCAGCCAACTACATCTGTACAGCAGCCTGTGAGTGGAAAGGGT
CAAGGAGATGGTGTAACGACCGTATTATCACCTCCTACACCTTCTGATACTCAACTGGGC
GTGAGTGTAGAGAGTGATAATGCGGTCGTTACACCATCTCCTGCAGGTCCGGGTGTATCA
CCAGGAGGAGTAACTGAGCCAAAAGTTGAACTACCTGAACACGCTGATCAAATTTCCGAT
ACAGCAGAACGACAATCTGATATACCTTCTTACCAGCCTGAATCAACAGGAGATACTTCA
GGTCAACAAGGAAGGAGTGATGCATCTCCACCTCAACAACCTGATGTAAATATAAAATCT
CAAGTGGATCCTGCACCTGTCATACAATCTACAAATACAGTTCCTCCAAAACCTTCAACT
GGTAGTAGTCAACCATCAACCCAAGACGCACCGTCTTCTTCAACCACTGTTACTCGATCG
AGTGAACCTACATCTGGACCACGTGTATCAAGCGATGGATCTCATAAAGCAAAGGTAGGG
TCAGACGAAAGTCCACCAGGTCAGCAGAATATAGGACATAATTTACATAGCGGTTCGTCG
GTAAGCACAGAATCCTCTCAGACAGCCCAAGTTACCAATGGATCGTCAACTCTCACTACA
ATCGTTCAATCTACCGAAGATAGTTCAAGTCGGGGTGGTGATGTTTCATCCGGTGAGAGA
GGAGAAACAAGTGATGCTTTGAATAGTAGAGATAATTCACGTAGCCCTACACCCGCTCTT
CCAGCTGCTTCTCAAGAAGGATCTAGTGATACAAGAACAGCTTCAGGGAATAATGATAGT
CCTGTGTCTTCCAATCCAGTTGAAGGTAGAAGCAGTGAAGAAAATAGTGGTCGTACACCT
TCTCCACCCGTTACTCCTTCCCCTCCTCCCTCTCAGTCTGGTGAGGGGGCTCAGAAAGTT
GATGCAGGAGCTTCCACCGATCAAGATCCAAAAGCTGGCACCCAAACTCCTCAAGTTACT
GCTGAATCACCTTCTTCTCCTGTTGGTGAACCTTCTGCAAGTGTAGATGGAAGAGTCACA
TCTAGTGCTGAGGTTTCTTCTGTCCCAGGTTCCACTGTTGTTCAGGGAGGATCAGAAGGA
ATGACAAGTCAGGGCACTGGGTCTGTTGGTACTACTGGTGAACAAGTACGGACAGGTAAT
CAAGCACACAGTCATGAAGGTGGAGTAAACTCTGTAGATGACCAGTCAAATCAAGCTGAA
GACCCTCAAAAACCTCTAAATGGTAGTGAACCTCCTAAAGCTCCTGCTGCCCTCAATCAA
GTAGAGAGTGGTGAGGATAATCAGCTAATCACAGGAGGTTCTCCACAATCAACTGCTATT
ACTCAAGGGATATCATATGGAGATGAACCACGTCATGGTACTGGAGGTACTCATATTGAT
CAGACCTCTCAACAACATCAAGAAGGGCATGAAAACGGTGATACAACATCTGCAGTGAGT
CCAGGAAATACTGAAACTCAAAATCCTAGTAAACAGGCTAATTTGACAACAAGTTTAGGC
AATCAAAATGGTGATATCGTCGTTAACAGCCCAGAAACCTCTGAAGGACAAGATTCATCC
ACTTCTGGAAAAACTGTAGATGGTTCTAACACGGGTGAAAATACCTTAAACCAACCTACT
GTTGAACAGGGTACATCAACTACTTTAGACAATAAAAATGTTGGTAGAGAAGGTGTAAGT
GAACAAACACGTGAACTACGAGGTAAATCCACTGACACAAAGGTTACAGAGAGTTCTGGG
ACGGATGTAAGCAAAGTCGCTGATCAACATGGATCAAATGGTCTAGACAACCAAAATGAC
AAGGCGACCAGCAGAAGTCAAGACGTCCCTGAACAACGAGACCAAGGAACGGTTGGTGAA
ACAGGACAAACTGTAACTGGAGGTGGTACATCTCCTGCCCTACCTTCAAGTGATACTCGT
GGAGTCTCAACAGATCCGGAGAGTAAAGGGGTCACTGCCAAAGGGCATATCAGTGAAGAA
GGACAAGAGGCGTCCGTTAGTGGAGTTGGAGGCACTGTATCTCTACCATCTCCACCTTCC
ATTGGACCTTCTGATGTATCTTCAAATGATGATCACCAAGAAACATCTGAAGACTCAACA
AGTCTGGAGGATAATGGTGACAACGTCAAAGGAAAGACCCCTGATCAAGGTACTCAATCC
ACTGACAGTCAAGGAGGTAAAGATACTGAAGAAGATAGTGTTGAACAGTCTGATCTAAAC
ACGAGGCAATCTACCGACAGTGGGGTTGGAGTTACCAATGAGGTCTCACCAGTCACTCAA
GGCTCGTCTTCAGATTCACAAGGTAGAGTTTCGGGTGATAGTTCTTCATCTACACAACAG
TCTCATCCTGAAGTGTCTCAATCACATGGGATTGATGGAATTGGGGGGAAATCACTAGAG
GATCAAGAATCTGGTGGTCCAAATGTTGACGTACCAACAGGTGATACCGTCCGTGGTGTT
GGTGTAACTGACAATATTAAAGTTGGTCAGACATCAGATTCAGGTTCTACTGGGACAGGT
GGCACATATACTGGCAGTGGGGATACAGACACTGAAACCGCAAAGGAAACCAATCCATCC
TCTGGTAAAGAGGAACGTACTGCACAAAAACAAGAGGAAAATCAGAATATACAATCTCCC
GTAGTAGGGGAGCAACCACGAGCAGAAACTGCTGAACAAAAACAGCAGAATGATGAATCT
TCATCAGATGCTATTCAAACACAGGACACAAGCCTTAGCACAGACCAAGAGCCACCATCA
ACAGGTGATGGTTCAACTAAGGAGATTGGCACTCCATCTCCTGTTCCAGCACAATCCGCA
GAAGCTGCTGAACAACGTCAGGAGGATGCTGAATCTAAATCACAACATTTATCAGAGCAA
GCTATGAATACCGAATCTTCATCATTACATGGGAAATTGCAAGAAGAAGGTGATCATTCA
CCTAGAACTGGGGATACTAAAGATTCATCAGACCAGGATCCACCACAAACGGGAGATAAT
GGTAAAAGTAGGGAGATCACTGACTCTATATCGCCACCTAATCATATAAGTGAAAATGGA
ACATCCGACTCTCGAGGAGAAAGCGAGGATTCTGATTCTGCATCGAAACATGAGGATGAG
GAGGACGAAGATGATGGTCCACTTCTCACCTTTCCACCTCGTAAATATTGCCCCCTTGtt

>contig00109:22439-22690(+)
gTTGTTGGTATTTTAATCGGAGTATTTGCATCGAAAGGTTCGCTATTTGTTAGCGATGCT
AAAGAAGCATTCAATGAATTAGATAAACGAATGAATAATCTACGCAGTAATGAAAAATCA
CTTGATGAACTGCCCAGTCCAATCGATAATGACAAAGATGAAGATGATTATAATCCAAAT
ATACCAATCAAGAAAATCGAATTTGAGGTACCCAATGTAGATGATATTAAAATCCCACTC
CCAAGACAATAA
>contig00109:22926-22945(-)
tcATAtTTCTTCaAAATTTGA
>contig00109:23286-24377(-)
ATGTTGGTATTGTATGTTATATTATTAATATATaAAAATATATGTGATGGTATAGTATTA
CAATTGGATTTGTTGGCATTACCACCTTATTTACGATTGATATCAAGTTTAGAGAATTTA
ACAACATATCATCATATAGTATCACCATCTACAGTATATATAGAGAGTGTGAATGAGGGT
AGAATAAATATATGGAATGCTAGTAATGAAAGTGAGCATTGTATAAGTATAACTGGATAT
TTACAAAATGATAGATATACATATATATATATAAAGACACATAATATAAATACTATATGT
TATCATTTTTTTGAAAGAAGAAATGATGGATGGGTATCATTAATAGAAGAAGAATTTAGT
AGAAGATTATATAAATTTATATATGAGATAACAATAGATTTATCATTAGATGAATTTAAT
TGTTTAAAAACAATAGATATAAATGAATTTGGTAATATAAATATAAAATATAAAACATTT
AGAACATTAGATATAGTTAAAGTAATAGATAATAATGAATTATTATGGGAATCAAATGAA
CCTAATGAAATATGTTTAGAAATTTTATATAATAATAGAATAAATTGGTATAAAATATTA
ATATTaAAAATAACAATAAAAAGATCTAATAATTATTATTATAATTATTATATTAAATAT
AATAATAATAATTTATGGATTAAAACTGATGAATCTATTAATACACAATTATTAATATCT
AATAATGAAATTAGATTAGATATTAATAATAATAATATCAATAATGAATTATATAATATT
ATAAATCCAAATAATGGTGGTATACCATCAATTATATATACTACTAAAAATAATGTTTAT
CTAACTGAAGTTAAATTTAATCTAAATATTATATGGAAATCTAATAATTATAATGATACA
TGTACATTAGTTATTATACATTCATCTAATTCATTACCAGTACTAGTACATTTATACATT
AAAACATCAGAACCATCCGATGGTAACAAATATTTTATGAAATTAGATAATGGAAATTGG
ACTGAAACCACAAAAGATATATTCTATACAAAAATAGAAGAATATGATCAAAAAGAAGAT
GAAAATACATCa
>contig00010:254-1016(+)
ATGAAATCGTTCACATTTCTGTTGTTCGTATATTTCTCACACATATATGCCAATTCCACT
ACCTCTGGTACCCAAAGTGATCAAACTGTACAGCAAACCGGCGCCGGCACCGGCACCGGC
ACTGGCGCTGTCGCTGGTGAAGTTACTACAGTTTCAGGTGAAGGTGCAAATCTTAAATTG
GATTTACTAACAAGATCACcTACTGGTGTTGGTGCGGGTACATGGACAGATGGCACTGAT
GGAAGTTTGAAAcTATGGACATTGACTGTTGGTGCTGGAAAACATGTTTCAGAGGTAGTA
TACGGTGAAAAATTGCTATGGCAACCTAAAGAGCATGAAAGATTGGTCGTATGTACTGTT
CATCTACATAATACAAATCTTGTGTTGGCCaGATTAGGTGTTTATGATAGCTCATTGGGA
CAAGGAGCAACCGCTAAGGCTGTTGTTACCACAGGAGAGGCAGGCACAGCTACAACTGGT
ACTGGTCAAGGTGGTGGTTCTCAACAGAATGTTACTGCGGCTGCGGCGGTTACAGCAAAT
AAATTCTACACTTACAGAGCTACTTCTGGAGGTGTTGTACGCATTTATGATGATGATTAT
GTAGATACTCTAAGACGCTTCGAGGACAGAGCTGGGAAAGCCGGCGCTACATTTGAAAGC
GTTGCACATGTTACTGAAAATGTCAGAGTTCACGACGGATTTACACTACCCACAATGTAC
ATTGCCATATTTGCAATTGTCCTTTTCACACTTAAGATCTAG
>contig00111:10247-10422(+)
ATGGTTACATTAGATGAAAAGGCTAGGGATCCTAATTGGTTATTAACCAATCTAAAGAAT
CCTATAGCATTTACCGATCGGTTGAAATTTTATTTCTTAACTAGATTTAATACAAGACCA
TTTCAAGGTTTCAGATATATTTACATTAAAGGTGGTAGCCTGCCACGAATTTTCCtt
>contig00111:10460-10533(+)
cTTTTCAATCGTATGATAAATACAAAATATACACTATTAACTTTTGTACCACTCATTCTC
TATGAACAATTCAGt
>contig00111:10955-14166(+)
agTTTATCGCAATTGATACCTGCATTACGTGTAGAATCGGCAATAACTTATTTTGGTCCA
TTGGTGTTTGTGTTATTTGTTGCAATATCCAAGGAGGCTAGTGATGATTATAAGCGTTAT
TTACGTGATTGTGAGGTGAATTCTGAAAAGTATGAGGTATTAACTAAGGATGGTATAATA
GAGGTATCGGCAGAGAAATTAAAATTGGGTTATATAGTTAAATTACGTAGAGATCAGCGT
GTACCAGCTGATATAATATTATTACATACAACTGAGCCTAATGGTTGTAGTTTTATACGT
ACTGATCAATTAGATGGTGAGACTGATTGGAAATTAAAGCGTGCTGTATGTACTACACAG
CGTATTAGTAATGTTGATGATATACTTGATATGGATGCTGTATGTTGTGTAGAGGCTCCT
AGGCAAGATATATATTCATTTAATGGTAATATAACATTTTATGAAAATATAAAAGTTATT
ACTGATGATATATTTGAGAATAATGGGGACAATTTGGGTAGTCCTAATAATGTTGATGTT
ACATCGGAGAATCTTGTTCCATTATGTAAGAAGAGTATATCAGATGTTTACAATGGTAAG
AACAGTACATGTTCTAATGAGTATAAGACTATAGTTGAGCCATTGACTGTAGATAATGCA
TTATGGATGAATACTGTTGTAGCATCTGGTACTATATATGGTTTAGTTATATATATAGGT
AAAGAGGCTCGTGTATGTTTAAATTCAAGACGAGCTAGATATAAAATGGGGTGTTTTGAT
AAAACTGTAAATTTAATTACAAAGGTATTATTTTtAATATTAGTATTATTATCATTAGTT
ATGGTTATACCTAATGGTTTTGTTGGACAATGGTATATATGGTTGATTAAATTTTTATTG
ATATTTTCTACTGTTATACCTATATCATTGCGTATAAATTTGGATATGGCAAAATTTTTC
CATTCTAGGGCTATAGCTATAGATACTGAGATACCTGGTACTGTTCCTCGTAGTACATTA
ATACCTGAAGAATTAGGTAGGATAACATATTTACTTACTGATAAGACGGGTACATTAACA
CAAAATGTTATTAATTTGGAGAAGATTCATATTGCTCGTGCATTATTTCATGTTGATGAT
ATTGATGTCATTAGAAATCATGTATCGAATTATTTTAATAACTTTTTATCACTCAACTCC
AATGGAAGTCTATCACCTGATGGAAGTTATGTATCCGAAGGTGGTCATGTACCTGAAGGT
AGTCATCATCATCATCCATCTGACATCCGTCATTCATCTAAAGATCGCCTCAACCTCCAT
ACACCCGAAGGTAGTCATCCTCCTCTTCTTAACCCTCCACCTCACTCCGTTCGGAGTCTC
CATGGTTCATATAATCGTAGTAAATCTGCTATATATTCACCTAATATGAAGATATCTCCA
TCTACTGAGATAGAGACTAGATTATGTTTGGCATTATTATCACTTGCTATATGTCATAAT
GTGACACCTACATATGATGATAATGGTAAATTGGTATATCAGGCATCATCACCTGATGAG
ATTGCATTGGTATCATTTGCTAGTAAATGTAATATACAATTGAAAGAGCGTAATGAGGAT
ACAATGGTATTGGAGATAAATGGTAATTTGATATTAAGATATAAGATATTAATGATGTTT
CCATTTAGTTCAGATACTAAACGTATGGGTATAGTTATTAAAGATGAGGTTTCAAATATG
ATATTTTtCTTTTGTAAAGGTGCTGAATCAGTAATTATACCATTATTACAACCTAGAGGT
TCAGTATGGTTAAATGAAGAATGTGATAATATGGCAAGAACAGGTTTAAGAACATTAGTA
TTTGGTTATAAGATTGTTAGTGAGAATGATTATAATATATTTCAATCTAGATATGAAGAT
GCTAGGATATCATTAAAAGATAGGAATGAGAATATAAGACGTGCAATATCAATGTTAGAG
AATGATTTAATATTAATAGGATTAACAGGTGTACATGATAAATTACAATTAAATGTTAGG
AATACATTAGAATCACTTAGAAATGCTGGTATAAAAATATGGATGTTAACAGGTGATAAA
GTAGATACAGCAAAATGTATAGCTATATCAGCTGGTATTAAAGATAGAAGTCATTCTATA
TTTATGTTAACTAGTAATAAATATAATAATAAAGATGATATAAAAAaTCAATTAGAAATA
TTTTCAATGGGACCTACATCAACATTATTAGTATTAGATTCAATAGTAATATCAATAAGT
ATAAAAGAATTTCCAAATTATTTTATACAAGTAGCTACATTAGCACATTCAGTATTATGT
TGTAGATGTACACCATTTCTTAAATCAGAATTAGTTAGATTAATAAAATTACGTGGTAAT
AGAACATGTGCTATAGGTGATGGTGATAATGATGTACCAATGATAATGGAAGCTGATGTA
GGTATAGGTATAGTTGGTAAAGAAGGTATACAAGCAAGTTTATCAGCTGATTATTCTATT
ACACAATTTTCATATATAAAAaGAATATTATTATGGCATGGTAGAAATAGTTTTAAAAAA
TCTGCATCATTAACACATTTTATAATACATCGTGGTATGATTATAACTGTAATGCAAGCT
ATCTTTTCTGCAATGTATTTTTATATGCCATTAGCATTTTTtCAAGGATGGTTACAAATA
GGTTTCTCTACTTATTATACAATGATGCCATTATTTTGTCTTATATTAGATCATGAAATT
GAAGAATCTGATGTATTTTTATTCCCTGAATTATATCAAACATTACATAGTGGTAGAGTT
ATGTCTGTAAAAACATTTCTTATATGGGTATGGATCTCTATATTTCAAGGATCTGTACTT
ATGTTAGGTGCTATTATCTTATTTGAAAATTCATTCTTATCACTTGTAGCAATAGCATGT
ACATCTCTATTTATACTCGAATTATTAAATGTAGCATCAGAATTACATACATGGCATCCA
CTCACTATATTATCTATGATATGTACAGCTGTTGTATACTTTTATTCTATACTTATATTA
AGAAATTATTTCGATTTCGTATTCATCGCAACCACATCATTCATATGGAAAGTTATCGTT
ATTACACTAGCAGGATGGCTACCCGTATTCATCTTCAAAGTTATACAAACATGCATACAA
CCACCACAATACTCTAAACTCACCATCACTTGA
>contig00112:17972-18035(-)
TATACTTTTATACACGAGGGAGAGCTCAAGACTGTCTTATATCTCAACGATGCTGTATGT
TGA
>contig00112:18070-18437(-)
acTTTGGGTATAACATCGTCATACTATGGATCTTGTATGATTAGTATCGGTAATACAGTT
GTGAAATGCTTCGTAAATCTACCAAAACCATCCAATaAAAAGGGTCTTAATGATATTGGT
CTTCTTAATATCGAAATACGTTCGAATGAGGATCATCTACAGAAGTCTATTGATAACCTC
AAGACAATACTACTCGATACATTTGAAAAGAATTTAATTTTAAAGGATTATCAGAGGTTA
ACTATTGATGCTTATATTATTATACTTGAAAATGATGGTTTCATGTTACCTACGGCTACT
ATAGGTCTATGTCTCGCCTTTATAGATGCTGGAATTCACATTTATGATATCATTTCTTCA
TCTTCCATA
>contig00112:18635-19054(-)
ATGAAGAAATTTTATGGTTTCAGGCGTACATTAAGTCGTTTAtTTTTGGGTTTTAGACAT
GATAAGAGGTACATGCCTATTTTATTGTTGCTGATACAtTTTTCCAATACATTAAATAGT
TACTACTCATCAGTATTGTCCAAAATTGATGACAACTTTATGAACATTCAGAATTCTGAA
AGTATAGAAAATATGTATCAATTATGCCGTGATTATTTAATGGACCTCATTAAAGCATTA
TTTGTACAAGTCGACTCAAAGAGCCCTTTATATTACAGATGTAAAGTAGATACTCTATTA
GCTGATGTTATTTCGGCTGTTCTAGGGATACCAGATGAACTGAATCACATTGATAACATT
GATGATTTATATTTAAAACTGAAGCAATTGAAGAAATTACTTATCTCATATTCATTTACt

>contig00112:33858-35016(+)
ATGACCATTAAGGGTGGGTTTGAAAATTTGATTAAGGTATTAAAGAGGTTAAATAAATAT
GGATATGATGAAAGGAGGGTATATAAAAAaTTAATTTTATTGGATTCTAATATAATAGAG
GCTATAAATGATCATCCTTATCATATACCGGTGGTATTATATCATTTATCGCAGTTAACT
AAGAGATATTTCAATATTAAAGAACAAATTACATGTAAAATATGTAAAGGATCATGTATA
AATATATATGAACATTTAGGTTTAATAATTAAGAGTCATTTAATTCATCTATCACCAAAA
GGTTTAGTACAGGTATATTCTGTCTATTCACAATGTATTAATAATAATCTACAAGATTTT
ATATCAGAATTAGAGTTAAGGATCTTATATTACATTTATATTAATTGTAATAACAATGAT
CTAACATATATAAAAGATATTGATGTGAATAATTATTTATATGGCCTCGATACAAATGAT
GTTAAATATTATTTACCAATTAATTTAATTGATGTAGCTATACTATTAGAGAATTTAAGA
TTAACTTCACCATTATATGATCATTTCTTATTGCATTCAATAAATTTAACTGAAAGATTC
TTATACAATAACATCAATACAAGTAATGATAATGTTGATAAGAATCATTCTAATAATACA
GAAATGTATAGTACAATATGTTGTATCATTGGTATATTAAATAAAATGAATTATTATACT
ATTAAAATATACAACTTGATTATATATATATTAAGAATTAGTTTAAATACTATAGATATT
AGAGATTTATGTACAATATTAAATGCATCATTAAATTATAATCTTAAATCATTCAATTGG
ATACAAATATATAACCACATAAATAAATTATTAATAACTCAAAAGCATACACTAAGAGAG
TTGTCTACACTATTAAAAGTAATGGATAAAATTTATAAAAAaTTATATAAATTCCATAAA
GAACATATAAATCTTATAAACACGGTAAAAaTTTTATTTTATAATCAATTAAATCAATTA
AATATCATTAATGATAAAGAAATACTCAATGCCATCAGCCTAGCATTACCCATACTAAAT
GATGCTAAATTATACAAATGCATAAGTAATAAAAAATTCATCTTCAATAAAAAACTATTA
TATACATATAATATACTC
>contig00112:35618-35624(+)
GATTGA
>contig00112:65484-66609(+)
ATGTTATCACCTAAATATAAAATGAGTGTTATATGTTTGTTTATTGTCTTGCGGCTGGTA
TCAAAGTCGTTATGTGATGGTACAGATGATAAATTGGATATTTCAAATTGCCCTAGGAGT
ATCCATCATGTTCGAAGTGAAGATGGCAGTGTTGTGACTGATATCTATGCATTTGGTGAT
AATAAGAATGTAGTTGAAGTTGTAGATGGTGATATGAATTTATGGAAACGTGATGATACA
AATGAGAAATGTATAGGTATAGTAGTCCATTCATCTGGTAGACGTGGAGTTGCTTATGTA
GATATTGATGTATTTGATGAAAAAAaGCGTAAATATTATGGGAAGAACTTAATTGGTAAT
CAATGGATCAGTGTGAATTCAAATTTGTATTTTAATTTATTTTTCAATTTGATTCATGAA
AGAGTGTTTGATATAGCAGCGGTTGATGATACTATGATCCGACTCCATAAATCTACACCT
TTTGGTAATTCTATAACAGTATACAATACCCTATTCCGGTATAATATAATTAAAGTGGTT
GAAGGTGATAATGTCATTTGGGATCTGGTAGATCCTATAGATTCTACACTAACTCAGTAT
TGTTCTAGGATTATTGTACAGTTGAGGAATGACATGGCGGTGTTGACATCTATAGAATTG
GTAGATGACGATTCTATAAGTAGGAAATACTATAAGAAATTCGATGGTCAGTGGAAACAA
GTGAGTAGGGGCGAATATAAAAGAACAATTGAAGTATTGATCAATGAATGTTCAGTTGAC
ATATCGAAGATTGAAGCTGATGAGAATATTACAAGAGCGAAATATCATCCATATGGCATT
GATGCTGTGATTTTAACGCCAAAGTATGGTAAAATTGTCAAGGAGATTAAAGATGGTGGA
TATAAAATATGGTCTGCAAAGTTCAATACTGAGGAGTGTTGTGTATCTGGTACTATCTAT
TACTACGAAGGTGAAATTGTATTGTGTCAACTACTTATAGACTCTGTAAATGAATACGGC
TTCAATTACTACCGAAGGGAAAGTGGTGTTTGGAACATTTGCAGCCACCAATCATTCTAC
GACACCCTAGGAGAATTCGACAATAGCATGGATGAAACAACTTGA
>contig00117:2520-3003(-)
ATGGCTATATCATTTATATCACCAACATTATATTGGATATTGAATATTGCAATATGTCAA
GTATATCCAGGTGTTAAGACATTTACAtTTTTATATGGTAATAAATTTAATACAAATAAT
AATAGAGTAGAACATCCATCTATATTTGCACATTATATATTATATTGGGGTATATATATG
ATATATTCACAATTAGAATATAATTTATTATATCATATTATACATTTTATACCATTTTTC
TATGAAGTCAAATTATTATTATTTTATTGGCTTGGATCTGAATCATTTAAAGGTGCTGGT
TATTTATTCCATACTTATTGTATTAAAAGATTATTAAAAGCTAAAAATTTTATTATTAAA
CGTATAGAACGTGATTATGATGCAAATACTAGAGCTAAAATTACAGATTATCTAAATAAA
TTCTTCTTTTTCGATGAAGAAGAATTAAAAACATCTCAAACTAATACACAAGATACACAA
TAA
>contig00117:6669-8682(+)
ATGAAAGCTATAGTTGTTCTATCTATCGCATTAACATGGTACCAGATCGGTGCGGGTAAA
TCAAGTAGCTCAACAAAGATAGAAATTGATATTCTGACTAAGGAAAGCACAGAACATGTA
ACAATTACGCCCGTTGACGATGGAGATACCACTACCTATCAGTTTGTACCGAATGTAGAT
TATAAAGAAATTACTTTGAAATATGAAAAAAaTATTATAATTACATTGAAAAAGGATAGA
TTCAGAAATTTCGAAGTTATTTGGTACAATAAATACAAGAATGGTGATGAGCCTTTGATA
TTAAGGCTGAAGAGTCTAGAGAAGGAAGGAGAAAAGTGGTTCAACTATTACAAGTTTAGT
AATGGATGGGGTGTTATGATTGTAGCACTTTATGATTATTTATGTACTGTAATGAAGGAA
GGTAAGGAACTTTCGGATAATCCCGTCGAAGAATACCGCGAGTGGAAGAAAAAaCAAGAA
CAAAGTACGGATGATAAGAAGGATGATAATAAATCTTCCGCTGAGAATCAATCACAAAAT
ACAGATAATACAAAACAAAGTACTGGTGATACTCAAAAGGATGATAATAAATCTTCCGCT
GAGAATCAAACACAAAATACAGATAATACAACACAAAGTACTGAGGATGATAAGAAGGAT
GATAATAAATCTTCCGCTGATGATACTCAAAAGGAAAATAATACAACACAAAGTACTGAA
GATAATACAACACAAAATACAGATAATACAACTCCTCAAGATGAAAGTAAAGTTGAAACA
GTTGTAAGTAAAGTGACACCAGTAGACCTAGATATACACACAAGGGAGGATACAAATCAA
GTTAAAGTAACTAAAATTGAAAaTAAAAGTATGGTAACATATAAAATTGAACCTCAAAGT
GGATATAAAGTTGGTAGATTTACAGATGGTGATAAAaTAATTCTTGACCCAAAACAAGAT
GAAGGGTTCATATATCTTGAGGTTAAATGTGTCAATACTGATGTAAATTATGTTATATTA
ACATCATTAATACGTTCACATGAAGGGTCTGATACGGTTACTCTTAATTATTACTGTCTC
GAGGATAACTGGGTCGAAGTTACCGATCAATTTTGTAGTTTTCTCATAGATACAATGAAA
AGTGGTATAGTCTACAGTAGTAAAAaTGTTGTAAATGCATATGAAAATCATGTTAAGGAA
TCAAATAAAAaTAAAGTTGAGATTGATGTGCTAAAGAAGGACAACATTCCAGCTGGTGTT
ACAATGAAAGATGCAAAGGAATTTGGTGTAGATGTATCTGTGTATGGTGTTGATGAGAAT
ATTGCAATATCCAAAATTATGTATGGACCTTCCACCATCTGGAGAAAGAAGGATGATGTT
TATGGATGTTATGAGGTAAGAGTTTATTATTCCGAAAGGACACCAGCCTTTTTTAAATTG
CTTATAAAGAATGTTAGAGATACTGAATTGCTGTACATCAAAAATATACAACATGGCCTC
TACAGTTTAATCTCAAAGGAGGATTTTGATAAAGGTATGGAACGATTGAAGAGCAATAAA
AATGTTGAATTATCATTGACCAATGAGAATAACACCGCCAATAATCAACGTTCATCAAAT
ATTAATCAATCTGGTCGTTGTGATGCTATAATGAGATTCTTTGGTAGAGAAACTCCACTT
GTAATTGATATTAGTACAAATCAAATCGCTGGAATCAAATTCAGTCAATATGATAAAGGT
AACATCATCACATATAAATTCACATGCATGCCAAAGTTTGGCATCACTAAAATTCTATCA
AGAGGAGTATTCGTATGGGAGAGTAAGGATGAGAAATACAGATGTTATGATATAAATATT
GATAAACTTGGGGGAAATGTAGTAATACTAAGACTCTTTTTAAAACACAAATCAGATTCT
AAGGAATTGTACTTTGAAAAAaTTGATAGTAAATTCGTTTTCATTGATAGAATGACATAT
TATGTGAAATTTGTCAACACTAATACCGTCTAG
>contig00118:7502-8540(+)
aTGGATTGGGTACCCCGTCATATAAAACCATCGATTGAGATTGTGAATTTGAATAAAGAT
CGTATGGATTTTATATTGACAAATTCTGATGTTAGTACTGCAAATGCATTAAGGAGAATA
ATATTATCAGAGATTCCATCATTGGCTATTGAGATTGTAACCGTATTGGAGAATACAAGC
GTGTTGCATGATGAATATATATCGCATAGGTTGGGTTTATTACCAATTGATAGTGAATTA
GCCAGTGAATTTGAATATAGAGATAAATGTAACTGTAGTGATAAATGTAGTAAATGTACT
GTCGATTATATACTTGATGTATCATGTAATGACGCGGATAGCAAGGTTGTTACTCATTTT
GATATAGTCGCGGATGAAGGTGAAACACAAAATCATTTTGGTAAACATTTACCTATGCCA
ATACCTAGAGCTGATATAAGTAATTTCAATGGTCAAATAGATGGTATACCTATAGTAAAG
CTGAAGAGGGGGCATAATATAAATATGAAATTAACAGCTACAAAAGGTCTAGGCAAATTT
CATGCAAAATGGATAGTGGCTAATGTCAATTATAAGATGGACCCAAGATTTAATATAAAT
AATAATTTAATGGAACAAATATCCATGGAAGACAAGGCGTCTATAGCAGCGAGTTGTCCT
AGGGGTGTATATAAATTTATAAATACAAATTTAGATTTAAATAGTAGTAATAATAATACG
GGATTCTTTATAACGAATAAATTACAGTGTATTTATTGTGATGAATGCATTAATCATGCC
AGAGAATTAGGATATCGTGATCTCATTAAGATCGAACCAGATGAAACCAAATTTCACTTC
ACTATAGAATCAACCGGATCAATATCACCGGAAAAAaTTTTGGAAATTGCATTATTAACA
CTTGAAGATAAATTACAATCGCTACATTCAAATTTTACTGAAGCACAATCAAGAACCTTA
GGCACTACTACAACAGGTCGTAGTAAAGACATGCCCAAAGTACCACATCCATCTACTGCA
TATCTAGATTTAGACTAA
>contig00118:11560-12490(+)
ATGTCTTGTTTTATTTGTAATGGATTTTTAAAGGTCCAATTGTTTTtATTTTTAATAACT
GGGATATATTTATTGAATTTAAACTATACAAATAGTTTTATATCTGAAAATGTACATTAT
ACTAGATCTAAGTTGATTTATAGGTTATTACCTTATAAAAAaTTATTAAAAGATGGTAAA
TATGATAAAGAGTATGGGAAATTATGGAGTCATGATAGATATATACCAACAATTGATTCA
TATAATAATTTAAATGATAAATGTTATGTTGGTATAGAAGCACATATACAATTAGCATCA
CCTACAAAGATATTTTGTAATTGTCCTAGTACAGCAACAGCTATAACATCTAGTGATGAA
GAAAAGAGTATAGAAGAGATGTTATATATGAAGACACGTAGTTTATTATTAGATAAATTT
AGAAATGTAATAAAATTATTATTAAATTATAATAATAATAATGAAATATATAATAATAAA
TTATATTTTAATGATATTGGTATAAATTTTATTGATTTAATTAAAAAaTATAATAATATT
AATAATTTAAATTCTATTACTGAAAATGATAGTAATAAAATGTATAAGGATGAAAATAAA
TTTAAATGCCCTACATGTATAGGTGAAGTTGGTTCATTACCTTTTATCTCACCTATTTGT
ATACTTTATGGTATTGAAGCTTGTAAAGTATTCAATTGTAAATTAAATCGTAGCTTAAAA
TTCGGTAGGAAATGCTATGATTATTTCGATTTACCAAAATGCTATCAAATTACATCATCA
AATTATCCACTCTGTACCAATGGAATCATCACACTAGATGATGGAACCAATGTCAATATC
AAACAAATACACCTCGAAGAAGATACTGCAAAAAGAATCACGGAGTCATACGATACTACA
ACAGATGATATCAATCAAACATCATCCATT
>contig00118:12823-13288(+)
GTTGTTGAATTATGTAAGAAAATTGCTCAGATTGTTATTGATAATGGTATTACTAATGGT
ATTATGCATAAAAGTAATATTAGATTCGATATTAATATATCTAAACCAATTAATGGGGTA
AAAAAaCATTCAAATATTGGGGATATGGGGTCAAATGGTGTAGATGAAAaTTTAAAATTA
TATGATTATAAGAATATTAGTGGTGATTATATGTTATCTAAGAATAGGGTAGAGATTAAG
AATTTGAATTCATTTAGGAGGATAAGGCGTGCTATGATACAATATTTTAATAAATATAGT
AGGGTTATGGGGGAAAATAAGTATATAACAATGGTATGGGATGATAAGAATAAAGGTTTA
ATAATATCAAGAGATAAGATGAGTAATATAGAATATATAAATACTAGAGATATGAATATA
CCAGAAATTAAATTAGATGATAAAATTATTGAATTATTAAATTAA
>contig00119:20915-22637(-)
ATGAAGAATGAGACATATAATAATACTATATTAAAGAAGCTTTCCATGTTTATGGTAGGC
CTAACTATATTAATGCCATTAAGAATAGTATTATCATGTGCAAAATATGCTGTAAGAAGA
TTTCGTTTACCATCCAAAATGGTTGGATTATTTATAAATCAATTACATAGTCCTATGGAA
ATGGCAGGATTTTTAGGTACTATTTTAGCTAATGTAGTAATATTATTTACATCAAATAAT
AAATGTATAGCAAAAGCCCTTTCTGTAATAACAAATTTCTTAATGTTTATCTGTTCATGT
ATGTTATTAATTTCATATGTTATCGGTGGTGAGCTTGGTTATCTAACCTTTTATTATTGG
TGTATTATCTTCTTCTCATTTATACATGGATGTAATCAATCATTCTCTATGGATGTCGAT
TCACAAAATGCAGCTTATAATAATGCTGGAATACCTTGTTCTGGCCTTGTTACATCATTA
TATCATTTTATTTTCATAAAGATTTATAATTCTATGGAAGGTGTAAACATCGAATTGTAT
ATTGTAACCGGGCAGCTAATGCTTGTTACATTTCTGACTTTTATAACGGCAGTACTATGG
GTTGTCACTCATGGAGGTCTTGTTTGTGATATTACCGTGGAGGATAGTGGGAAGATGAGG
GAAGTATCTCGTGGACGACGTGAAGTGAGTACAACTATGGAGGATTCAAATACGACGAGA
GTTGATGGTTTATCGACGAATGCAAATACGACTGCTGGTGGAAATACATCATCTACACCC
ACATTACCCGCACCCCCTTCACCTTCTCCTATCTCACCACCACCTACCGCTACTACTAGC
ACTGTTGTTACAACACCTCCTGAAACTTCTAGTCAAAAAGGTGATGGAAATGTGTCAACT
ACTAATTCTGATGTAGTTGTTACAGCATCAGCTAATAGTACAATTGGTAAAGTTGAAACT
ACATCAGAAAAGAAGACTACTTCAACGTCTACAACAGATGTTACAGATCCTTCACCTACA
AATCACAGGTCTACTCACAATAGTACCAACGCTACACATCAAACGTCTACAAATAATGCA
GTTTCTACACATCGCACTAACATGACTACAGAGGTTACAAGTCATGGACATACACAATAT
TCTACTGAAGTACATCAAACTACACTACAGGGTTCTACAACTCAAGGAGCAACTACACCA
AATGGACCTGAGTTTCACAAGAATGGTGAACACACTACACCACCGCCTCAACCGGAACGT
AGCTGTTATGTGGATTTGTTTGAATATCCAGCTGTATGGTCTCCTATATTATTGTGTGTA
CTTACAGTTGGTTTATTATTCTTCATTTATCCTTCAGTTTTACCGTACGAATTTCTAAAT
ATCAATGACGCGTACACACTTGATTTGATTATACTCTTACTATCAATATTCCCTGCATTA
TTAATCATCTTTTTATGCGAATATCGTATAGGACCTAATGTTAAATGGGTTGGTAACAAT
AAATATTGGCATTTAACATGGTTATTCTACATACCTTATATTGGTATTATATTTTTATCC
ATAATGTGCCTACATTATTACAAGTCAGAATTTGCCATGAGTATAAAGGGTAATAAATTA
TCAGTCTATGCCATGACTATAATATTTGTATTATGTAAAGATGTATGTAAAGGTGTAGGT
TATGCTTCTGTAAGTAAACAGGGCAAAGCAGAATATAATTGA
>contig00011:9510-9526(+)
ATGGATGTTCTAACAGtt
>contig00011:9626-9917(+)
gTTGCATGTGTAGTAATATTTGCTGGCACCTTCATATTTAGTGTATTTGGGCCAAATTTG
AATCATAAAAAATGCGATGATGAAAAGGATAAAAGTTCTTTGAGATACAAAACTGGAAAT
CCTGATGGGCCTAAAGAGGAATCCGAACGTGTAATACTAAATAAATATCCTAAATATTTT
GCGACAAATGTGGATGATGTATTTCATTCTTATAATAAAGATGCATTTGATTCCAATGTA
AaTGCATTTATTAACGTTAGGAATTCAGGCAATAACGTATTTTTTtGTACAG
>contig00120:5817-5863(+)
ATGATAGAGGCGGTTAAGAATCCTCTTGATTGGGAAGATTGGAATGgt
>contig00120:5906-6452(+)
gGTGAAATACCATTTTGGCAACATGCAATATGTGGTAGTATAGCAGGTATAATGGAACAT
TTATGTTTATTCCCATTGGATACTATAAAAACACGGATACAGATAAGGATATGTAAATGT
ATAAATAATAATAATATTAGATTAATAAATAATAATATTATATCGCATAATTATAAAAaT
TTATTTAGAGGATCAAATATTATAATCATAGGTTGTATACCCGCCCATATATTATATTTC
ACTGTATATGAAAATATTAAATTAATCGGTAATATACCAATCGCTGGAGCATTCGCTACT
CTATCACATGATATCATACTTACACCTGCTGATGTCATTAAACAAAGATTACAATTAGGT
TGTTATAATGGATCATTACACTGCTTCAAATCCATCATCAAATATGAAGGCTTCAAATCA
CTCTTTAGAAGTCTATCAATTACACTCCTTATGAACGCACCATATCACTCTCTCCTAGTC
ACTATTATAGAAATACTCAAAAAAaGATATAATACCAATAATAATCTCAACTACTTTGTT
TATGCCGgt
>contig00120:6741-6878(+)
gGTATAGGTGGAGCTGTTGCGGGTGCCTTGACGACACCTATGGATGTGATAAAGACAAAA
TTGCAGACACAGACATGTTATTTGAAGACTGATTCAAATGTATTTAAGCCATTGTATAGG
GTGTGTTTAGATGTATAA
>contig00120:9396-9965(-)
gAATTCTTATCACCAAAATTAACAAGAACTAATGATTTTTATTCTGTGTTGATAAATTTA
AATTTATATAAAAGGGATGTTACAAGAAATGTTGTTAAATTTGTCAAGACACATAATGTA
TTAGTAGATCCAGTAATATTTTTAAAAGaAAAAACTGATGATTTATTAAATTTACTTGAA
CCATATCATCCAGATTATGTATCATTAGTATATAAACATAATACATTAAATCAATGGATA
TTATGTGTTTATTTATTATTAtTTTTTTTATTAGTTGAATGGTTTATTAATACTACTTGT
GATCTATTTACATTATTTAAAGCTAAATTTGGTCCTAGATATTGTACTAATATGGTACAT
TCATCATTATTCCATTATAGAGATTCCAAATTTACCAAGAATGAATTAGATAAACTTTAT
AAAACACCAGAATATCAAAGACTTAAAGCTAAAAGATTTGGTCAGGGTACTGAAGCTTGG
AATTGGCAATTACGTCGTTCATCTACCAATTATGCCAAACAATTGGGATTATCGCATGTT
TATAATGAATTCAATTCTGATGAAGAATGA
>contig00120:10010-10200(-)
ATGGTATATAATTATCTGAATCGTACTAACAATACAAAATTTGCCCCCAAAACCACCTCT
GAATCTAAAATTAGAGAGGTTTATAATAAATCTAAATTTACACAAGAAGAATTCTATaAA
CCATATAATaATCTTATTTTATTCtTTAGATTATTTTTATTCTTATTATTTTCATTATCT
GCATTATTAGaa
>contig00121:17024-17193(-)
aaAATGGCTTACATTGCTAAGCTTCCAATGGCGCATCGCATTGACTATGAAAGGCTAGTT
AGGATGAGAAAGTGGCTGGTTGAAAGACAGACTATATATGAGAGGCATGGAAAGAATTTG
GATATATTGGGGTATAATAGACATGAATTAGAGAAGATGATAAAATTATAA
>contig00121:17724-17897(-)
ATGAGATTAAGAATACGTGTAGTTGATAATAACAAATGTTTATCGTATCTAAGGCAATTG
AATATCCATGGCAAGAGGTACAAGATTGAAAAGATACAGAAGCTCACTGAAAATTTTGaA
AAAACATGTTGGAGGAGTGTAAGAACATCGGAAGAATATGCATATTTGAAGAAa
>contig00121:52751-54107(-)
ATGGCTTCTTCGGCTGCTAATGATAAATACAAAGCTTTAAACGAGACTTCAATGTTTTTC
GTGGGATTTATAATGGTATTACCATTGAGGTTGGCATTAGCATGTGCTAAATATGCCCTT
GGTAGATATCATCTTCCTGTCAGTAAACTGGGTGTATTCATTAAACTATTCCATAATCCT
ATTGAATTAGGAGGACTTGCTGGATTTGCTGTATCAAATACAATTACTGCGATTATGAAA
TGTCCAGAGGGTAGGGCCGTATTATCATTTATCACCAATTGGTTAATGCTTGTATTTGCA
ATAACTACCTTATACATTTTTACCTTTGGGGGTGATCTAGGTGATCCTAACCTCTATTTG
TGGACAATTGTAGCTCATTACTTTCTAGTCGGTCTGAATGTAACATTTTCTAATACTGTA
GAACCGGATGCAGTAACATACTTCGGTGCTGGTATGCCTTTATCATCTGTTTTTGTTGCT
GTATATCATAAGGTGTTCCTTTATTTTGCTGATAAGTACCTCCTACAGGATGTAGATTAC
TGGATTATCTATGGTCAATGTGTTGCAAACTGTGTTCTGATGTTTATAACCGCAGTGTCA
TGGAGTGTAAATTGTGGCCTCTGTCATTTTAATGGTGGATCTGGAGACTCAGGTAATGGC
AGTGGTAATACTGAATTATCAGATGCTCTAAGTCATGGAATGACATGGTCTCCATTCATC
CTTACCGTATTCTCTCTAGGTGCTTTCTACTGTGTCTACCCTGGTATTGCTCCCTTCCTA
TTGGCAGATTCTGGTACAGCATACAATATTGAGATAATAAATTTGATTGTACATCCTATG
CCAGCTTTGATAATATGTATATTGGATCAACAAGGAAAGGGACCAGGCGACAAATGGGAT
ACTAACAAAGGATGGAACGCCTGTTGGATCATTGAAGCCTATGCTCTCTTTTGTGTTTAC
ACCTGTTATACTATCCTACACTACCCAGATTCATTCTTAGGTAAATTGATAATCGGTAAT
TCAGCATTAGTTGGCTTCATGACTGTATCATTTGTAACTGTACAAGAAGGTCTGAAGGCA
GTGAGCGTGGGTGGAGTAGGTAGGCAAGGTGAAAAGCCTAATGGTGATGTTATAACATTT
GTATTTATTATATCACTTGCCATACTAAGCTATACCGGTTTCTTGGGAGATGGATACCTT
CAAACATATAGAAAGATTGATAAGGAGAATTGGCCAACTGAAGGATACACGAGATATAGA
GGGTTCAAATTCTGGCTCAGCTCCGCGTTCAAATTAGCGAAAAAGAACTTATTAAACGCA
TTTAATGTAGATGTTCGAGGAAGAACGTTAATGTAG
>contig00122:115-481(+)
AGGTGTAAATTCGCTGGTAGACAACGAGGTTTAAAGCGTAAAAAAaCTAAAAAaCAAGGT
AGAAGAATACAAGTAGCTTCAGGAAGACGTTTAGAATCATTTTACCCGAAAGGGGCTAGA
GCCGTAAGGATCAGAATGATACAAAACTCTAGAGGAAATGTTGTTTTTGATCCAGTTTTA
CACAAATTTATGGTAGTTTATTATAAACAAGGGGTTCAAGTGTTCCGTGGATTTAGAGCT
AAGGGCGGCAAGTTTGAAATTGCCAAAGCTAAAGCTATAAGTTTCGCTAGGCAAATGGCA
GATGAATATCTTAAAAGACAGAGATCAAGGCCGGATCACAATAAAGTAGATGAATCAGGT
ATGTAA
>contig00123:201-1591(-)
ATGGTTTTAGATGAATTCTATAAAAATTCCGATAAATACGGAAGGGTTCAATCTTATCCT
GATAATAATGAGTTTAACACATTTTATAACGACTCTGATATAAAATACAGTTATTGGTAt
TTTTTGTTATGGATTGATAAATCAATCACAGGATGTGCAATATACTTTCTGGTTGGTTTA
TCTTGTGTTCTGGTATTCATGTTCAGTGACATGGATCAGATTAGTTTAAATACTATTTAT
GGTGATCAAAGATTATTTATTGATGATGCCCATTATTATACAAGACAATTAATTTCTTTT
GTGGGAATATTAACTACACTTGGATGTTTGCTGATAGGTCCAATTTCTAGATACTTATGT
ATTTTATGGTCATGGGTTTTATCCTCAtTTTTCCTTTTTTCATCTATATTTACCATTAAT
ACACATCTGGTCACATATGGTATATCAATGTTACGTATTATTGCTGCTATATCTATTGCA
ACCCATGCATTTCAAACGAATGCCATATTCTTATTATTTAATAAGAGTTATGGAATTAAA
TCCATTAAAAGTAGAATAGCTTCTTTTATAGCAGGTTATTATTTAGGAGGACCTTTACTC
TCTTATTTATTATTAAAAAGATTCACAACAATATTTCCTAGTCTTGAATATAGGACTATA
AGAATTGATTTAAGTACTTATTGTTTCAtTTTTTTCTTTATATCTTCACTCACGTCATGT
TCTTTATTATATTTATTCGCAAACTCTGATGACGATGATATTTTTTATCCTTTCCCAATT
TTCTCGAATATGTTTAGTAAACATCAAAGGCTTCATTATCATTTATACAACATTTATTGG
ATTGGTTTTATTTCAGTCCTTAATCCAATCACTATTAATTTAGTTCCATATTTTTCTTCA
TCTTTAAAATCATATCATTCATCTTCtTTTTTTCAGAGATTATGTTTCTTTATAGCTTTA
CTTTCGATTCCATACATTATTCATGCGATTAAAGATGTTAAGAATTTCAATATACAATAT
TTTAAAGAGAGATTAATCCATATTCCGGCGTTAATAAGTAGTATGTATCGTACTATTGAT
GTTAATAGATCGAATGGACCTGATTCATTTATCTCAAAATTACCAACGTCTATTGCTCCT
AGAGTTAAAACCATGTATAGGTATGGTTGTTCAAAGTTAAAGAGTTTATTCATTTCCTCA
TCTGGTTCTATGGATTATCCTCTGAAGAAACTTGAACCAGTTTCTTCAGCTTTAGAGATT
TCACCTTGTGATAGTGAATTTCCAGCTGGAAATTCACTTAATTCCAGTTCAAGCATTTCT
CTAAATTTATCACCAGGAAATTATTATTTATTAAATATAGATGAATTTTCAGATTGGACT
GTACTTGACG
>contig00123:7578-7812(-)
ATCATAAACGAATTAAAGCAAAGTGAAGACATAATAAAGGGTGTATTAGCAAGGATAACC
GACCATGTTCTACAATATGTAAAGCATAAATTGGTTCAACAGTTTTTAAGATTTTATATT
ATAAACCCTCTTGGAATGGGTGTTGGAAATCTATTGAACACCGACCTAAATGACAGCTAT
GTTATCAGGTATGAATACCATTATAATTTGCTTTCATGTATTCATTCAATTTAG
>contig00123:7885-7996(-)
ACACATAATCATATGTCTAAATACGATTATGCGCTCCTCTCGCCATTTGTCAGTACTGAA
GATTCAGAAGATACGAAAAAAGACATAGAAATCGATGTAGTCAAAGATAAG
>contig00123:8044-8206(-)
ATGAATCTGTTTTGTCCATTAAAATTGCTTTTCATTGTACAATTCTTTTACAATACTTTT
ATACGTTCTATTGGTACGCATAATTATTCCAAGGATGGATACAAATTTAATTCATCAATT
AAATCGAAATCGCAATGTGGTTCTAGATTTCAACATTCAATG
>contig00012:8534-8744(+)
ATGGTGAATAATAATGAGGTTTTATTGAATAAAATGATCGAGATTGGTTCAATAAAATGT
ATAAATGAGTCAAATCAAATTTATGTACCGACTTCATCATGGAATTCACCATCTATATTA
CCGCAACAACCATTATTACATTATATTACACCATCTTATTATTTTAAATTAAGTGAAGAT
ACATTGTTTTTCAtTTTTTATAATTTACCG
>contig00012:8790-8973(+)
AATACGATACAACAAGAGTTAGCAATACAAGAATTAAAACGTTTATCTTGGAGATTTCAT
AAAAAaTATTCATTATGGCTTCAAAGAAATAATGAACCGATTAAAATTACAGATAGTTAT
GAACAAGGATCATATGTATATTTTGATGTAGAAGGTATGATTAAATTTAATTATAAATTA
TAA
>contig00012:26908-27065(+)
ATGAAACTTAAAATTCAAAGCATACGTATCACTAGGCTTACATTACTAGGAATATTATTA
CTATTTTGGTTTCAACATTTTATACTGTACTATAGTCTCTATTATTTAAATAATGTCAAA
TATATACTCTACAATCTCATCTGGGATTTACTTCTCAgt
>contig00012:27560-27734(+)
aGTGTATATATATTATCTGGTTTGGTTACTGAGAATTTTATGTCATCTGTTAGATTTTCG
TTATTATGGTCGATGTATACTATAACTATAGTATTAAAGATGATAATATTAGTATTGATA
GCAAGTAGTGATGTAAAAAaGGTTAATATTAGAGGATATGATTTTGATATAAGTGat
>contig00012:27778-28005(+)
gATACTGTAATATCAACATTTGGATTTTATATTACACCATTAATACATTCAATGTTTAAT
ATCGCATCTAAAAATTCACTATTCTCAACCGAAGATATTAATGTCACTGTTGATGAAATG
CTACATTCAGATCTAGGATTAGCCACCACCATCGATCTCTGGGATGTCATCTTCATGTAC
TCACATCTCATCAGTACGTCCCATACATTTCTATCCAATAATCACTAA
>contig00012:29778-30822(+)
ATGACTGTAACTTCAAGTAGAGTTGTTGATGATTATTCGTATAGAATGATATTGATGAAG
TTATTGCGTAAGAATCAGATATTGCCTATACGTAACAATGATAATGGTATAGTATATAAT
AAATTTAGATTATTATTTGGTGGTATGGATGGGTGTATTGATATATTTATGAATGAGAGA
TATGATATAGATATGAAATTATTATGTAATTATATAGTGATAATATTGAATATAATACCT
AGGATATTAATGGTGATAATAATATTTAGTAATAATAATAATATAATAAGGACACCTAGG
AATATATTATTAGATAATTTTACAAATATAAATATATATGAATGGATATTATATTTAATG
ATATTAATTATATGTTTAATAATATTAATATGTTATATATATAATAATATAAATATAATA
GATTATATATTTATATTAATTAAAGATATTATAAATTTATTATCATTAATAACATGTATG
ATTATATTTAAAGATACATTAAATAAAAAaTATATAATTTTATGTATTTTATTTTTAATA
TGGCCATTATTATTATTATTTGAATTATTATTATTATTATTTAAAAaTAATTTAAATTAT
GATATAAAATTAATATTTATTACATGTAAATATAGTATTTCACCTATTTCTTATAATTAT
AAATTATTTAATTTAAATTTAATACAATCTATTAAATTACAAGATATATTATTACATACA
CAATGGTCACAATTAATTTATACTTTTCTATTTAGAATTTTATGCTGCTCTATATCATCA
TCTAAAGGTTCATTATCTATTGTTATACTTGATATTATTATTAAATTATTCTATACACTA
TTATCACAATCACTAAGAATACTTTTATATCGTAAATATGAAGTACAATATATCATCTCA
AAAATTACCGGTAATATCAAATATGATTGGGATCAATATATTTATAATAATAAACAACAT
ATCACACTAGCCGAAATCGATAAATATATCAAAACACAAGGACTCATCTCATCACCCGGT
ACCATCGTACCACCCTTTCTCTAA
>contig00012:40908-41597(-)
gCGCGTCCGCGTGGTTTGGCATTGAAATTGGTAGGTAATGAATTTATAAGGAAGACAGGA
TATATTGGATTTCCTGGTATATATTTTAATGGATCGATAGTATATTCGGAATCTGGTAAG
ATAATACATAGGCAATGTTTTTCAAGAATGTTTATGGAGAGATTATTTAAATGGTTAGAG
GATGAGAATTTATTTAGTTATTGTGTATTTTATTCGATATTAGGTTCATATTCATTAACA
GAAATAGAAATGGAAATACAAACAGTATTAAGAATAAGTGGTGGAACTATACCTATAATT
ATAAATGAAGATAAAATGATGAAGATAGATATAGCTTCAATATTATTTTTAACAAAAGAT
GGTAATTTAGATATACCAGGATTAAAATCAGGTATAGATTATGTAGCTAAAAGTGGTTGT
AGTAGATATTATACAATTAATCCACCAGGTGTAACTAAAGCTACTGGTATTAGAGCATTA
TTAAGTTATTTTGAAATTACTGATAATGATATTGCATTTATTGGTGATGGTGATAATGAT
GCTGAAGCATTAAATGAATTACCTATTACATTTGCTGTAGGTAATGCATCAGCATATATT
AAACAACAAGCTAAATATAATATAAATCTAACACATGATCAAGCTGCATTTGCAGAAATA
GCTATCAAATTATATGATATAGATCTTTAA
>contig00012:42175-42476(-)
ATGAGGAATGGTGTTATTGCGATTGGAATCGTCGCTCTAACTAGTGTTCTTGCAGTTATA
TTAATAGCATTATCATATTATGATCAATCAAGTGATGAACTAAAATTAAAATCATCCGAT
CTAAATCaAAAAAAAATTACAGCTATTTCTGAACTACCTAAAGAACATAAATTTCCTAAA
ATATTCGCATTAGATCTCGATGGTACATTTTATACAAGCAATAAACAATCATATAAGAAA
AATATCAGAGCATTTGAAATACTCCATAAATACACCAAATATATACCCGTATTCTGCACA
Gcg
>contig00012:60196-62032(+)
ATGAATATTATAATGAGTGTCAGATCGATATATATGTTTGAGTTGATAAGTCTTCTATTT
GTCTTATTGACAATAAATATTGTATCATGTGATCCATTGTATTTTACATTGGATATAGAT
GGTGGTCCTTCTCCATTTTTTtATACTATGCCATTCACGGAGAATGACGTAGAAACTATA
CCTCATTTTtGTTATACTGGTTTTTTtATTAGTTGTGTAAGGGCTGATAATGGACAAATA
ATATGGTCATCTGAACAAGGAGAGTATTCTACTAGTTTATTAACACAACGTGATAGATTT
GGTAGAAGAATAATGATAATAAGGATAGTTACACAAAATGGTGTTATATTTAAGAGGTTT
AGGAAGTTATCTGATGAGTATCAATGGGAATTACATCATGATGGTATAAGTATATTTAAT
GAGCATTTGACAGAATTAGATTTATCAAGTGTGATGGATCCTAATAATAATATAGAACAA
ACAAGTTATGGTAATACAATATCAACATTTTATATTGATATATTAAGTATGTTGGTAGCT
GTAACACATACTGGACGAGTGATATGGAATAGAAGAAGTAATAGTGATGATACATGTGTT
CATTGTAGATGTTATCTTATAAGAGGTGAATTCAAGTTATTGGAATTACGTATTTTATTA
GATGGTTCACCATGTGCTTTACTATATGAACGTGGTTATGATAATACATGGAATGCTATA
TCTAATCAAGATTATTATACTAAATCAAAATTGATTAGAGGATCATATACTTTGGATTTA
AATAATATTAATACTAATGAATATATTAATGTAAGTTTAGTTGAATTATATGGTGTACCT
AGTTGTATATATAATACTATTGGTGATGTTTATATTATGGAAATAAAAaTTGGTGATCTA
TTATTATGGAAATCACAAGATAATATTGAATATTCAAAATCTGTTACAGTGAATTTAAAA
GATGGTATTAAAAAATTAGTGTCTATAACTATAGTTAGATCTGATGTATCATCAGTATTA
TATATGAGATTAGAAAATGATGATAATTGGTTAATTGTATCAAAAAGAATTTTCCATCGT
ACATTATTCCGTATAAAGAATACAAAATCACTTATATTAGGATCTTATCCAGAATATATA
ACTGCAAGCCATGATATATTATCAAATAATAATATGAAAACTATAATTAATCCAATACCA
TCTGTTATTCTTACATCAATATATGATAATAATAATGAATTAATATGGGAAAGTATAGGT
GATGATGATGAATGTACAGAATTAATATGTTATACTAGAAGAGGTGATATCATATTAGTA
TCTATAAGATTATTTAAATTTGGTGTTAGAATGATATATTCTAGGAAAGTTGATGGTAAT
TGGACACCAATTGATCCTGATGAATATAAAAGATTAACACAAAGAATAGAACGTGAAGTT
CTAATTGATGTTAATAGGAAAAATTATGAAGAATGTTGTAATATAGAAGAATATGAAATA
TATAATACAAATGCTATGACTTTAACACCTAAAAGTAATATACATATCACTGGTATAGCT
GATGGAATAAATTCTATTTGGGAAAGTGATCAATGGGATCAAGAAATAGAAAATAAAAAa
TGTACATTCATAGCTATACATTATGATCCAAATGGTCCAAAATTATTACATGTAAATATT
ATAACTACACCACCATCAGATGCAGATGAATTCTTTGTAAAATTATCAGATGGTACCTGG
GATAATATCACCAGAGAACAAATGAATGCAGAAATATATAATCTCGTAGAAGAACAAAGA
TTAAGAGATGAACAAGCAGAACAAGACATCGAATAA
>contig00012:62756-64610(+)
ATGTATATTAGTATTAATTTGAATATAAACATATTATCTATCATATATTTTGTTTTGTAC
TTGTTATGTGTCCTATTGGCAAGTAATATAACGTTAGCGGTACCAATACCAACAACATTG
AATTTGAATATAAACAATGAATATATAACAACATTTGAGAATTCTAGAAATAATACATTA
TATAAATCATATGTACCTAATGGAAATTATTTGATTGATGTTATAAAAGATGGTGATGAT
ATAATATGGGATGGTGGAGATAATGAAAGATGTTTATTTGTATTATATATAACGAATTTT
TTGAATCAGAGAGCATTATTTTTAAGATTATTTAATTATAATACTATAGATATTTATGAA
ATATATGTAAATATATTGAATATATGGGAGAAAGAAAATATAATTAATTATAATAATGAG
AATGGTATAATATTAGATTTAAATGATATGAATGAATATAATTTAATAACAGATACTAAT
TTTGGTAATAGAATAATACATTATGCTATAAATTTAAATCAATATATATATCAAATTAAA
GATGGTAATGATATAATATGGAATAGTAATATAAATAATAATGAGAAATTAATAAATTGT
AAATTATATATAAGAAGATATGAAATAAATTATTTATATATAGAAACTATAATAAATACA
TTATGTAATTATTATTATTATAAATCAAATACAAATATTAATTCATTAGATGATATAAAT
TTAATTAATTGGTCTATAGTTAGTAGAAATGAATTTGAAAATAATATATATTATATAATT
AATGAAATTTATATTGATATATTAAATTTATATAATAATCCATTTATAAATGTTGTAGAT
AATTTAATGTTTAATTTAATAACATTAAATTGTATACCAAATCCAGATAAACGTGTTACC
GAATTAAGAGATGGTAATAATATTATATGGTCATCTAGAAATAATGATTATTTATCATTT
ATGATTTTACATTTTAAAGATGATATAGCTAGATTAATTATTGCTGATAAAATACATTCT
GGTCTTGATGGATTATGTTATTTTAAAAGAAGTATTGATAGTAAATGGTATAATATTCCA
TCAGAATCATATCATAGAGTTATATTTCGTCTTAATGGAGAACGGATATTTAATATTAAT
GATGAACCACCTTTTATGAGAAATTTAAATGAAATTACAAATGTAGGTAATATGATAACT
TTACATCTTACTTTAATGTCAATATTTATTGTTAAAGTTGTAGATGGTGATCAAATTATA
TGGGAAATTACAAATGATAATGCTGAATGTATAAATGCAGAAAAATTTTCAAGAAAAGGT
ATCAATGTATTACTTAAATTAGAATTCTTATATGAAGATATAAGTGTTATACATCGTAAA
TTAAATATTAATGGTATATGGACACCTATTGATGCTGATGAATATAATAGATTAGCCCTT
AGAATAGAAAATGAATCAATCATTGATGTTAATGCTAGACAATATAATTATCAACTTTCA
ATCGATAGACACTATACTAATGGTACCGTAGCATTCAGCTATCTAGCACATGATCTTACC
TGGATTAGTACTATAACAGATGGTGAACAAATTATATGGGAACATGGAGAATGGGACTCT
CCAAATGAACCAAAATGTACATTTGTTGTTGTACATTTAGATGGTAATGGACCACAATTA
CTAAATTTATACATTAAAACACCAGAACCAAACGATGGTAACATATATTACATCAAATTA
GATGAAGGAAATTGGATACAAGTCACAAAAGAAGAATTCTATACCAAACTAGAAGAAATC
GATCAAGAAATCGAAAATGGACAAAGAGAAAATCCGGAATCGATATATTTATAA
>contig00012:72916-75089(+)
ATGGTGAATGATAACAGTGGTGATCTTTTATCTAATAATGTGGATAAAAGGGGTAAGGGT
AATGTGCGTCCATTTAAGTCTACTAGATTTGAGAGTACTGATGGTAAGGATTTGGATGCT
AGGGTTGGTTTAAGGATGAAGTTATCATCGACTGGTAGGGGTAATTTGGAGAGTGGTAGG
GGTAATTTGGAGTCTAGATCATCGATGGGAAATTATAAGATGAAGCGTGTACATTCATAT
GGATCTAGTAAAAAGCCGATTGGAGCTGTTAGAAAGGCTGCTTTATTAGAAAAGAGGCAG
AAATTATGTCTTGGAACGAAATTACAGCCTGTATGGGAATCTCGTAGTTTGAAGATAAAT
CCTGTATCTACAGATGATTTATCTAGATTTTTAAGTAATGCTCAGCATACATGTAGATGG
TCAATGGTGAGTCAATTATTATATATATTATGGAATAATATGAGGAAGTTGCCATTATTA
TGGTCATTGGTAATGGTTATATTGGAGATATCGATGCCATTTATATTAAAGAGTGGTTCA
CCTAGGCGTCCATGGCATGTGAATGGTACTGCATTATTGATATCATTATTTACATCTATA
TTTACAAATTTATTAGAATCACGTAGAAGATATATAATAGGTAGATCGATTGATTATAAA
GGTTGTTATGTATTTCAGGGTAGGAAATCTAAAATAAGATTAGTACGTGCATGTGATTTA
ATAGTTGGTAATGTAATAAAATTATCATCAGATGAAGAAGTACCAGCTGATATAATATTA
TTATCATCTAGTAATAATGATGGACAAGTACATGTAGATACATCATTATTAGATGGTTCA
AATGATTTAAAAATAAAaTATTGTATTAAAGAAGTATATGGTGAAGGTTCTATACATTCA
TATTCAAATATAAGAGGTAGAATAGTATGTGATAAACCATCACCAGATATGAATACATTT
TCTGGTACATTAAAATTAAAAGGTTATCCTAGACCAAGTAATATAACTATTGATAATTTT
GTAATGAGAGGTTCAATAATAAGAAATGTTACAAATGTATATGGTATAGTAATATATACA
GGACCAGATACAAAATATGCACAAAATATAATGGATATATATAAACCTATAAAAACTGGT
ACATTTGAATATAATATAACAAAATTTTCTTTAGTAATAATATGTATATATTTATTATGT
GTATTTGTAAGTATATCTACAAGATGTTCTAATATAGTAAATGATACAAATTTAATGAAT
AAAGATGATAGAAGTGTAATTGAAAGTATATTATTTGTTATATTTAGATTTATAGTATTA
TATGGTGGTATTATACCTGTTACATTACCAGCATTAATGGATTTATTACGTTATTTATTT
TCACCATTTTATGAATGTGATTATTCTATAGTACATTATAATAATATAAATAAATATTCT
AGCATGAATAGAGGTATGTCTAATTCTATTAATACATTATCTGCACAATCTTCATCCTCT
TCCTTTCCATCTTCATCATTTAATGAGGATAAAAATAATCTTCTACCACATTCTTGGTCA
TTAAATTCTGGTTTATATGAAGAATTAGGTATGATTGATTTTATATTTACTGATAAAACT
GGTACATTAACTAAAAATAATTTAAAAATTACCTTATTAACTATTGAAAATAAATCTTAT
AGATTTAATGGTGATTATATAAAATTAAAATCAGAATTAGATCATGATGCTATTAATAAT
TATTTTAAATATGATTTATTCTTTAAATTATTAAGTATATGTAATACTTGTAATCCTATA
TCGAATATTATCCAATTAGGTTCATTTAAATCTACATTTGCTACTAATACCACCACACAT
TTACCCTGTACATTTTTTAAAAATAACATTTCGGATGTTGAAGGTGGTGATGATGATGAA
GGTGGAGAGGTTGTAGAAGCTACTGGAGTTGATCATCATGATGATTTTAATTACTATAAA
TCGAAGACGAGATTCGGGGAAGTTTCATATATTTATCCCGAGGATGCAGAGCATTCCGAG
GTTACGAGGAATGCGAAACGTTCCGAGGATACGAGGAATGTGAGGAATGTGAGGGATGCG
AAGCATTCCGAGGATGCGGGAAATAAAGATTTTAGGAAGGAGGTGGATTCGAAGAAGAAG
AAGACGAAGACGA
>contig00131:113921-114095(+)
ATGTGTGTGGAAGTTAAAGGTTGTAATATAACAAACGACGCGCGTCCGTCGTACAATGTG
GATTCGTCCCCTAGGAACGAGAACCTATCTACGATAGATTTAACTACTGAAGATGTGAAA
GATGAGAAGAAAATTAAGAGTACATTTGATAAAATTATAGATTATATACCTAAT
>contig00131:114403-115453(+)
AAGCCATTTGATGACGGTGTCGAATCTAGCCCCAGGAAAGCGGTGAATTTAATGGAAGAT
GAACCAACGTTGATTGAATTGTGTGGTTGTGTCAGGTTTATTATTTTGTGCTTTACAATT
TCATTATTCTTAAAAGTTGATACATCTAGGGTCTATCATAATATTCGGGGACAGCCTTTT
ATTAAACTCTATGTTATCTACAATATTCTAGAGGTCTGTGAACGATTATGTAGATCATTC
AGTAGGGATATATTGGATAACCTTTTAATTGTTATTATAAGAATACTTGAACATTTATAT
GGTGGAAAATATCCGCACCATAAAAaTAATGGGGAATCTGAAGATAATTATCCTCATAAT
AAAAaTATGGGGgTTTCTTTACAGCATTTACATATGCATTCATCACAACAACTAGTAGAT
GTTAAATATCTTCATCCATCCATCAAAATTATCCCACCTCAAGATGAATCAATCCCTACA
ACTTCAAAGAATGAACGTCCAAATTATCCGTTGGATCAAAACGTCAGACAACAATCTGTA
GATGAGATACCTACACATCCATCAATGGATGATGATGATATTAAATATCTGCAAGCATCT
ATAGATATGGATACAAGTACACCAACACAATCATCAAATGAATTAGATCTAGATGAATGT
AACCAAAATGAAATAATGGGGGAAGATAACAAATCCACCCAAGATGAAGATAGAAATGTG
GGGAATATTCACATGATGTATGTGAGGTTTATTTTATTATTTATGATAGTAATATTGACA
TTTATGTTTCATACATTTATGCATCTAATAAGGATGCTATGCCTAAATATAGCAATAAAT
TCATCGGAATCTATCATGTTCTTACTATTAATAACTAATAATTTTGCTGAAATCAAATCT
ACAGTATTCAAAAAaTATACATTAACTACACTATTCATCGTAGTAGCATCAGATGTTATC
GAAAGATGCTATCTATGCTTCGATAGCCTACTCATCTTCTTGAAATTATCTTCATCAATG
GGGTTAATTTACACTATAAATTTGATTTAG
>contig00131:115517-115726(+)
ATGCTCACCGAAATTATAATCGATTTAATCAAACATTTATACCTCCTAAAGTTTAATAAA
ATCTCATCCATCATTTTCAATGAATACCATACCACAATCCTCGCAGATTTCATACTCTCT
AGATCCAACTTTAATCTACAAGATATCATACAATATAACCTCAATGTACCATGCAAATAC
TCGTACTCCTTCTCACATATCTCAACCAGg
>contig00131:116044-116258(+)
agGCGCTTGGGATTTATAGCTACGCCATTGGTGACATTATTGATTTGTACATTATTAAAG
TCGTCAGTAAAGGATTTTGCATCGTTATTATTAACGTGGTTATCAATATTCGCAATCAAA
GTTACATTATCAATACTATTAGTAACTTACAATATTAGAAATAAAAaGAAGATTATGCAT
TTGAACACAACACTATACTCTATAAATGCACTGTAA
>contig00131:116999-118559(-)
ATGGCATCATCTAGTACATCCTGCAATTGTAAAATAGAAACTACAGGCGTACAGAAGGCA
GCCGCCTTCTTAGGAGGATTTATTCTTCCATTTCCTCTATACATAGTGGTTAATTTCTCT
TCATTTGCTGTTGAAAGATTCCATCTGCCACCGGATAAGATACCATTATTCATCAATAAA
TTCTTCAGTTCTATGGAAATATCATGTTTAGTTGGTATGATGATAACATGTGCAATTGTT
GTAGTACTTGGAGATAATTCTAACCTTCTATCAATCGTCAATATATGGtTTTTCTTTATT
ACCGTTGTTATATTATTCGAGAATTATAATTATGGAGGGGATTTCGGGGACGTTAGCTTA
TATTATTGGATGGTGAATATTCTAGGATTTGTATTAGGTTATAATTATATCAGTATGGCA
AAAGTAGCAGCCAACGACAACCTTCTCGCTATCCTTGGTCGCACACTTTCCGGGATTGTA
GTTGTAATTTATCAAATGGGATTCTATTATATCGGATCCTATTATGGATTAGAGGATTTA
GGGCGTTGGATGTTCATTTGGtTTTTTATTATTCTAATAGTCGTTTCACTCTCCGCAGCT
ATAAGCTGGACAATTGGATACAGGAAAAAGGAAGATGAAAAGAAATGTTGTTGTAAGTGC
TGTACATCGTGTGCACAGGCTGAAGGTACTTCTTGTAACTGTAAGTGTTGTAAACAACAA
CCTCCATGTGATACATCGTGCCAATGTGGGAGCGAAGGTCAATGCTGTTGCTGTTGTAAA
TCCGCTACTTGCCAATGTACTGGAAAAAATTGTTGTAAATGTTGTTGTTGTAATAGCGGA
AGCAAAGGTGAAGGGAGTTTTTCAGATCTTATCACTAATCCTCGAGCTATATCGCCTTTA
TTTATGTTCCCAATTAGTAATCCTATAGCCTATTCATTCAATCCATCAATTGCTCCATAT
CAATTCCTTGGTCTTATTGATGGTTATAAAGTATCACTATTAGTTACATTCACTACCTGT
ATACCATCATGTGTATTCACAATATTAAAGTATGGATTACAAGATGATGGTaAAAATTCA
CCAGAAAGTAAATGGGAGGGTAATTTGGCATTCTACCATATGGCATGGTGCGCAATGTTA
CCATTGCTTTCAGCTGCTGCCATATGTCTAATCATGCTCCATTACCCATACTGTAGAATA
TCTCGTTATTTCTACAGGACTAAATTTAGGATATACCTCTTGTGTATAGCACTTCAACTC
AGTAATGAAGTCATGTTAGGAATAGGAATGGGTGTAGGCAGCCAGGGTAATAGTaAAAAT
GGTACACTTACAGCATTAAGTTTGTTATTAGCATTCATAACACTAGTGATTGGAATGTTC
ATCTCAGATGGATACCTAAAGACTTATAGAAAAGCTGATAGGGACCATTGGCCAACTAAA
GGTTATACTAGATATAGGGGATTCAAATTTTGGTTCGGCAGTGGTGTAAAGGAGGCAAGa
AAAACATTCAGAGAAGTATTCACAAAAGATATGAGAAAACTACTCATGTCGTATGAATAA

>contig00132:18644-19289(-)
AAATCTAAACAGAAGAGATTCATTGACGATGGTGTATTTAATGCCGAGTTGAATGAGTTT
TTATCTCGTATATTAGCAGAAGATGGTTATTCAGGTGTAGAATTGAGAATAACACCTGTA
CGTACAGAAATTATTATTAGAGCTACTAGAACACGTGAAGTATTAGGTGAAAAGGCTAGA
AGGATTAGAGAATTGACATCTTTAGTACaAAAAAGATTTGGATTTTCATCAGATAGTGTA
GAATTATATGCTGAACGTGTAGAAAATAGAGGATTATGTGCAATGGCACAAGCTGAATCA
TTACGTTATAAATTATTAAAAGGTTTAGCAGTAAGAAGAGCAGCATATGGTGTATTAAGA
CATATTATGGAATCTGGTGCTAAAGGTTGTGAAGTAATAGTATCTGGTAAACTTAGAGCA
CAACGTGCAAAAAGTATGAAATTTAAAGATGGTTATATTATATCTACTGGTCAACCAGCT
AAAACTTTTGTTAATAGTGCAACCAGATGTGTTCAATTAAGACAAGGTGTATTAGGTATC
AGAGTCAAAATTATGCTACCATATGATCCAGAAGGTAAAATCGGGCCATCCACAATACTA
CCCGATAGCATCACCGTACTCGAACCCAAACCCGAAAAACATTAA
>contig00132:19333-19351(-)
ATGATAGGTATTGCAGGG
>contig00133:28694-29621(-)
ATGCATTTGTCATATATCGTATTGTATCTTGTGGTTTTAAACTGTAAATTATTTAATTGT
GCTGAAGATAATACTCAATCTAAATCTAGTGGACCCGTAGAAAGGTTCGGTCAAGGGTCC
GGTAAACAAATGCCGTTAGATGTAAATTTAAGGATACCTCATAGTCCATTGTATACATTT
ATAGAGAATCCTCGCAAGGTTACTACTATTTATCAATATTTCATTCGTTCTGGCAAAATT
GGTCAATTGACAGATGGCAATATTTGTATTTGTACAGTGCCTGACGGAGCTAGATCTATG
GATTTGATGATTATATCTGACAAAAAGACAGATAAGGCTATTTTAGTTAGGTTGGTCTAT
GAAACATGTTGCAGTTCTAAAATTCAGTTATATCATAAAGACAATAATGTATGGATGACT
GTAGAACATGATGATTTTGTTAATAAATGGCGTAGTATAGATCCTATTGATGTTAAGATT
GATCAATCGACAGATGATGAATTAATCAAACAAGCACCAATAGTTATTAAAGATAATTCA
TTAGAAGTGATTGTTGACGTATCTGTTAGATTTATTGATGGGAGATTAAGTGATGGCAAG
CAGACTGGTACACATACAGTAATGTATTATTATACGCCATTAACTGGAACTAAGAATAAA
ATTaAAAAAGTTACATACGCTAAATATACATTGTGGGAACCACTTTCCAATGAATCAATT
TCTAAAGTTGTTATTCTTGCTCATAGAAAATCTGACGTTACATTACTGGTTAAACTTTAT
GATGATAAGTTCCGTAATAAGAACAAATTTTATTTTaAaAAAATAAATGATGAATGGAAG
GGTATAGATAGATCTGAATTTGAAGAATTATGGGACAAATTTTCTAGAGGTAACTTTACA
TATGGAGATCATGAAATTGATTTTTGA
>contig00137:562-790(-)
ATGTTTCAAGTTGAAGTACCGGATTTTATAAAATTATTGAGGATTCTATCATTAATTTAT
GTACTATCGTTGGTAAATTGTTTTCTGTTGAATATTTTCTGGAGGGATTTGTATACGGAT
GATACATTTACAATTTGGATCATTTTCGAGGTTTGTCTTTACTATTATCATATCTTAACC
AATTTAGCTCATTGGAATGATACAAACATGTAtTTTTTGTACATTTAA
>contig00137:864-1035(-)
CAACTAATTGAAAATGCTAGAAATTATGTTATGGATGCCGTATTATTTCTGGTTTTATCT
AAGCCGAGATATAACGGAAAGGAGGTCATTATGTTTGAGCTTGTAAAATGCCTAACATTT
TTAGTTGCGCTAAAATGTTTCCATATTATGTTATATACACGTCTATCACAT
>contig00137:1206-1344(-)
ATGATTAATGAAATTTTACAACGTTATGCACTGATAAGCCATTTATTATTGGCGTGTTCG
CTGGGACACACTTCAATTACGGCGACTGGCTTCTATGAACTTGTAACATCATATCTATCG
AATAAGACATGTTTAGCT
>contig00137:10059-13245(-)
ATGGATGGTTTGTTGGGTATAATATGTATGTTCTTAAATGGGTTTGTTACATTATGTCCT
TATAATATAGCAAATACCTGTTGTAACCATGCAATCAATAGGTTTCATTTATCTCCACAT
GCTGCATCATTGTTTGTATATAAATTCCATTATCCTATGGATTTATCTAATTTGATTTCA
GCTTTTCTTGCCTTTGCCTTAACAGTATTTATTGATGTATCATTTGATAGTAAAAGTATT
CATAACATGAGCTTCAAAAGGAAAGTCTCATGTATTTCCATGTGGGTAACACTTATTAGT
TCTGTTATATCCTATATAGCGTTTATATCTTGTGAAGATTATCGACGCTTTCGATATGTA
TATTTGAGTATTGTATTAATGACACTCTCTAATGGCTTCTCTTCTTGTTTCGCCTTTGCA
GTTAATACCAATTCCATAATCTATGCTGCAGGCATCTCTGTATCATCTTTTACCACATTT
ATTTTACATAAAGTATATCATTGGTTATTTAACAAATATAATTGGGCTGAATATGATTAT
TATTTAGTTATTGTACAATATTGTCTTTCCATGTACTCTCTTGTTATTACTTCTGTATTA
TGGATGTGGAATCAATCTGATAAATCAGAGGAGAATAGTGATGTTGCTAAATATAGTCGT
CTTTCATCTGATTATAAACCTGTCGAAATTGATATTAGTGTTAAACCTAGCCATCCCTAT
AATTATAATGTAGGCTATTATACCTCTAGAGGTTTACAAGTTAAGGTTGAAAGGaAAAAT
GGCGATGGCAAAATAGTTCCAGAAGATTATGTTAGAATGGATCACACATTAGTTGATGAT
ATCACAAAATTTAAATTAGATGTTATTAAGTATAATGATATAGAATTGGGTGAATTAACC
ACTCGAAAGACTGATGTAGACGCAATTTATGTATATTTCTATAAAAATGAAGACAATGAT
GATCAAATTCCATTAATTATATGTGTTAAGGAGGATAATGATAAGAGAAAATATTATAAC
CGTGGACCTACATGGTATGAATCCAAATCTCTCACTTCCTTAAATCCAGATAATCTGGTA
AATGATGGTATTAAAAGGCTTCAAAGAAAGCTTGATGACCTCAGAGTTGCTTGTAGAATT
GATCTTAAACATGGCGTTGGAAAGTATTCATCAGGTCATAATCGTGAAATCATTGTTACA
CGATTGCACGACGCTAGTAGTGGTGATAAAATACCGACAGGTTATGTTAGATTTGGTCAT
ATATCCAGTGATGGCAATAATTTCATATTGGGATCTATAGCATATTACGGAATATCATTC
AATGGTATAAAAGAATATGATAAAGAGGTTCAATCAGTTTATGTATATTATCATAAGTAT
GGTGATATCAAATATCAATTCCCATTAATCGTATGTGTTCATGCGGAATCATCATGGAGG
TATTATAAGAGAGGGAATGAGTGGAAAGGAGGTGATACAGACCTTAACAAAATAGATCCA
GAAAATCCGCTTGATAAAATTGGTGATTTaAAAAAACAATTAGGAACCATAGaAAAAGAA
TATGAAATTAGGATTGAACAGACTTCTAAATATAAGGCACGTCCTGACAATAAGAATGAT
ACAATTGATGTTACTGAAGTAGCTGAGAATGGGGTCTTTAAATGCTATAAGCATCAAGCT
GGTGTTGATGATATAAACTATATAACATTACACAATGAACCTATAAAAGGTATATCCGAG
TTAGATGAAGGTAAAAGTATAAGTGATAGACAATATGTCTTTGTATATTATGTAGAAGAT
CACGATACTGTGGTTAAAGGCGTTAAAAGGCCTATTTTGATATGTCTATCTGAGTTTGAT
CAACCTAATGCTATGTCCAAATGGTATAAGCGTACTTTTACTATTGAAATTGGTACTAAA
TGGCAAGATGTGTCAGAAGAAGTTGGTTATAGTACTATATTTCCAAGTAAAATTGAAGGC
AAACTTGAAGAAAAACTCTATGAAATTaAAAATGAACTTTATGAATCTGGTGATaAAAAT
TTTCCCAAATTCTCTCCCGTTTTAAAATTGGATTATAGTCCAAAGAGCACTGGTTCTAGT
ACCATTAAATATAAAACTAGTGATACGGAAATCACCGTGATTTCCGAAGACTTAAGTAAT
AGTATTTTTAGAGGATACAAACATTATGGAAATTTTTCAACAATAGAAAAGATTACATAT
AATGGAAACGAGATTAATGGTATTGAAAATTTAAAGGATGGCAAAACTATCTCAGGTGTA
ACTACCTTCTGGCTATTCTATGAGGGCGGCGATAAATCTCGTAGTAAACCATTAATGTTA
TACTTTAGCAACGGCGCCAACAATTGGTATGGTAAAGGGaAAAAGTGGGAAGAACATACA
GAATTaAAAAAGATTAGTTTATCAAATGGTCTTGATGAATTAGATGATTATTCCAATCAG
CATGCAGCAATTGCATCCAAACTCAATGCTATCTCAGTTCAGGGCACTTTTAAAGAATTA
ATTTATTTTGATAATTTGTTACATTGGTCCCCCATATTAATGCTATCATTCTCCCTTGGA
ACAATTTATGCGGCTTGCCCCATAATTACCCCATATTCTTTAATTGATCCTGATAGGGGT
GATACGATTGATTTATGTATTTTATTAGCATCTACAATACCTAGTATTATTTTAGCTGTA
TTAGATTTAGAAAAAGTGGATTATGGCCCTAGTAATAAATGGAATAAGAATAGTTTATTT
TATCATTATGTATGGTTTGGAGGATTAATTTACATAATCTGTATCTATGTCTTTACATCT
ACAATTCGTACACCTGATGGATGGATAGGTAAACGTGTTAAAGATAATACATATCTCGTT
TCATTTTTTGGAATTATGCTAAATATTACACAAAAATTAATGGAATCCTCGGCACTTGGT
GGAGGGCCTGTACAAAGTCATGATGGATTTATAGGTTCAATAAGTCAATTCAATATTTTG
TTAATGTTATCATTACACATGTTAATAACATTGTATTGTGATGGATATTTTAAAACACTT
ACACATGTAGACACATATACACAACCATATACATATCGCATTCAATCACCGTGGAGCCCT
TTTTTAATCACATCAACTCTAAAAATAAATCAAATACCATTGTTAGATCCACCACAAAAC
ATATAA
>contig00137:36286-36321(-)
gTCTTGCTAAAAACAGCGTCACGTATAATTCTGTAA
>contig00137:36550-39152(-)
ATGGATGGTTTGTTGGGTATAATATGTATGTTCTTAAATGGATTTGTTACATTATGTCCT
TATTATATAGCAACCACATGTTGTAGTTATGCAATTAATAGGTTCCATTTACCTCCATCT
GCGGCATCATTGTTTGTATATAAATTCCATTATCCTATGGATTTATCTAATTTGATTTCA
GCTTTTCTTGCCTTTGCCTTAACAGTATTTATTGATGTATCATTCGATAGTAAAAGTATT
CATAACATGAGCTTCAAAAGGAAAGTCTCATGTATTTCCATGTGGGTAACACTTATTAGT
TCTGTTATATCTTATATAGCGTTTATATCTTGTGAAGATTATCGACGGTTTCGATATGTA
TATTTGAGTATTATTTTAATGACACTCTCTAATGGCTTCTCATCATGTTTCGCCTTTGCA
GTTAATACCAATTCCATAATATATGCCGCAGGTATCTCTGTATCCTCACTTGTTGCCTTC
TTTCTACATAAGATATATAAACATTTCTATAATTTATATCATTGGGATGATTATGATTAT
AATTTAGTCATCTTACATTATTCCTTTACAATGCTATTTCTTTCAGTTGCCCGTACATTA
TGGATACTTGATCAATACAATGAAATTGAAAATGAGAGTAAAGTGGATGTTCCTAGGGGT
ACCTTTTGTCCATGCATTGGTACAGATGTTATAATTGACTTGAGTCAAACTGATACAAAT
TTGGGAAATGGTTATTATGGATCTATGAAAATTACTGTTAGTAAAGAGGCTAATACTAAT
TATGTACCAACAGGATATGAGAGATTCGATCATAAACGTGACGGACATAAACCATTTAAC
TTGAGCTCTGTTATACACAGAGATGTTCAACTAAATGGAATACATTTTACGGAAAATGTT
ACAGCAGTCTATGTATACTATAGAGTAGGTAATAATGATAAAGATCATGAATTTCCTCTG
GTTGTCTGTGTGAGTAAAAGTTCATCCCACACTTATTATCAAAGGGGGAATAGATGGACT
GAAGTAGATAACCCCaAAATAGGCAAAGGTCCTGACCAACAAGGTGTTGCCGGTGAACTT
ACAACTAAACTTGAGAAACTCAAAGaAAAATATGAGGTTAAGTTCGAGCAGAATACTGGT
TCATACACAGCACGTCCAGGTAATGGCGATGCAGATAAAATTAATATTCAAAGTTTGGCC
AATAACGATAAATATAAAGGTTATAGGCATTATTTCTCTGGAACTGGTGAAAGGCAAATT
AATCGTATGACTGTACACAAGCAAGTCATACTTGGCATCACTGCCTTAGATAGTGATGTA
TATTCACTCAAAGTTGGCGAAGCTTTCTACGTATATTTTGCCAAACATGATAATAAATAT
GAGAAACCATTGCTAATATGTTTATCCAAGAGTGATGGACCTAATACTGGAAACATGTGG
TACAAACGTGTGAAAAAATCCGGTGGTGGATATACATGGGCTATTCTAACTGAAAATTGC
AGTAGTTACGACCCAATTAAAATTGAAAAATTCGAAGCAAAACTCACTGAAATAAATGAT
GACCTTGTTGGTAACGATACAGGCTATCCCAAGCCATCATTTGCTGTGAGATTAGATTAT
ATTCCTAAGGACGACACTAATCCTATTACATATGTTACTGTTGGCAATCAAATCACTGTC
TCTAAGGTAACTGCTAATGTACCCTCAGGATATTTAGCATATGAATACAAATCCACTAAT
GGCAATATCACTAATGCTGCCATTAATAATAACGGGCTAGAACTTAAAGGATTACCTAAA
ACAGGTATAACTATTAATACTAGTAATAAATTATGGGTATATTATGAGAAGGATTCCAAG
GGAAGTCCTATCATAAATAGACCATTATTAATATGCGTTTATAAGAGTACTAGTCATACG
TGGTATCGTAGAGGTGATCCATGGGATACAACTGATAAAGTTAATGGGGACCCAAATAGT
AACGTCACCGGTCTTGCTGAGGTACTTCCAAAGTATATTAGACAAGGATCTTTAAAAGAA
TTAATTTACTTTGATAACCTCTATCATTGGTCCCCCATATTAATGCTTACATTTCCACTT
GGTATAATTTGTGTGGCATACCCCATAAGTACCCCATATTCTTTAATTGATCCAGAGAGA
GCTAACAGAATCGATTTATGTATTGTAATTATTTCCACGATTCCTAATCTTGGACTAGCT
ATCCTAGACTTAGACCTCATTAAAATCGGTTTTATGGGTCCAAGTGGTAAATGGAATAAC
GATAGATGGTTTTATAATTGTATGTGGATAGTTGCTATGCCTTATATTATCTGTTTATGT
GCTTTAACTAGTACGATTCGTTCACCTGATGGAGTTATAGGTAGAGGTGTAAAGAATAAT
CCTTTCCTTGTTGGATTATTCGGTGTCACTCTCAACACTACTCAGAAATTGATGGAGTCC
ACAGCATTTGGCGGAGTAGCTTTGCAAAGTTATGATGGATATATAGGGACTATCATTCAA
TTTTCTATATTATTAATGTTATCACTACGTCTATTAATAACTTTATTTTGTGATGGATAT
TTTGATTCAGTCTTAAATGTAGtc
>contig00013:48328-48922(-)
ATGAAATATTTTATGCTTTATATGATACCTTTGGTATCAGTTGTGTATTGTGATGATGTA
GAGGATGTAAAAGTGGTTAATTTAAACCAATGGCCTGAATATGTATTAACATCTACAGAA
TGGACCGATTTAATAACAAAGTTATATGTTAACGAATCAGAGTCTGTAAAGTATTTATTT
TCAGAATGCCTAAAATTCCCAGCAGGTATTAGAAATAAATATACTAAGTTATTGAATGAT
TATAAAGTAGCAGTTAGTTATTTATTTAAACAATTAAAAGAAATGaAAAATATTAATGAC
TTAGAGAATGGTACGGCTGAAGAAACAGATGATAATGCATCATTAGTCAAATATAATaAA
ATTAGAAGTTTAGGGTTTAAGGCTATTAATAGTTATTTCAATTCATTAAAACATAAATTG
ATGTTACAATCACAACTTAAATTTGGAGATGCTGAACATCTAGGTGATAAAATATTAACA
TCATTCGCTAAAAGATCATTAGATCATGATTATTATGCTGACGGATTCAAATCATTCACC
ACAGGAATCATAATATTACCTGTCATTATAACATCATACATATATCTATTTTAA
>contig00013:130995-131341(-)
aaTGTAATGGCACATTTAAATATTTTCAGTAATCATTTTTGTGTTAGTGTTATTATAAGC
TTAACAATGTCTATCGGTTATAGTCTATTTATTACACAATATTATATGTATCTTGATAAA
ACCGTACCAATCACTTATTCCGGTAGTGTCAAAGGATATTTTACTACCATTATAGGACTC
ACTATACTACTCAATCTTATCATTAATAAACTTGTTGAAACACATAATTGTGAACGACTT
ATACATGTCATACTCGTCATTCTCAGATTCTCAATCACAATACCACTCATCATTCTCTAC
CTACAACAAGAAAAGAAATGCAACGAAAATAATAAGGATGGTAAATAA
>contig00013:131386-132534(-)
ATGAAGTTGAATTATGTATTAAGGACGTTGTTATATTGTTCTGTTATATTAATATTATCG
GCATATTATGATGGATGGTCATCTACAACACAATATTTTATAAATGAGAATGTATATGTA
GGTGGTTGTACTGTAGATGAGATATCAAAGAATACAACACCTGGTGTATTTAAATGTGAA
TCACAGGGGTATATGATTGGTCGTTTATTGACATATTATAGGGTATCTGAATTTGTATCA
AGTGTACTTTGGGGTATATTTATGGATAAATACGGACCTAAAATTACTATAATTTTGGGT
ATAATATTACGTATTCTTTCATGGATGTTAATGGTTATTCATACAAAATTTAGTGATATA
ATGATTATATGTGCTATACTTGCTGGTATGTCTTGTAATGCTATAGTTTTCCCAATGTAT
ACACTTGCACAATATAATGAGGATAATTATTATATCAGTATGTGTCTAATCTCTGTCGCA
CTCTCTATCGCTACCTTTTATATGTTCATTTTCAATCTTGTAAGAGAATATCTACCCGAT
GTATCCATGATCACACTTGTCTATTTAAAACTATTACTTACACATGTACCCATGCTCATA
CTCACCGCCTTTATCGTCCCCATGGATCTAACTCTAGATTTACAACTCAATGGTATCACC
AATGGAGGGAAGAAGAAGGAGGAGAAGGCAGATGTTGAGAATTGTGGAAACAGTTCTAAA
AGGGAGGAAAAGAAACAAGTGAAGAGAAGTGTTGAAAGTGGAAGAAATGGAGATAATGGA
TGTACTGAACTTAAAGCACTTGAATCATCATCCACTCCTTCTACCCCTTCCTCGTCATCC
TCATCCTCCACTCCTTCGTCTCCGTCTCCTCCGTCACCTCAGTCGTCGTCTCCTCCTTCC
GCGAGCACGGGTGTATCATGTGTATTTAAGAACAAGGACCAGTGGAAATTTGGTGAATTT
ATATCAATATGTGTAAAGTATGATGTAATTATATTAGAATTTGCAGCGATTATAAATTTT
GTATCCTTTACATTTGCCCAAGAGAGCTTCCCATTAATATTCGCAGGTAATTCTAAAGCT
ATATTAATAAATTCTATATTAATACCATTATCATTTATATTCTCATTAATTTTTATGGTT
ATATTAAAt
>contig00013:135586-136198(-)
GATGAATGGACATTTAGTGGATTTATTTGTAATCTTAAAAAATTTGAAATAATTGTATCA
TGTTTATATTATGCATATAATGTAGTAGGATTAACATATTTTCAGCAAGCATTTAATATA
GTATATGTAGATAATAGTATGTTATTAACATTAAATGAATATTTAACACCATTATCATTT
GTTATTTGTATTATTTTTACATTTGTATATAAAATATTATCACCATTATCTGTATTAATA
ATATTATCAtTTTTTGGTATAGTAGCAAATGTATCAGCATTTTATAATACTACATTAGCT
GGTATTATATTTTCATTGTTTATGAATATAACATATAGTGTATATAATACACAAGTATAT
ATCTATCTAGAAGATAAATTTAATAAAATTTATTATGGAAGTGTTATAGGATTTATTAAT
ACAATAGGAGGTATCAGTATTTTAATTAACCTCTTCATAATCAAACCTGAAATAGATTTC
AATTCAATCGTCAATATCTATATTTATCTACTCATTGTTAGAATCATTTTCTTAATCATT
TTCTTCTATCTCATGTTTAATACACAAATCAAACATACTCTAAACACATTTAAACAACAA
GTTAAAAAATAA
>contig00013:136768-137551(-)
ATGAAGGTACATTGGGTGTTGCGTCTATTTTTGTAtTTTTTGGTGGCTACTATTGCGGGT
CCATATTTTGATAACTGGACGTCTACGGaAAAATATTTATATTTGAGTGATTGTTATTCA
GATTTATGTAAAGAAGAGGGTATAAATGTAGTTGATGTAGTAAAACCTACAGATAAGCCT
AGATGTAATAAGCAGCAATTATGGATAAGTCAATTATTACCTTATGGTAGACTACCTGAA
TATTTATCAAGTGTTATTATAGGTATATGTATGGATAGATTAGGTCCTAGGATAGTATCA
TGTATGGGTGTTATATTAGCTGTTATATCATGGTTATTATTAGGTTTATTTTCATCTTAT
GATGTATTAATTAAACTAGCATTCATTTTAATGGGTGTTTGTACTAATTCTACCTTATTT
CCTGCTTTAACTATTGAACAATATAATAGGaAATATAAATATCAAACAACTATTATTGTT
GCTATGAGTAGTTCATTCACATGTTTTGTTATTAAAATATTAGAACAAATTTTACTAAAT
ACTGATATTGGTCACAAGAGATTATCTATTTATTTTGTTATCTCTTGTTTATTACCATGt
TTTTTTATTTCTTTAATTTTCTACCCCAATAAACTCTCCGATGATCTAAAAAATGGTAAT
ATAGATGATCTCATCAATGACAATTATGAACATATCGAAATCGATATCAAAGAAGATAAT
ATTCAACCTGTAAAATCTCCACATGAAATACAATCGCTATCCTCACCACTCGCCTCCACC
GAG
>contig00141:694-780(-)
gTTTTCAAAAATGTCGCATTATTCAGTTATAACGTATTATTTCTATGTATGCTTAGCTAC
AATTCTATGCAACTTAACGTATTCTAG
>contig00141:1051-1712(-)
ATGGCTTGTATATTTTTATTTATATTATGCTCTGTCACCAATATAGCCTGTTTCATATAT
AACATTAAGGAATTAATTCCTTTAAATTTAGATTTAAGTAATGTAAATCAGGAATATATT
ACAGAAGATAACATAGTTCTATTTCCATCATTATCAAAGGTATATTACATGAAAGAATCT
CATTCTAATACCCACAGAATAGGAGCTGTAAGTGATGGAATTTTGCAAATTTGTACAGAT
TGTATAAATCTACGTACACGTTATGTTTTTGTTCATGATACAAATTTATACAAATATATC
CTCGTCGTTGATGAATGCTCCAATAATACAAACAATCTTGACCGTGAAATTCTAGATTAC
GTAAAGTGGAACAATCGTCAAGAATATGAAGAGGTAATTAGGATTCCTGTAGAATTGAAC
TTAAGGTTAGAAAGCCTTTATTACTTGAATCCATTCATAGAAGTTTTCACTGATAGTGAT
GGTAAAATTGTGTTGCGTATACCTGACGATACTTCAATTCTGTACGTTATCGGTGTAGTC
AAATATGACAATGTAATTATAGATAATTGTATAGATGGAGTTATTATGAAGAGTATCAGT
ATGAAAATCAATAATAGTTGTTGTGAAATTGATATAAATATTGAAACTTTTAAAAGAAAT
Gtt
>contig00141:10214-11003(-)
ATGAGGTCAATTTCTGTAAATTTTATGATTTTCATAATTATAATCACACATAATCACTTG
TTTATATGTAATATATTTGCGTTGATACATGATTTGAATGAATTAATTCCGGTTCAATTT
AACGTGAGAAATCCTGATTTGATAAAGTTTTCGGTTGTAGAATCATTTTTAACTCCATTA
AAGAAGGTGTATATGTATTCTATATCGGTTGATAATCAAAGTACTCATAGGATGGGTCGT
ATAGTAGACAATGATATTGAAATATATCCAGACTCTATATATTTGAAAAGTCGTCATATA
ACACATGTAGAATATTGTGGAGCTTATATATTAATAACCAGTAACTATATGCAAGATGGT
TATGAAGAAATAATTGAATGTGTAGAACTTGTAAAAGATAGAGATGCTAATATATATATA
CCACCTGTTACGGTATTATTAGAATTAGATGTAATTGGATCTTTTGTACCTATTGAAATT
GAAGTTAGAAGTTTAGAAAACAACCTTACTAAGTACTTGACACAAATACATACACGTTAT
AAATATTTAATATCTGAAATAAAATATCGTGATATTATATTAAATGCTGATGTACATAAC
GTATTaAAAAAGTTTGTAACAGTAAAAGAACATAGTTTACTTGGTATTATACATTCTCAT
ACAATTTATATTACGGTTTATATTTGTAATGGTATTACAGTAGATGCAGAATTTTTATGT
CAATATCCTTTTAGTGGTTCTAGTACTCAATGTGAAATAATTGGTACAAATATTGATTAT
GGATCATAA
>contig00144:14206-14407(-)
CTCAAGGATGAGTTTGTACCGCCTGAGATTAAAGAAGCAGATTTCAATAAAGTAATAAAG
TCAATTTACAAGAAAGCACATAAAAAGAAGAAACTAGAAGCATCAAATTCAAATGAAGAT
GATAAAAATTCCAACAGCTCCACCAAAAGCTCAATAATAAACGATGATACCGTCACACAA
CAATCCGGTACGTTCACATAA
>contig00144:14481-14598(-)
ATGGGAGTTACATCTTATGAACCTACACCGGTTCTCTATGCAGTTGTTAAAATATTATCG
GATCACGGTCTAAAGAAGACCGCCAAGAAATTACGTAAAGAACTTAATTGTGATAAA
>contig00145:9-1059(-)
ATGAAAAATATAGTTGTTCTCTTTATCGCATTAACCTGGTACCAGATCAGTGCTGACCAA
CTAGCTGTTGATAAGTTAGAAGTGGACGTTAAAGATAAAGAAAGCAAAGAACATGTAACA
ATTACGCATAAGGAGGATGGAGATACAACATTATATCAATTTGTTCCGAAAGTAGAGTAT
AAAGTATTTAAACTCAATGATGACGATGATGTTGTTTTTGAGAGaAAAAAGGATGAATTC
AGAAGCTTTGAAGTAATTTGGTACaAAAAATTCAAGGATGGTAATGAGCCTTTGATGTTA
GTACTAAAGGCCGTAGAGAAGGAAGGAGAAAAACTATCCTTTTATTATAAGCTGACTGAT
AAATGGACCGCAGTTGAAGACAAATTTTATGAGTATCTATGCACGCTAATGAATGATGGA
GAAGATGTTGGTGTAGATGTTATCGGTGATTTTAACAAATGGAAAGGTGAAGAAGGGAAT
GATGAAAATAAACAAGTCTATGTAACTGAATCTCCTGCTCAAGAATTACAAGAGTCAACT
CCTGATGTACCTGAAGAAACATCAGCTACTCCAGAAGATAAACCTTTGGTTGAAGAACCA
ACAACTGATGTTCAAGAATCAAATGAATCTGTACAAGAGTCAACTCCTGATGTACCTGAA
GAATCTGAATCAACAACTGAAGTACCAGAAGCCTCTGCTGAACCTAAATCTGATGATGTT
CAAGAATCAAATGAATCTGTTCAAGAATCTGTTGAAGATAAACATGCAACTGAAGAAGCA
TCAGAGACTCCAGAAGATAAACCTTTGGTTGAAGAACCAACAACTGATGTTCAAGAATCA
AATGAATCTGTACAAGAGTCAACTCCTGATGTTCAAGAATCTGAAGATCAAAAGGTGGAG
GATTTAACATCTGTTaAAaAAACACATCATCTTGTTGGTGATGTGGATGGTTCTACAGTT
GTTGAAGTTACACCAGTTCATCATGAACACAAGGCGGATGAGGAGGATGTAGTATTACCT
CCTAGGAAAACTCATCATCTAGTTGGTGAT
>contig00146:23620-24628(-)
ATGGAAAGGGTTAATTATAACAATTACGATCATATTAATACATCTACATATAATCAAAAG
GACGATCCTTTGAGACATAACGAATTTTATAATTTGAATGGTATACCATATCACAGTTGT
GTAAATGTAAATGAGCTTAACTTTATAAACGGGAATGTAATGATTGATAAAAGTAGAGCA
ATAATACTAAAACCGATTACAAGGGAGAAGATTGTGGAGGTTATGGTTGAAGAGATTATA
GAAAAGGTTATATGCATACCACAGATCCAAGTTGTAGATAAATATGTAGAAGTTGTTAAA
CCGGTTATAAAATATAAAATTAAAGAGGTGAAACGTCCAGTAACTGTTGAAAAGATTAAG
AAAGTACCAGTGGTTGTAGAAGAGGaAaAAATATTAGAGGTACCGGAGATACAATATGTA
GATAAATATGTTGATGTACCAACGGTAGTACAGAAGGAGAAGATTATTGAAGTACCATTA
CCAGTAGTTCATGAAAGAACAATACCGGTTTTAAATGTATCAAAGAATGAGAGAATACAA
GAATTGGATACATTAGATTATAATGCATTAGATTTTGGTGATGAGGAAGAAGAAGAAGAT
AATAATGAATCAAACAAGTGTAATCAACAAATAGAGAATGATTTAAGAATTACAAATTAT
AGAAATAATAATATTAATGGATTTACTCGACGCTCACAAATGGCATTGACGGGAAGGGGT
GAAGAAGGTGATGGATATAGACGTGATACAAATAATGATGGAAATGCAGAAATTGCAATA
CGGAATATTGAAAATGCCTATCCAAATATCAACGCGCTATCAATCACAACTAGACATAAT
GAGGAAGAAGTTAACAAGAGTAAAGGAGTGGGTGGTAAACGCATTACACAGAGCAATTCG
ATTACCCGTATAGACCGTATAAACAATATGATTCAGATTCGTAAGTTTATGGATGATGAA
AGGAAAAGAGACCACGTGAAAATTTCAATAAATACAACTCAAGAATGA
>contig00146:30751-31915(+)
ATGTCGTTGTTATTGTTAGTATTATACCTAATTCCATCATTTCATTGCATAATATATGAT
GTATTAAATATTCGTGACTTTGATACCAAGGTACATTCAATAAGGCATAGTTATAATGGT
ATAGAGTATGATTCATTGTATCCATTGCCAGTTCATAGAATAGTCAGAATTTTAGATAAT
GACCAACTTATATGGTCTGAAAACCGATATAATTTTCCATTAACACTAATTGATATCCAT
TATTTCAATAATGAAATCAAGTTGTTGTCAGTAATGAGAGGTATAGGACCTGTACGTGAT
AATGAATGTTTTGTACTTGATAGGGAAAAGAATTGGTTACCATTGAATGCTATTGATTGT
TATGATATATTGAAAGAAATTAGAAGATCTACTATATTGGACATTGCTGATTATAAGCAA
GTTGCATGTCGTAGTATAATACATTTGAAATCCGGAAATTCTATTGTAAACTATAAAGAA
TTATTATTTAGACGTATAAATGGTGTAAAATATAAAGATTTtATGTTTTGGTATGATGTA
TTACCAAGAGAACGTGTTAAGAAGATTACTGTACATTATATACTGAATGACATAAAGTTG
GTACATTTAGATATAAAACATGAAATATATGATAGAGATATATCTAAATTATATTTTGAA
ATAGGTAATGATTGTAACTGGTCTGCAATTGAATATGATGATTATCTTAAAAAATCTAGA
TTAATAGAAAGAGGTAATGAATTAGATATAACATCATCTTTAGTAGCTGACCCAAGTTTA
TATAATATCATCCATAATAATATATATGGTTTACCATCAATTATATATTATTCTAAGGAT
AATGTTATTATTATTAAAGTTAAATATGGTGATTATATTATTTGGGAATCAAATGATCCA
TATGTATACACATGCCCTTATACAATTGTTTATTATAAAGATAATGTACCAGTTTTAGTT
CAAGTTCACATTGAAACTGACGAATTACATGGTGATTTATATTATCATTTCATAGTAGAT
AAGTGGACGGAACTAACTTGTGATGAATTCTACAAGAAATTAGACGTTTATGATGAAGAT
GATGATCATGCGAAACAAAATGAAAAAAaCGATTCATTGGAGCAGAAAATGAAGTCAAAT
GAGGATAGTTCTGATGTAAAATGA
>contig00146:113039-113774(-)
ATGGAAGATGACTTTTGTAAAAATaAAAAGaAAAAAGAAAATCCCGGAGGCGGGATTGGC
GCTTTTGGTGTATTAGGTTTAAATAAGATGATCTGTTTATCATTGGAACGTAGATTTCGT
TACAAACAACCATCTGCTATACAAAGAAAGACTATTCCGCTTATATTAAAGAAGAATAAT
GTGGTATGTGTAGCTAGAACTGGTTCTGGAAAGACAATCGCATATTTAGCTCCTGTTATA
CAGTTGTTAGGGTCACATTCTACTACAGTTGGTGTAAGATGTTTGATTTTATTACCAACG
CGTGAATTAGCATTACAAGTTGAATCAGTTTTTaAAAAATTTGTTAGAGGTGATTTATTA
AGGCACGTTACTCTTATTGGTGGTCAAGCTTTAGAGAAACAATTTGGATCATTGACATTT
AATCCTGATGTTATTATCGCAACTCCTGGTAGATTATCGCAGCATTTAGTTGAGAAGAGT
ATAAATTTCGGTTTGTTGGAATATTTTATCATTGATGAAGCTGATGAGTTATTTGAGATG
GGtTTTTTACCTGATGTTTACAAAAtTTTTTCTCATTTGCCCAAGAATAAACAGACAATT
TTAGTCAGTGCAACATTACCATCTGATGTATCAGAATTCATAAAATTTGGATTACCCAAC
CCAGTTGTTACTAAAATTGATCAAGATTTGCAAATTAACGAGCAGCTTACATTATCATTC
ATCTACTCGAGGTGA
>contig00146:118654-118760(-)
atAAACCAATTGATGAATTGGAAGTTGCCGAAATTGAAGTGTGATGTCAATTCATTTAGT
GACCATCCTACGCGCGTCATGTTGGAATCACCTAGTATAATTTTGTGA
>contig00146:119340-119504(-)
ATGTCTAGATTTATATTTATATATTTATTATTCTTCAATATCGCTGAATCGGTTACAAAG
AGAGATAACTCAGTTGCCAGTTACCTCTTACGTCTACTGTTGGAAAAGACTAAATATTCA
AAGTCTAATTCTGAATATTCCAGGGTTACTCAGTCGCCATTAATa
>contig00147:21973-23388(+)
ATGACGGAAGCATTAAATAAAACGGCAACATTTTTAATGGGTTTTACATTATTGTTCCCA
TTAAGGGTCGCAATGAGTTGTGCTAAATATGCCCTTGTTAGGTTTCAGTTGCCAGATGAT
AAATTAAGTCTATTCATTAATCTTTTACACAATCCTATGGAATTAACATGTTTAATCGGT
ATAGCCATATCAAATATATTTATCTGGTGTACACCAAAGTATAATAAAATACACGAACAT
ATATCTGTTGCTACAAATTGGTTGATGTTCGTATTTAATAACATATTGTTTTTTtCATAT
AGTGAAGGAGGTGAAACAGGCTATTTAACGTTTTATTATTGGACATTAAATATGTTTACA
TTCGTTTATGGCATAAATTTGACATTTTCATTGAAGGTTGATTCTAAAAATGCTTCACTT
GCTACAGCTGGATTACCGTTGTCTGGATGTTTCGTATGTATATACCACTATATATTCCTT
GGTATAGCTGAAAAATATGGCTGTCAAAATATAGAATATCGTATTGTTGCTATACAAATT
ATAATATCAATTATATTATCGTTAATATCAGCAATTGTATGGACATGGGCCCGATATGGT
GAAAGCGCCGATGAAGAGAAGAAAGAGGAAGAGGAAAATGAAGGTTCTATAATAGAACTG
TTTAAGTATCCTAGATTTTGGTCACCTGTGTTGATGTGTATATTTACAGCTGGTTTTACA
TATTTGTTTTATCCGGCAATAGCGCCGTATAAATTAATTGAAACAACTACTGCCTATAAA
ATTGATTTGTTAGCTGTATTTATATATGCATTACCTCCTTTAACAATATCAATACTTGAC
ATATATGGTATAGGTCCTGGTAAAAGATGGGATGGACGTAATGTATTATGGAATCTAATG
TGGCTATTGGGTCTATTCGCTTTTATATGTATGATACTCTTCACTGTTACTCTCCATTAT
CCCGAAGGATCTGTAGCCAAATCAATTAAAGATAACCCGGGATTGGTTGGGTTTTtATCA
ATTGGTTTTGTAACTTGCCAGGAAACACTAAAAACATGTGGGTTTTCTGGAGCCGGTAAA
CAAGCGGATGATAGATCAGATATAGAATTAATATCACGTGATTTACAAATTGTTGTACCT
ACTGGTGATGGCAAGAGAAAAATTACCAGAAGCAATGGTGCTGTAACTGCTGTTTGTCTT
TTCTTTGGAAATTCACTGATGAATTTGACAATGTTTATTAGTGATGGTTATCTTAAAGAA
TATGAAGCATCAAATGTTGAAGATTGGCCTACCAATGGAATGAGTGGATGGAGTGCATTT
TGGTATTGGATAGGCCAAGGATCACATAGAGGTGCTATAGCACTGAAGAATACAATGACA
AGTGATGTAAGAACTACATTTTTAACATTAGCAGCa
>contig00147:23815-23942(+)
gcATTTGGTAGTACAATTAAATATTCATTTAGGCCTTGGTCACCTATATTTATCGGGAGT
TCATTTTtCGTGGTTAACATGGCAGGTTACTTTTtATTTAATTATAATAAGAATGaTAAA
AAAAATtAA
>contig00147:31444-31872(-)
tGTATAACCGGTGAACCAATGGAGACGTTTATATTTATGGGCCCTATATATTATCAAAGA
TTAAAACATATGGTTCAAGACAAAATTCATGCTCGCTCTCGTGGTCCTCGTCAACTACTA
ACAAGACAGCCAACAGAGGGTCGCTCTAAGGACGGTGGTTTACGTTTAGGTGAAATGGAA
CGTGATTGTTTGATAGCATACGGAGCCAGTGGCTTGTTAGTTGAACGATTAATGTTAAGT
AGTGATGTATTCCAACTCGATGTATGTAAACGTTGTGGGTTTATAGGATATGACAACTGG
TGCACGTACTGTCAACAATCCGGCTACACAGTACCAGTGGCCATTCCATACGCATGTAAA
TTATTATTCCAAGAATTACAAGCAATGAATATTAAGCCAAGTATCATACTTAAGGAAGGA
CATGGATAA
>contig00147:31929-35017(-)
ATGTTGAAAAAGGCCGTTAGATTTGAGGACTACCAGGAAAATCATAATATGATGTCAGGA
AATTTGCCTTCTCCAGTGGCAGAGATAAAGGAAAAGTGGCGTATTTTACCATGTTATCTT
GGATCTCGTGGGATTGCTAGACAACATATAAATTCTTATGATAATTTCGTGTTACGTGAA
ATTAAAGATATAATGAATGCGCCTAGTAATAAGGTAATACGTACTGAATTGGATCCGAAC
TTCTTCCTTGAATTTGTTGATATACGTGTTGGTCGTCCATGCATAGAAGAGAATATGGTT
GCTGCAATGTTAACTCCGCAGATGTGTAGAGTACGCGACTTAACTTACAGTGCTCCAATA
TATGTTGACGTCGATTATGTCCGTGGCTCAGATTTTGTTAGGAAGCAGAACGTTGAAATT
GGTCGACTACCTGTGATGTTACGTAGTTGTGTTTGTGCATTAGTTAAAGACGTTAAGTGT
AAAGATTCTACTGAGGCAGAACAAGTTACCTTCTATGAATCATCTAGACTAGATGAATGT
CCATATGATCCTGGAGGTTATTTTATAATTAAAGGTGTTGAAAAGGTAATTTTAATGCAG
GAGCAACTTTCAAAAAGTCGCATTATAGTTGAAATGGATGTGaAAAAAAACGTTTGTGCT
ACTGTAACATCTTCCACTGCTGAATCAAAGAGCAGGACTGCTGTCGTTTATAAAAATGGA
CAATTATATGTAAGACACAATAGTTTTGCTGATGATGTACCTCTTTGTATTATATTGAAG
GCTATGGGTGTTGAAACTGATCAAGAAATAGCCCAGTTGATAGGAACAACAAAGTATAAA
GATTCCTCGACATTCAGTGATGATTTTACCCTATCTTTGCATGATTTGTATAATGAGGGT
ATTAATTCTAGATTGGACGCCCTTTTGTACGTTGGTAGAAAGATTCGCCCCAGGGTTTTA
GCGAAGGGTTTCTTTGCCAGTGTTAAAGAGCGGGCTCCCAAGACTCGCCAACTATTATTA
GAGGATTCCCATAACATTTTAAGTCGTGTGTTGTTGTCACATATCCCCATGCGTGATTGT
AGAGATTTTTCTGGTAAAATTAAAACATTGTGTCTTATGGCTAGACGTGTGTTAAGTGTA
GCTAGAGGTAGAGAACCGTTAGATGATAAGGATCATTACGGCAATAAGAGGTTAGAATTG
GCTGGCCAGTTGATATCTATATTATTTGAAGATTTGTATAAGAAGTTTTTGTTCCAATTA
AAGAAACAAATCGAACAAGCATTGGATCGTTATATAGAGTCCAAATCTAATGGTCCTAAA
GATGTAAAAGTGGAGTATCCCGATCTATTTAGGAATTTACCGGCTGATATACTAACTCGT
GGTATGCAAGCTGCTATAGGTACTGGGAATTGGAATATTAGAAGATTTCGTATGGAACGT
AGTGGTGTGTCACAAGTACTGTCTCGACTATCATATATTTCTTGCTTGGGGATGATGACT
AAAAGCAATTCCCAATTTGAAAAGGGTAGAAAAGTTAGCGGTCCTAGAGCACTACAGCCA
TCGCAATTTGGTCTTATTTGTCCCTGTGATACACCTGAAGGTGAATCCTGTGGTTTGGTT
AAGAATTTGAGTTTAATGAGTCATGTTACATCTGATGGTGACATAGGACTTTTAATAGAG
CTTTTATATTGGTTGGGTGTTGAGAGTTTTGATTCATTAAGTGCATTCGATGGATTCGAT
AATGAAACGAATGTTACGGTATTATTGAATGGCGTATTATTGGGTGTTCACCAGAACTCA
AAGGAATTGATCAAAAACATGATTCGTCTGCGGAGACGTGGTATGATTAATCCATTTGTA
TCTGTTTATGAGAATTATCAACAGAGGCAGGTTCATGTTTCATCTGATGGCGGTAGATTA
TGTAGACCATTAATTGTAGTTGAAAATAATAGGCCGTTATTGACCGAAGCTCATATAAAA
GATTTAGTCGCGGGAAAATTTCAACTGGATTACTTATTTTCTATTGGAGTACTAGAATGG
ATTGATGTAAACGAAGAGAATAATTTATTGATTATGATGAGAGAAAGTGATATTTCAATA
GATACAACACATTTAGAAATTAGCCCAATGAGTATGTTAGGCGTAGTTGCGGGCTTAATA
CCATTTCCTAATCACAATCAAAGCCCAAGGAATACGTATCAATGCGCTATGGGTAAACAA
TCAATAGGCGCCATAGGCTACAATCAGTTACATCGTTGTGATACCGTATTACATTTAATG
GTATATCCACAAAAACCACTAGTTACTACCAAAGCTATACAATTAGTTAATTTTGATAGA
CTTCCAGCCGGTCAAAATGCAATCGTTGCTGTCATGAGTTATCAGGGATATGAAATTGAG
GATGCTATAGTTATTAATAAAGCATCATGTGACCGTGGATTTAGTCGATGTTTTAGTTTG
AGAAGAGTATCAGCTGAGATTGATAAATTTAATAATAAAGATGAGGTAAAGAGTGTTAAT
AAAGATTATGTGTTGAGTGTTGGTGAACGTGTTGTACCAGGACAGATTCTCATTAATAAG
AATTTAACCGATGCATCTAATAAAGTCTTACCCATAAGATACCAATTCAATCATCCTGCA
TATGTAGATCGTATAATATGCTCTGAAACTTTAGGTGGTAATCGTTTATATAAAATTATG
CTAAGACAAATGAGGCCTCCCGAAATTGGTGATAAATTTAGTAGCAGACACGGACAGAAA
GGTGTTGTTGGTCTCATAGAATCACAAGAAAATTTACCTTTTAGTGAGCAGGGATGGGTA
CCTGATCTCATAATGAATCCACATGGTTTCCCCAGCAGAATGACTGTAGGTAAAATGCTT
GAACTAGTATCTGCAAAAGCAGCAGTACTAGATGGACTTTTCAAAGATGGTACCCCATTT
CAAAACAGCACATTATCGCATCTTGAAGAAATACTCTCCAGAAAGGGATTTCATTCCGCA
GGAAAAGAGATATTATATTCAGGTATGCTTCTAAATCGATATACAGCATTCGATCGGCTA
TTAGCCTACAAGATATGTTTTATTATATgt
>contig00147:52051-52804(+)
ATGAAGGGAAAGAGAGAATTAAAAGTGTTGAGGACAGATAGAAATAACTCAAGGGACGTA
AATGGTGATGATGAAACAAAGACATATCCAGTAGACCAGTATATTCAGAATCTAAACCAT
AACGCAGATGACGATGTTAAGGTTTCCAATTTACAAATACCGAATATAATAACAGATATT
GTAAAGAATGGTCTAGTTCGTACAGTAGATAATTTGAGGGAATTACAATCTTCTGCGTTT
CCAGTATATAACACACCTGAGCATATTGGTGTTAATGGATTATCGCCTGTAGTAAATACA
CAAATGATGCCAATGGCTGGTCCAATGGTACAACCGGTTAATCCTGGGATGGTAAATCCA
AATATGGTGATGCCTCCTCAGCCTATGGCTGTACCAACGATTGGTCCACAGGCTGTAGTA
CCTGGTAGTGAAGCTTCTCCTATACAAGCTTTACCTGCAGCTATGCCAGTGACTGCATCT
CAAGGAATGGATCCGAATTCACCTGCAGTAGCTAACGTACCAATTACAAATGTTGTAGGA
AGACGGAAAATGGTAGCTGCTGGTGTTCTTCCTAATTATGCAATGGAAACTCATCCAGCA
CTTTCATCTAGATCGGTATCATCGAATGGATTTAGTAAAATTGATTTTGAAACGATGGGA
AGAAATCTTATTGTAATTACAATAGTAATATTTTTATTGATTGGATGTGTATTTAGAATT
AAATCTAGAAAGAAATCAAAAAaTAAACGTTAA
>contig00147:58097-59225(-)
ATGAATTTTAAGGTAGTTGGATTTGGATCTCTCGTCCTGGTAGGGGTTGGATTAGGTGTT
TATTTTGGTGTCTTTTATAAACCGGATAATTATGTTGAAAACGTTCATGTGGATGTTACA
CATGATGTTCCTCCAGACACACCTGTTTCTACGGATCCACCTACTACGGCACGAGTACAG
CATAGAACATCTACATCTGGTCCAAACCTAAGAGTTGATGTTCCAGTTACACCTACAGTA
GTTCCTCCAGCCGCCCCTAAGGTTGTTCCACCAGCTCCTCAAGGAGGCGCAAATTCTACA
CCAGCTGCTACCAGACCTACTGCTTCTACACCAGCTACTACTACTACTACCACCACACCG
GTTAATACTGGACCTGCTGCTACTGTACCAGCACCTGCCACAAAAGTCCCAGAAACGTAT
GATAGGGATGATGCATCACGTGATAATTATGATCATAAGAATGAAAATTGGGGAGATGGA
GAAGTTACGAGTGGCGAGGAATCTGATGATAAACAATTTACTGAAGAACAACGTAAGAAC
GCAAAAGTTTTTGATTTAGCCTGGTTGCCGCCAACTTCAAATCCAGATAGTATTTATTTA
CTTAGAGACGCAAAGGTTAAGGTAGAAAAGACTCCGGTTGGAACAACGGAGCCAACTTAT
CAAGAACACAAATACAAATTCCACGACCCTGTAAAGATTGCATATGCTCCAGATACTAGT
GTGTTGGGATTACCCGCTAATTTTGTAACGGGTAAACTGTATGTATATGTTAAGTCAGAC
ACTGACCGTAAACCATTGATGTTAAAGTTTAGTAGTGGATATGGGCAAAGTAGGTTGGCT
AAAGACTATTATTACGTAAAAGATGAAAACAATAAATGGTCGAAGTTAGATCATGGTGAT
TCCGTAAAGGCTTTAGATGAGTTTGAAAAAGTCTACCAAAGAGTCAAGTCTCAAGAGACA
GCAGCAACAACAGCTTCTAATCCTCAGGTGGAAGCAACAACTTCTAATCCTCAAGCGGAA
ACATCATCAACACTAACACCATCCTCCTCACCACCATCAACACCAACACAATCAACAACG
ACAACAGCAGCATCAGGACAACAAGAACAACAGAGACAAACTACATAA
>contig00147:73832-74033(+)
ATGGATATATTTAAATTTCATTATTTAATATATATTTTAATCTTCAATACATTTTATATT
GATTCTAAAGTATATAATAATACATTATCGCCACATTATTATAATCAACTTGGATTCTTA
ACTCCAAATCAAAATTCTATATATTCTAAAAGACATTATATGATTACATATACTAATGCT
ACTGTACCTGGACAAGGACCG
>contig00147:74082-74400(+)
GTTGTAAATAAAAAaCAATTAATTACTCAAGTAGCAAATACATTGGGAAAGACACAAAAA
GAAGTAGGAGAAGTTATAGATGAATTCTTTAAAACAGTTACAAATCATTTATGTAATAAT
GCTGAAGTCTCAATAACAAAATTTGGTGTATTCCATAATAATAAAAGAGGTGAACGTAGA
ATGCGTAATCTACAAACAGGTGAAATATTTACAGCTGATCCAGTATATGTACCATCTGTA
AAATTCTATGATTCATTGAAAAATGAAGTCAATACTAAACTCAAAAAAGGTATATTTATA
ATATTAAATCTAATTTAA
>contig00147:74906-75077(+)
ATGTTTAATACAGCATTTAGAGCTTATTCTATTGTACATACAGCATGTGTAGCGGCGTGT
ATAGCCTTGGTTTTAAATTATATATCGGGAAATTATATAAAAAGCTCAAAAGAATTTACT
GGAGTTATTAAACATGTTAAAACACATGAATTATTATTAGATCGCTCTCAA
>contig00147:75118-75466(+)
AATGATCGTGCAGTACTAGAACTATATATAAAGTATGATTTAAGGAATTGTTTTGATTGG
AGTACACATGTTCTATTCCTATATGTTACTGCAGAATATGAAACAGGTAAAAATAAACGT
AATGAAGTTGTAATTCATGATAAGATTATAAAAAATGTAAAAGACTCTTATGAACCTGGT
AGAAATATTATTTCAAAATATTATATGATCGATGATGGTAGATCTCTACGTGATCGTGCT
GTCAAGTTAAATTTATATTATGATATCGTACCATTGTTTGGGTTTATTAAAAAGTCAAAG
CTTGGGGAATTTCTCTTTACGTTACCTGAAGATTATAAACACGTGTAA
>contig00149:7769-8600(+)
ATGGGGGATTGTAAAAATGAGGAGATTGATATATGTGGGGTAATGATAAAATGTTCTGAT
TTTTGTTTGAAGCGTAAGGATATAAGAACTATTGATGAATATTATATAATATGGTCAGAG
AATTGTAAGAATATAATATATGATAATAAAATAATTATAAATTCAAAATTATCATTAGAT
ATTATTACAGATAAATTATTTAATCGTAATAATTCATATAATAAAATAATTAATAAAGTA
TTATTAAATAAATATAATTATTGTAATAATGATATTAATTGGTCTGATTGTGATACCCCA
TGTTATGATAATACTAGAACCCCATATCAATATTTAAAATTACCATTATCATGTGAGGTA
AAAAAAaGAGAATGTAAAAAaTTAATAGAACAATGTAAAGAAGATATAAATAATATTAAA
GATGATAATATACAATATTTTATAAGTAATACAATATATAAAGATAATAAATGGACAAAT
AATGGATCTTGTAATTGTATAATTGGTATACCTTGTACAGCTGAAGAAATTTATAATAAT
AATAATATAAATGAATTATTATCATTTGATAATATTAATAAGATTAAATATAATAATAAA
AaTACAGCCATACAAATGTATATCTCATTACAAAATTTCCATCGTATCAATATACCcATG
GGATTCATTAAAAATATAACCTTTAGTAAATTCACACAAGAACAACTCAATAACTTCTGC
GCTACCGGACATCATTATATACCACCAATAGATCATGATCTCATCCATCTAGATTGTAAA
CTCGCTGTACAACGATATGATGGAAATTATAAAAATACATCTATACTCGAA
>contig00149:9167-9947(+)
AGTTGTAATAAGATAAGATCTCATTGTGAGTCTAGGTATAGGATTGATGTGGATGGTATG
TATAATTGTGTGAATGATATTATTAGTAATGATATTTATTCGACAGAGGCATTAATGTTT
CGTCAATATAATTTTAAATTACCAGAATCTAATAAAGATATATTAAATAATAAATTATTT
ATAGAATCTACATGTATAAATACAGGTAAATTAATGGAATTTTGTATAATTTCTATTAAA
AATATATTAAATTTATGTTTAATAATAGAAGAGAATAAAATTGAAATATTAATTAGAAAA
TGTATGAAAGAACGTATAGAATTAAATGATTTTCCATTAAATTTTAATAATAATTGTAAA
TTTAATAATAAAAGAATTATTGGTACAGGTTTAATATTTTGTAAACATAATAATTTAATT
TGTAATTATAATGATTGGAGTCAATGGTCATCATGTTCTCATACATGTATAATTACAAAT
CCTTTATCTATACCTATTAGAAAACGTATTAGAAATTTAAAAAaTAATTTAAATAAAAaT
TATTGTATACTTAATAATAAATTTATAAATTATGAAAAATGTCTATGGCTACCACAATGC
CCATTCACTAATATTAATCAATATGATATGAAAAAAATTCTAGCATGGGAAAAATTATTC
CAACATAAAGTCGATATCTATCAAGATATATTACAATCACAACAATCCATACATACAAAC
ATCAAATGCCATATATTCACAGGACATAAACAACAACCAAATACCAAATTAATACTACAA

>contig00149:10297-10666(+)
ACAAATCATTGTTCATGTCCACCTAGTACTGTACCATGTTCGATATCGGATTCATTGAGT
ACATTAGGTTGGATAGAAATGGCGAAAATTGTGTGTGGTCAGAATAAGATGCGTTCGATA
ATATTTAATCAGGAGCATGGATTTTATAGGTATAGTTGTTTATCTCGTACATTTATAAAG
GAAGATTTTGATGCAATGAGGGAATTATGTAACGAGAGTGAGGGTATAACATTTGTTAGT
TGTTCTGGTGATCCAACATTTACGTATACTTATGTGATGATTGCATTGTATGGATTGAGT
GGCGGTATATTAGCTACATTTGTATTTGTATATATATACAAGAGAAATAGATGTCATATT
AGTTCATAA
>contig00150:2924-3038(-)
GATATTATTAAAACGAACTCGGTACGTTGGTCTTCATCAAGTGATAAGAATTTATGTGGT
ACCTTAACAAATCGGAATCCGTCGTTTGACAAGTGTTTTAATCTCATACTGTAA
>contig00150:3129-4092(-)
GAATGGGAAGGTACTAAAATATTATCTATTGGTTGtTTTTTTCCGAAGAAATACATAGAC
TATAACATAGACACAGGATGTTATGATATCAATGGTTATTTGTATTATTTAAATTCGATG
AAAGACTTGAATTGTGACTATAATGACCCATTTACCGAGCTCATATCTTATGATCCTGAA
TATGATGAATATTTGGTTGGTTTTGTTACCATTCTAATTAATATTGCTGAAACCAACTGT
TTGATTGCTGATGATGATTATTTTATACTTGGATGTTTTTATGAGGATATGATAAAGCCA
ATAATaAAAAACAGGAAGATATCATCCCCCTTACCTCGTAACAACTATATTACCAATGAT
GATGAAGTTATACGTAATTGTTTGAAATTAAATACTAAAATGATGGATAACATATTTTAT
CAATTAATATATAATTATATCTACAATAATGTAGAGATATTAGATTATGTCAGATTATTT
AACATTAAGAACGCTAAAACATTTTATATACTAAGCGCAGGTATAACAATGGGATTACGT
GGACGTTTTCTTGGTACCACATTAATCTTATTTGTACAAGTGTTGCTATATTTTGGATGT
TTTGGAACGTTTCTGTATCATGACAAACTATACCAATCGGTCAGTTTAAACAATGTTACC
ATGAAACAATTATTTGACAATATAACTCTTCATTACAACACGACCGTTTTTAGTGAATAT
AGGCTCTTAAATCTTTATTACAAACTTGTGCTAGATGTTGAATTAGATATTAATGACGCT
GTTATTGATGACAATAAACTAATAGAGTACAATATTAAATACGAAAACTTAGACTGTTTA
CCTTTTGTAGTATACCTTCACACAATAGATTATAATAATTTAGCCACTGACATGTACAAA
CGTATAAATTTTATCAACATTAAGACTATAGATGATTATTACTCAATTAGTGGTaAAAAA
TTT
>contig00150:4128-4443(-)
ATGAAGAATAAATCCAGATTAATGCGGTCCTCTGCGTTGCTTCCAAGTGATGCCCCTAAC
GAATCGGAGTTTAACCAACTGACACTTATGCTGTTTAAGATTCCAAACGATATAGATTTA
AGGCCTATAATACGTTTTAGACCTTTACAACCGAAGCATTGTTTGGCTTTAGAGGAGATG
CATACTCAAATGTTTCCGATACAATATGATCCCAGGTTTTTTGAAGCATCATGCGGTACG
ATACACGATCCTTTTAAAAACAGACATCtTTTTTTTGAtTTTTTTGATATCAATAACAAG
AATAGTAATCACAAC
>contig00153:25701..26603 (-)
ATGTTTGTTTCACTCTCCGCAGCTATAAGCTGGACAGTCGGATACAAGGGCGGGAGTGGA
AGTGATGGAAGCTCTACGAAGAAATGTTGTTGTTGCTGTTGTAAGGGTAGTTCTTGCCAA
TGTAGTTGTAATTCAGAATGCCAACCTACTTGTCCATGTAACAAATGTGCATCTGGTAAA
TGTTGTTGCTGCAGTGGCGGGAGTTTCGCAGGGTTAACTGATATTAATGCAATATCAGCT
TTATTTATGTTCCCGATTAGTAATCCAATAGCCTATTCATTCAATCCATCAATTGCTCCG
TATCAATTCCTTGGTCTTATTGATGGTTATAAGGTGTCACTCCTGGTGACATTCACGACA
TGTATACCTTCATGTGTTTTCACTGTATTAAAGTATGGAGTAGATGGTGGTAAAAAGTCA
CCAGAAAATGAGTGGAAGAGTGGTTTGGCATTTTATCATATGGCATGGTGCGCAATGTTA
CCACTACTTTCAGCTGCTGCCATATGTCTAATCATGCTTCATTATCCATACTGTAGAATC
TCTAGATATTTCTACAGGACTAAATTCAGAATATACCTCTTGTCTGTAACACTACAACTT
AGTAATGAAGTCATGTTAGGAATAGGAATGGGTGGAGTAGGAAATCAAGGCTGTAGCAGC
AATGGTACTCTGACAGCATTAAGTTTGTTATTAGCATTCATAACACTAGTTATTGGAATG
TTCATCTCAGATGGCTACTTAAAGACTTATAGGAAAGCTGATAGGGATCATTGGCCAACT
AAAGGTTATACACGATATAGGGGATTCAAATTTTGGTTTGGCAGTGGTGTAAAAGAAGCT
AAAAAAACATTTAGAGAAGTATTCACAAGAGATATGAGAAAATTACTCATGTCATATGAA
TAA
>contig00155:4677-5871(+)
ATGTATATTAATGTTTATAATTCAGTTTGTTTATGTATTAAATTTATATTATTATATTGT
ATAATATTAATTGCTACACCTATAAAGGATGTTGTTACAGATGTGGATTCATGTAATAAT
AATGATAAAGAGTATATAACATTAGATTTATCATTAGTTGATGATAATGAGTATATAATA
GTAGAAAAGGGTATATTAGATGATGTAGTGTATAATAAATATAAAACTAGAGATGGTATA
AATATAATTAATATAAAATATAATGATGAATTAATAATAACTAACATAAATATAAATGAA
TTAATATTATATAATAATGATGATGATGATGATACAAGATTATTATTAATAAAATATTAT
AATAATGATATAAATGATTATAAATATTATTTATATGATAATAGAGAATGTAATGAAATA
ATACATTCAGATTTTTGTTTAAATTTAATTAAATTAAAATATAATAATTCAATTATAATA
AATATAAATAATTTATTTAATAATAATGGTTTATATTATGAAACAAATTATATTAATGAT
GTAACTGCAATTAAATTTATACCTGTTGATAATTATTATATAGAATATATAATAGATGAC
GATAAAGATATATGGAAATTAAGAAATGATTATCGTATAATAAATTATGGTATAATAACA
TGTAAATATAATAAATATTTATTATTAAAATTATATATTAAATATAATGATTATAATATT
ATATTAAATGAAATAGATTATTATATGAAATATAATAATAATTGGTTATGTATAGATGAA
TATGAATATAATGAATTATATAATGAATTACAATCTAATATTAATGTTATATTAAATTAT
AATAATATAAATTATAATTTATTTAAATCTATTGATTCTATTAATATATTCGGTGTTGAT
ATACGTACTATAAAACCTATTTATCCATATCGTATCACATGTATATTATATAATAATTTT
ACATTATATCAATCTATTGATAATACATATTGTTCATTCATTAAAATTACTAAAATTAAT
AATCATACTTTCCTTACTATACAAATTAAAAATTATGGACAAATTAAAGATTATTACTTT
AAATTATATCCAAACTCATTCATGTCAATCACCAATCATGAAATGTATAATATCATCCAA
TCAAATGTCAATAATACACATACCAATACCCTGATGAAAACTAAATCTATCTAA
>contig00156:31572-31629(+)
ATGGTTACCGAAGGACCTTTTACTTGTGGTTTTATTACAATGCTTTGCTTTGTCATT
>contig00156:31841-32195(+)
GATCGTACCGTATTATTTTGTGTTTTTGCATCATCGATTGGTGGTATTGCAAACGTTGAA
TGGGTAATAACTATGGTAATAAAGACTAAGTTAAGATTCGTTCATCTTCAATTGGTACCC
CATTATTTGTTGCTACTTCACTTTGTATTATTATACTTTGAAAAGAGCCTAGGACTTAAT
TTGACATTTCTACATGTTAATCCAGAATTATATTATAAAGTACTATTATTAACTACTGTT
TTCGGGTTACTATTTACAGTTTTGAAGTTTTTCAAGACCGTTTGGGAGATTAGGGATTAT
TTGGGCATGTCGTTGTTAGATGTTCACAAGAAGGATCCAAAGAAGAGGAACTGA
>contig00156:43584-43926(+)
ATGGATAGTACGCGTGATAAATCTTCCAATGAAGTGGCCGTTAAGGCTTCGGCCAACAAT
AAGGCCGGATTTATTTTCTTCTTGTACAATTTGGCCACATTTGTAGAATATTTTAACCTC
CAATTTTTACATTCATCGATGAGAGGCCTTGAAAAATCACTTGGATTACGTCCACAACAG
CTCACATTGTTGTCACTTGTTGAAGAACTTTCACTTGTTTCATTCATCCCCGTTTGGGGT
TTTATGTCCGACTACTGTGATATTAAATATATACTTACATCGGCTCTGGCGGTATCCGGT
ATTTCTTCTATTTCTTTGGGTCTAGTCTCCAATTACCAATTG
>contig00156:44048-44807(+)
ATGGTATTGATAAGAATCGTAAACGGCGCTACGATTGGATCTATTTTACCCTGCACTCAA
ACTTTTATTGCAAATAATATGGAATCTAATATGGGTTTTGCTTTTGGGGTAAACCATTCT
ATTACTTGTATTGCTAGGCTAATGTGTTCTTTGGTTATCACCACATACGCCTCTGAAATT
TTACTGGGTATGGATGGTTGGAGAGTTTGTTCCGTTGCATTTGGGGTGTTTTCAATCGGA
TGTTCTTTTTTtATGTTACTAATCCCTGGAACTTGTAATAAGAAGTATAAAGATCAATCG
AATAAATCCTTATCTAGTAGGATAAAGAATGTGATTATATATGTTTACGAAAATATTCGT
GAAACATTTGTTACAGCCACATCTAAGCTGTTATTGTTGGTTGTATTTTTCAGCGATGCA
CCATTTGTTGCCGCTGGATTTATGATTATGTTCTTACAATATTCTGGAATGTCCAGCTTA
CAATCAGCTATTACATTCTCTTTCATTCTGTTAGGTGGAATATTTGGTGGAGTATTTGGG
GGTATTACAACAGATTATTTCCATAGGAGTTCGCCTAGATATGGAAGATTGTTATATTCC
AGCTTATATGTTGTTGTAAGGATCGCAACGTTTGTAGTCCTTTTTTtCTTTATGGGAGAT
TATGTTTCTAACAAATGGTTTATTACCTTTATGGTGTTCATTAATGGTGTAACTTATATT
ACAGTTAACGTAATTGACAGATCCATTCTTGTAGACGTT
>contig00156:45024-45264(+)
TGTCGTTGCATTGCTGGTATAGCCAGTAGTTTGGTTTTCAATCCAATTTTGGGGGCATTA
ACAGAGCTGGTGTTTGGCTATAAACCTAGCATGTTAGATATGGAACTTGTACCTATTCAA
ATAAAAGAGTTAAACACTAAATCTCTAAGATACTCATTGTCTATTTTGGTTGTTTCGTCA
TCATTAATGTGTCTAATACTGTATTCTGTAATGTGCTTAACATTTGGTATGTTACTATAG

>contig00156:54290-54426(+)
ATGAAAAATACATTAAATCCTGTTAGTTATATTAAAAGATTCTATAGTAGTGATGTGAAT
ATTTTATTTAAAAGATTTATTAAGTTAGTTGATAATGTTGAGGATTTATCTAGACATTCA
TTACGTAACTATAATGat
>contig00156:54461-56017(+)
gATTTTAGAGAATGTAAAAaGGAATTAAAAGGGTTTATGGATGAATTAAAAGATGAGTTA
CATCATTACAGCCTAGATAAACTAATGGAAATGTTGCGCTTATGTTCTTCTATACATCAT
ATCTGTAATTCTACAAAATTTGATGCAATTCTAGTAGATACTATAATAGAAAAGAGTAAA
AATTATACTGGTACATTTTTGGATAGGAAACTTTTAAATGATGATCCATCATTTAGTAAA
TATGATGGTGATCATTTATCAAACTTAATATCAGTTATTGGATATAAGGGTGGCTTAAAT
GTATTTAGTACTGATGAATATTTGTACACCACTTTGAGTAGTTCATTATCTAAATATGAC
ATATATCAACTTTTATGTTTAGTGGATGCTGTACTTTATGTATACAATCGTTTAAAATTA
GAACGTTACAAAATTTTATTACAACGTTGTATTATGAGTATATTTAATATAATAGAGCAA
TCTAATCCTAATTTAACTTGTAAACACATAGTTTTAATGCTGAAATCATTATCGGTTTTT
AATGATGTTACGATGATAAAAAGAATTAATCAACTTATAATTAATCGTACAAAGAATATT
ATAATAGATGATGATAATTTAAATGATACTCTTAATAGACATTATAAAATAACAAAGGGT
AATATTCATATAATGTATACTTTAATTTTAAATGGATTGGTTGATGATTACAATGTTATA
GAAGTATTACTAAGAAGTATAATTGATTATTGTATATTTTATTTTAATTCTACTAGTATG
ATAAAAAAaTATGAAGGAGAAAATAAAATGTTAGATGAATATTCCGTAGATCCAAATACA
TTAAAAATATTATACTCCAAATATCCAAATAAATTATTTAAAGTAGCACCAAAATCAAAT
ATTAAATTGGGTACTGACATTAAATATTGTAAAGATATTATAATTAATAGTAGTATTAAA
GACGTTATTAAAGGTTCATTAAATAGATTATTAATAAACGATAAATATACATTTTGTAGA
AGTTTAAAATTGTCGCAAATATATCTTCAACTTTTTCATCAAAATATTTATTATAATTTA
TCTGATGATGTTAAAGATTATTTTGATGCTGTGAAATCATTTAAATTTAAAGATAGATTT
TATAAAAGTATAATCGATAATCAAATTGATAAATTGTTTACAAAATTTGGTTATAAACCT
ATAAATATTATGATTAATGATATTTATCCCATAAAATGTTTGTCATTGGACAAAAAATTA
TTCATCGAAATTTTTAATGGTAAACAGTCTAGATTATCAGTTCATAGAAATAGTTCATCA
GCATGCATAAAAGGCCATTATCCAATGACTAATTTACCTATCAATTCTATGACATCATCC
AAATTTATTTACAATGATGAAGAAACAGATATATTGCTAAATAAATCATCTTCGATCAAA
TTACACTATTTAAAATCACTGGGATGGACTGTGAAAATTTTTTACGTCAATCATTGGTTA
AAATTAAGTAATAAACAACGTATAAATTATATTAGAAATTTACTTAACACTTGTTAA
>contig00156:78132-78337(-)
tgGTGTGATCGCATATTGTACGGTGGTTTATTATGTAAAAACAGTAAGTATAGTGTAACA
TCAATGTACTATAAGCGTCACGATAATTTTTACACGAGTGATCACAAACCGGTTTCATCA
ATGTTGTCATTAAGAGTAGTAAAGGATGGGCAGACTGTGGAGGACGAAAAATCTTACGAT
GGTATAGAACCATTAATAGAATTTTAA
>contig00156:78652-78977(-)
tGTCGTAACCCAAATATACCTAGAGAAACCGCATTTAATCAGATTGTGCAAACTGCATTT
AGGGGGCACAATGAAGTCACTAATTTACATCATTTTTACGTAATTGGCGGTGATTTCAAC
TTCAAAATAGATTTAGATCGTACTTATCTTGATGGCTATATACGTTCTTTACAACATACT
AAAATGTTACCATATGATGAGCTAATCCGTGGAAAGGCAGAGAGCAGCTTCTTAAAACAA
TTTCATGAAGCAGATATCACATTTCTGCCAACATATAAATATAACTATGGCACTGGTTTT
TATAATTCTAAACGTAAACCAGCATGg
>contig00156:79215-81346(-)
ATGGAAACTGCGGAGCCGTTGGCAAAAGATGATTATATATTCAAGATAGTAATAGATTCT
ATAATTGGGATATTCCAGTTTTATGGGTCATATTATTTATCTTTCGTTCTAAAATCGGAG
CTAGTTGCTGACGTGTTTTTAGACGAAGCAACATTAATAGGCAAGGATAGTAGCAAGATA
TATATGATTAAGACTGTACGAACGATACCTCTGGATTATAATCCCACGTGTCCATTAACT
GAGGAACTACGAAATTACATATATGCTGAACAATCAAATACCGCAGAGTTAGATAGTAGC
TCAAGTCATTCTAATCAAAGTGGCTCTGGTTCCGTGGACGGTAGCAACAATGGTGCGGAA
ACTCATCAACAAAGAGTATTTAATACAATATCTAATTTAAATCATTTGCTATCAAATGGT
TATTATTATTCTTATGATACTGATTTAACGCGTTCATTACAGAATTTATCTTTATCTGGG
TATTTGCCCTTACGTACTGTCTCCATATTTAATTGGGATGGAGCTACGGATACCAATCCT
ACATTGATTGATATATGTGATTGGAATTTTAATTGGGCCACTGGTTTATTTAATAAGATA
CCAAGGCGCTGGTTAACACCAATAATTCAGGGTTATGTGGGTTATTCCACAAATTATGGT
TATGGAACATGTGTAGAGTTTTTAATGATTGCTAGGAGAAGCACATTAAGATCAGGCACA
AGATACACCGCCAGAGGTATTGATGAATTCGGTAATGCTGGCAACTTTGCTGAAACTGAA
TTGAGGGTACGTATTGGCGCTTCTGGTCGTTGGAAAAGTTTTTGTCAGGCTCGCGGCTCT
ATACCTGTGTGTTGGTATCAGGAGTGTATTAGGTCATATCCTGTGATAACTTCTACTTCT
AGAGATACACAAACATACTTTAAATTACATTTGGGTGTCTTGCAAAGTTTGTATGGTAAT
GATGCCAAAATTATATTATTGAATTTACTTGATGTAAAAGATAGCGAAAAGCCTCTTACT
GATGAACTTGAGCATCAGGTTAATTTTTATGGTAGAGATGATGTTGTATTGATTAACTAT
AATTTTAATGCCCAAGTAAGGTGGACAAATTTGCATCAAATATTGACAGAATTTGTAGTT
GACGATTTGATGGTATATTTAGAAGAGATTGGACATTTTGACAATGATCCTATAATATAT
GAACATGGGGATGAGAGGGGAATGATACAGAGGGGTGTATTTCGTACAAACTGTTTAGAT
TCGCTGGATAGAACGAATGCAGTTCAATCTGTAATAGCATGGGTATGGTTTTCTAAACTA
ATTGATCCCGATGGTTCATTAAACTTATTAACTTTTCCACGTGATGATGACTATATATTC
CAATCCTTTTCAGAATTCTGGTGTTGTCACGGTGATTTAATTAGCATACATTATTCTGGT
ACACCGTCTATATACTCTGCACATGTTAAACAAGGTAGAGCGAGTTATAGCAGTTATCTT
CACTATTTAAGAACTTCTATTAATAGGTTATATAGTTGTTATTATGATGACTCATCAAGG
CAAGAATTATTTAATATAATCTTGGGAGTCGATACGTATTCCAATTATTTTTCAAGGATG
ACCCCATTAATCGATGTAGCACGTGGGGAATTTGAGGACTTAAAAATATGGTGTGGCACC
TGGAATATATCAGGAAAGGAATTATCAACAAGAGATGATTGGTTTAATTGGGTAGCACTA
GACAAATCCACGGCTGATATATATGTGTTCTGTATACAAGAATTTATTGATTTAACTCCC
ATTAATGTTGCAGTTAATAGGAATGATTATAATAAGGAACAATTGTTTATATTTCATATC
GAAGAGATTTTAAGGCGATCCAGTAATTGTAGATTCAAACAGGTTAAATCTGTAACTATG
ATTGGGCTATTCCTTGTTGTGTATATTAAAGAACAGTTATATTGCTATATAAGTGATATA
GATACAACATCTATCAAAACTGGATTACTAGGATATGCGGGTAATAAGGGTGGCGTAGGT
ATTAAATTTACACTCTATGGACTCATATTATCATTTCTAAATCTGCATTTAAATTCTGGT
AAGTTCCAAACTATACGTAATCTTTTAGAATgt
>contig00156:87900-88611(-)
ATGCATGTTATGTTTGTAATTTTACATATATTTGGTACAATTTTGTCCGTGTCATGTACC
AACAGGATATTATATGGACCAGACTATCCGAATAGATTCGCTTGTTTACATGATGTATAC
GGTGTTGCATCCAATAATTTCAAAATACCATCACCTTTATCAGAGAAATTAGTGAACGCT
CCACTTGATGTGTCACGAGTTGTTGAATCATACCAAGACACAGGTATTGAAAGAGAACTT
ACACAATCAGCCTATAAATTATATGAAGAAGCTAGAGATTTAAAGAATGGACTTGTTTAT
ACTAGTACACTTTATTATTTACAGCTCCATATCGCCAAAGATTATGTCGCTTCACAGGTG
GCATTGGCTTCATTAAATTCGTTAAAAACATTAGTATATGCAACAAATACATTAACAGCA
TTCGCTAAAGTAAGCGCTAAACAAAAGAACGAAATGACAAAGGATGAACTTAAGTTCGGT
ATATGCACATCGGTAGTTTACCTCAAAGTAGCTGAAAAATTGGAACAACAAAGAAACAAA
CAACTCGCAAAAATCATGGAAGAAACTAAAAGGATAGCCAATAATATTACTTCACTACCA
GCGGTCAAATCAACCGGTGATTTATATCTACTCAAGGCAGGCTGGAGTACTTTAAAGATT
AATGCTATCATAGTAATTATAGCAGCAACTTTATTTTCATATTTTATGTaA
>contig00156:100265-100331(+)
ATGGCATATAATCTTTCATTCCACATACTTACCATTTTTTTtCCTTTCGTTACAATCGTA
AATATT
>contig00156:100405-100501(+)
CCCGGCTCAGTTATACTGGTCATAACAAAGGACCAAATCAACATCAATACTAACAAGTGG
ACTGAATACGGAAGATTGTGTTTATACAAAAAaTAA
>contig00157:30459-30540(-)
TGTTTGGTTGAATGTTTACCAATGTTGGTTGTATGTATATCGAGATCTACACCATTACCG
AGCCGATTTAGTGAATTATAA
>contig00157:30652-31063(-)
ATGTATATGGTAAAGTATATAAATTTGTTTTTGTGTGTAATTTTTATTACTAAGGATGTT
TATATAGATGCGATGAACGAAGATGATGACGAGTCAACAGTAACATTAAATGACTATTTA
AAACAAGTTCAAGATTTAATTGCAAATTACGGTGAATGTGATGAATCTGATGGACAAGAG
AAATTTTCAGTCAATAGACACATTGATTTAGTTAAAGGGCTTTCTTATTGTTTAGCTAAT
GGTGATATAACCAAAGGTGAACTTGCATCATGTATAAATAATATTACATCGCGATTCAGT
CTAGAACCACCGATACCATTGGTTACTTGTATAGGTGAATATATATTATGTACTGCTCGA
ATATGTCTTGGAGCCGTTAATAAAGATGAATTTGATAGTCAGGACGCTAAG
>contig00157:31190-31262(-)
TGTTTGGGTGAATTATTACCTCGTTTTTTAGAATGTATGAATGATGAACCATATGAATAT
CCAGAACTGTAA
>contig00157:31300-31660(-)
ATGTATTCTATACTATTTGTTTTTATCACTATACTCATACAGTATGCTTATTCATATAAT
CTCGAGGATGTTAAGAGTGGTTTAAATTCGATAGATCGTAAAATTGATTTCTCTCTTGTT
GTTGATCAACTTATTGAAGAATATGAATTTGATGAAAAATCCTTATGTAAAGCATACGAT
GTTTGTGAATCaAAAAATTTGAGTGGTGATGAGTTATTAGCTTGTTATATCGCTAGtTTT
TTTCGTGAAGTAATTTTACAAAGACATCAGTTATTATTATGTTTTAAGGAATATTTTATG
GAAACATCTATTAATTGTACTATAACTTGTTTTCAAAATTATACACCGGAATGTTTGAAG

>contig00157:46413-46607(-)
gATGGTTTAATAATAAGGTTAAAGAAAGGTTTGGCTACATTTACTGATTGTAGCGTAGAT
ACATTATTAAAACACTGTACTAAAGAGACTTCTGTTAACTTTGAATGTTTTAGAACACTT
GGTACCTGTGTATCTAGGGCTGTACGTGAAGCATTGGTTGATAGTGAAGAGGATTTTaAA
AAAGACGAATTATAA
>contig00157:46644-46759(-)
ATGGATTCCTTTTATATATTTAAATTTGTAATATTGCCTTTTATATCATATCTAACATTT
AATAACAATACATCGGCAATTAAAACTAAAGAAGAAAAGATTGAACCTACAATAGat
>contig00157:72127-75286(-)
ATGGTATATAAACTTATCGGTTTTCTGGATGTAGCCGAATCCCTCATCCTCGGTTCCACA
TGCCTAATTGGCATGGAACAATTTTACATGTTAATATCGCATACTTCAAAGTTATTACAT
TTGTATTATGGATTGTTTTTAATATCAGTATTGTTGTTCATGTTGTCAATGTTTGTATTT
GGAAAATATTCCAAAATTTGCCGCGATATATCTAATATGATTCATGTTATTTTGTGtTTT
TTTGTTTATATATGTGTAAAATTTGAGGTTACGCTGGGTTATTCGGCTCCATTTATTTGT
ATACTTTTAGGTTTATCATTAGCCTCTGTATTATTGTATTCTAGTTGCTATTATTCTCAG
CATCGCTCAACATTATTATGTTTTATTTTAGGATTAtTTTTTTCTAGATATTTACCTACT
TTTTGTTGGGATTATATAACAAATTATAATTATGATCCTTTAGGATTAGTTAATGCAGCT
AAAATACTATCTTTTCAAAGGTTGTTATTGTCTATTTTATTCTTTGTTTTCTCATTGAAA
GGAGATTCTATCAGTTTTTCGGGCATTTCTTATAAAAATTTTATCTGTACTGTTCCATTT
GGTCATATTACAAATTATAAAAAGGATGCTCCTGAAGAGACTAGTAGTGAAAATAGTACA
TGCTCCTTAAAATGTAAAATGAATAAAGCATTCAGTTGTGTACGTGTGGAGGATATAATA
TTTATATTACCCGTATTTTTAACTTCAGTTTTTGTATTTATTGGATATTCACCAATGTTA
AATGTACCATATTACCCTATGGCTCCTTATCTGAAATCACGTTTATCTAGTTTGGAGCTA
TTTTCACATTTTTTAGGTGGATGTACTGGTGCTATCTATCCACTGTCTGCAAATTTTGAG
TACATTAGATTTATTATAATAACATCTTTAACATTTGTCATTTATATTATTTCATGTATT
ATTATGTACAATTATCATAATCATTCCAATTTTGTTTCTCTAATAATTCTTGTATTAATG
CCTTCATTTTTTATCGGATACACTTGGTCCTATTCACTTGGACTTATCGGTTCTATTACG
TTAAGACAAAATTGTAAAAATGATGGCGACAATCAGTGCTGCACAGAACAGAATGAATTA
TTGTGCTTTTGTAAAGACCCTAGGAAAGACTCGAAGTGTATAAACCAATCTAGTTGTCCT
TCAAATGGTGGTGGTACTGCATGTCACGTTGTGCTGTGGCTAAATGCAGAATCTAGTGGG
AAAATAGAATGTAAATGTAATAATAATAATAATTGTTGTTGTTGCTGTTGTTGCTCAACC
AATGGACAAGCATGTGCATGTAGTTGTACTACTGTTAGTACTTCGGGTGGAACATGCTGT
TGTTGTAAAATTATCTGTGCCGCATGTTGTAGTTGTAACAGCTGCAAAATATGTAGTTGT
ACAGCAACAACAACGACTTCTACTTGCCAATGTAACTGTACTTCAGGATCTGAGCCCAAA
TGCTGTTGCAATGATAATAATTGTACATGTTGCTGTAAGATTGCGTGCATACTCTGTTGC
GGTTATCACTACTCAATACAAACAGTAAGGTCAAAAGCGTGCAATGAATGCGATTTGACT
ATACAGTTGGAGGGTTATAGAATTTGTTTATGTGTATTATGTGGAAGTCAAAACAACAAT
TGTTCTTGTTGTAATAAAGATATCCTCAAATTACCAGCGGGTAACCACAAGGTTTTCATA
GCAGATAAAAGTAAAAATTGTGTTGTATGTTCCATAAGAGAATTGTGTTCTTCAAAAGAT
ATTATATCTTCACCACCAGCAAATGGAAAAGATTCTAATGAATTTGATATTCTTAAAGTT
TCTACAACTCAGTGTTGCCATTCAGACCTCACGGTCAATGTAAAGTGTAAGAAGAAATAT
TCCTTTTATCGTCTATCGGCCATTAACTACAAGAATAAATTTTCTATAATAGATAAAATT
TGTTTTACTAGATGTTGTAGCACTGGTGATAGTACAAAATGCTGTTGTTGCAGATTACCG
CTTACCAAAGCATGTGTAAAATATGCGGGAGGTGGAGAGATCGACTGCAATAATTGTAAG
GAAGCTGAAAACTGCACATGCGCATGCGCTTGCAAATGCTGTAATGGCGATACCAAATGC
AAATCAATTACTGTTTGTACATCATCGGTTTCCATGTTTTATAGAAGGGTGGATCGTGTA
AGATTTATGTTAGTTTCATTAGGATGGTTAAACTTTGTTGTTTTATTATCTTTAATATAT
ATCGGTTGGACAATTTCAAAGTTAATGAGAATGAGAGCTGATGATTTATCATTTGGTATA
CCATTTAATAGACTTGTATCATCTTATAAAGCAATGAATCCTGATTGGaAAAACGATATG
AAGCGCATGATAGATTTGAAATCGAAATTAATTGGTGGTTCTGATATaAAAAATCTTGAT
AATTTATGTAAATTTATGGAACCATCAAGATTAATTTTAACTGAAGTTGATTATAATAAT
AGTATAGATTGGTTATATAAATCTGTATCCATGGTAGAATCTAATAGTGGTACAACAAAT
CATATTTTATGTTGGTCATTAATGACAGAAATTTATCATTATTATTTCGTATTAAAATAT
TTTATAGTTCAAGATTTTTTATTATATTGGGAAGATGCATGGAAAAGGGAATATCATCAT
ATTCGTAAAAATTTACCGTCAAATGTGAATAAAATAATGTTAAAATCAAAATTTGCTACA
ACATTATTATCAAATACAAATTTAACATTACAAATATATAATGATGTTCATAAAACTAGG
GCTGAATCATGGAATTGTATTTTATCAACGTTACAGGATTTCGATCGACTTTATAATCAT
GAAGTTTCCTTAAATGATGTAGATATGACAACTTCAATTTATCCAAGACTCAAATCATTT
ATAAATAGATGGGATAATAGACTTAAACATATAGATAAATGGTGTAATAATAATTATGCA
TTATTTGATTGGAGTAAAtTTTTAGTAAATTATGaAAAAATTGTATTTTGGTTTAATCAC
TTTGAGCCATGGATTGCTCAAACAACAGAACATTATAAATATTCAGAAGAGGATCTTAAT
CGCAATATTGATCGGCTTAAACACGAAATCACCAACTAA
>contig00157:81795-82224(+)
ATGATTGTATTATATCTGTATATATTGTTTTTGATTAAATTTTATTCTGCTTATTGTGGT
ATTGAATTTGATGTCAATAATACTAAAAGTGACGGGTGTAATGTCACGGAACGGAAAGGC
CGACGTATAACTGTATACGAAATTGAACCAACTGGTAGTGAATGGTTTAATAAAGTTACA
GACAATGACATCGTGATATGGGAGGCTGATGTGTATGAGTCAAATGAAGTTGTAGTCACT
TATTACCAAGATTTACCTGTTATTGTCCGGATAAAAGTTGAACGTTCACATGCTGATTTC
AAAAATTATTTCAAAAAAGGAGATCGTTCGTGGGAATCATATCCCGTAAATTATTGTAAC
GAATATAGTTCAAGATTAGAAGCAGGAGCTGATTTAGAAACTGTAAGGAGTTCCACTCCA
AAATTTTGA
>contig00157:83272-84007(-)
ATGTCAACTTCTGCTAGAAATGAGGAAGTTGAAGAAGGAGGCCATGGAAATGTTATTAAA
GATGTTATAATGAAAGATGAGACTAAAGCTAAAAATAAGCCCAGaAAAAAAGTGAAAAAG
AATAAAAAGAATATTAAGAAAAAGAATAAAAATGTGTTAAATAAAGATAATGTaAAAAAA
ACaTATAATTTTGTAAATCTTAGAAGAATATCGGTACCACCAAATCGCATGACTCCATTA
CAGAAGAATTGGGAAACAATTGTAAGAATGGTAGTGGAGCAATTACAGTTACAAATACGC
ATGTGTACaAAAAGGAAGTGTATAGAAGTCCGCCCATCCAGGGAAGGGATGGATCTTTCG
TTGTTGCAGAAGGCTCAGGACTATATACGTGCATTTATGTTGGGATTTGAATTGAAGGAT
GCAGAAGCTATTATAAGATTGGAGGATATTTTTATAGAATCATTTGAAATACATGATGTG
AAGAGGTTGCATGGTGAACATCTATCTCGTTGTATTGGTCGTATATCTGGTAAGGATGGT
AAGACGAAGCATGCTATAGAGAATATGACAAGGACACGTGTTATATTGGCTGAAGATAAA
ATACATATAATGGGTAGTTTTAATAGTATAAAGTTGGCAAGACATTCAATTTGTAGTTTA
ATATTAGGTAGTCAGCCTGGCAAAGTGTATAATCAGTTATGCAATTCAGCTAAACGTTTA
CATGAAAAACTGTAA
>contig00157:85284-85408(-)
agGATGAGAGATACATGTTGGACCAAGTGTATATCATCGATAAGATCTCAACAATTGGAT
AGCGGAGAACAGAGTTGTGTCGATCGATGTGTTAATAAGGTAAGATGTAAATTGTATGAA
ATTTAG
>contig00157:85746-85826(-)
ATGTCTAATGATGGTAGTATTAATGATCCCGTTGATCTCGCTGTTGCGGAACTTGTAGGT
ATGGCTGATATGCTCAAAAGg
>contig00157:92189-92282(+)
ATGGAATTGGAATACTTTAAATTCAATCAAGACATTGTTATTAACTTAAATTTTGTTACA
ATTAGTGGTTTCTTCTCATGTTCTGGTTCATTG
>contig00157:92638-92858(+)
ATTCAAGATGTAAATGATAATATCGACTTTCATTTTGATCATTTTATTAAGGAACTAAAG
GGTTATTTTTCAGAAATTAATCAAGATTTAGACAATTCCTATATTTTAAAGTTTGTTTTA
ATTAAGATTTTATCTACATCTTATAGAGTACAAAGGAGTTCAGATTGCATAATAGATGAA
TTACAGCATATTAAAGCGACAATTAAAGAGAATTATAATGag
>contig00157:92900-93280(+)
gAGGTTTCAGATAAAATAAGTGATAAAAATTTCAACTCCATAATAGAAATTGTAAATAAC
AAAGCCAAAACTTCCAAGAACAACGTATCAGAATTTGTAAAAAATGGTCTTGAATCATTT
AAACATATTTTCCAGAAGTTATACAAAGAATTTACTCTTGATAATAAAAATTCTCCTAAA
AATGTATCCGGAAACCCAGGAGAAATTAATAAAAATGAGGGAGTAAATGATAAAAATATG
GAACCCGATCAATTTCCTAGTATGGTAAATGTACCATTTGAAGCAATACTTCGTACTATG
GATAGCTATTTAATAGATTTAAAAACAGAGGGGAATAAATTAATTAAAGAGACAAAATTT
CTTGGTTTAACTCTCATGTAA
>contig00157:113294-113714(-)
ATGTTAATACTTAAACTGATATTAAATTTGCTTATTTATAACATATGGATGAATGGTATA
AATATTAATTCATTGAATTGTACAGATTTAGAATATAAATTTCTATATATATCGCATATA
CCAATAAATATAATTGGTGATAGACAAATTTTAAAACATGATTTGAGATTATTCGACAGA
AGACGCGTAAAATTAAAGATAAAAGCTGCTGGTCAATTTAGAATTAAACCAAAGACTAAT
CATTCAGTAGCTAAAAGATTTAAAATTACATCTACAGGGAAGTTGATGTATAAAAGAGCC
AATAGAAATCATTTACAACGTAAAAAATGTAGAAGTGCCAAGGCACGACTAAGGAGACCA
GTATGTGTAAAATCATTACGAATAATACGTAAAATTaAAAGTGTCTTACATAATAGATGA

>contig00157:123263-123791(-)
ATGGCTGACCCATTTGGTCCTTTAGCTAAGACTGCTATGTTCTTTGCTGGATTCATCATG
TTAACCCCGCATCGTATCGCTATGGCTTGTGCTCCACATGTATTAAAGAGATTTCATTTA
CCCATGCCTACGGTAAGCCTTTTTATCTACAAGATCCACAACCCTATGGAACTAACTAGT
TTGATGTCATCACTATTAGTAAATGTTATAACATGGATGAATGATGCTACATTTAAGTAT
AAAATTATAAATAGAGCCTTGTCTATATTAGGTGTGTGGTCAATGtTTTTATCATCGGTT
ATTTCATTTATAACCTTTATATCCGGTGGAGATTTTGGTTACTTTGATCAGTTCTATTGG
AGTATATTATTAATTACCTTTGCAAATGGTGTATATTCCAATCTAACATTCGGTGTCAAT
TTTAATTCATCTTTATATGGTGCTGGTGTGCCTTCATCAGGATTTGCTACATTCATCCTA
CATTATGTCTATAAGGGATTGTATAATATATATCACTGGGAGGATTAA
>contig00157:151949-153260(+)
ATGTTTCTTGCTGGATTTATTATGCTCACTCCTCACAGAATTGCTATGACTTGTGCTCCA
CATGTATTGAAGCGTTATCATCTCCCTCCGGAGGTTGTTGGTCTTTTCATTTATAAAATA
CATAATCCTATGGAACTCTCAAATTTATTCACCATGTTTTTTGCAAATCTTGTAACATGG
ATGAATGATGATACATTTAAGTATAAAATTCTTAATAGGGCCTTGTCTATATTAGGTGTA
TGGTTAATGTTTATATCATCGGTCATTTCATTTATAATTTTtAAATCCGGTGGTGATTTC
GGTTACTTTGATAAATTTTATTGGAGTATCATATTTATTTCGTTTACCAATGGTATTTTT
tCCAACCTTTGTTTTGGCGTTAATTACAATTCATCATTATATGGAGCAGGTGTTCCTTCT
TCTGGATTTTTCACGTTTTTCCTCCATAAATATTGTAAGTGGTTATCTGTTAGATTTGAT
TGGGAAGATTTTGATCACTCCATTTTAATGATTCAATTTTGGGTGACAATAATTACCTTG
GGGATAACAGCCATCCTATGGTCAGTAGACATTGGAATGGATTTTGGTGATAATGCCAAT
GAACGTGGTAATCAGGGTATCCTAAGATTGTTTACCACTTATGCGGTTACTGCTGATCTA
GGCAATGCTGATAAGATTAGTCATATTTGCGATTGGTCGCCTATAGGCATGTTGGCTGCA
TCTTTGGGGACGGTTTATTTTTtCTATCCTTCCATAAGTCCATATCAATTGGTGGACTCT
GATGTTGGAAAGAAAATTGATTTATGGGTTCAATTTACAGCTGCTATTCCAAACTTTGCG
GTAGCACTGTTGGATTTAATTGGAGAAGAAGTTGGGCCTAGCGGTAAATCATGGACTGTC
ACTGAATCTTGGTATTGGCAACTATCATGGATGGCTATAATACCTTATTTAACCTGTATT
TATATATTTCTATCATTCATGCATTATCCCGAAGGGTTTTTtGGTAAACATATGAAGAGT
AAGAAATGGGTTGTATATATAGTCTGTATAACTTTCAACTTCTTTCAAGAATGGTTAGAA
TCCATAGGATTCGCAGGAGCGGGCGCGCAAATACAAGACAATGCTGAAGAAGGTACAGGT
AAACCATTTGATGTAGGTGGTCAAAGAACTGGTAAAATAAATTTCGCAGCTGGTGCATTC
AACGATGATATTGCTGTATTTAATGTTTTATTAACGATTACTATCGTGAACATATCCATA
ATTATCGGCTATTTAATCAGAAACATTCGTGAAAGTTTTTGCGATGCATAA
>contig00157:166772-168527(+)
ATGTATGTATGTTATACAACGGTAGTATTGATAAATGTAGCTATTATATACTTAATTATA
AATTTTGATATATTTCCATGCTTAAGTACTATTGGAGTTAGTTTATCATCCAGAAAGATT
CTATACAACGACACAAATCATATGTCTAAAAGAATATTACCATTTAATAGTTTTTtATGG
TTAATATCTAGAACTAAATCTATCGATAAAAAATTTATTACCAAATATAGAGAATATTCT
TGTATACCCAGATACAGGGCTTTAACTTATTTAAATTATAGTTCATATAGTCCTATTGGC
TCTATAAATATTAATAATACTAGGTTATTATCTACAATGTCATCTACCTCTACTGAGACA
AAGACGGAGGCTCCAAGTGTAACCTTAAAACCATTAAAGGAGCACGTTGAGATATTTCGT
AAGGATTACAAACCACCATTATTTGACATTGAGCATGTCTATTTGGATTTTAAGTTATCT
GATACTGAGACAAATGTAACGGCTGAATTAGTAATGCGTAGGAAACCCAATACAACTCCG
GGTAATTTAGTTCTAAACGGTGACGAACTGGAATGTAAATCTGTATTTGTAGATGGTGTA
GAACTTAGGAAGACAGCAGTTAATGGATACAGTCTGGATATCGAAGGAAATTTAACGATA
CCTGCATCATTCTTACCCCCAGATTCAACTAGAACGTTTTTAGTTAAAACTTCAGTAATT
ATTAATCCTACTGCAAATTTGAAGTTGATGGGTTTGTATAAAAGTCGTAAATTGTTTTGT
ACGCAATGTGAACCACATGGATTTCGTAGAATGACATATTTTTTGGATCGTCCTGATGTT
ATGTCTAGTTTTAAAGTTCGTGTTGAGGCTAACAAAAaGGAGTACCCCGTCCTATTATCT
AACGGTAATAGAGTTGAGGAAGGTTCATTAGATGACGGATCCCATTATGCTATATTTGTT
GATCCATTCCCTAAACCATGTTATTTATTTGCTTTAGTAGCTGGGGATTTGAGTTCTATA
TCATCTACATATCGTACGATGTCAGGTCGTGATGTTAAAATTCAGATATCAGCTGAAGCA
GAGGATTGTGATAAATTACATTGGGCACTTGAAAGTGTAATAAAGGCGATGAAGTGGGAT
GAAGAAGCATATGGTCGTGAGTATGATCTAGGTGAATTCCATATTGTATCTGTTAGTGAT
TTTAATTTTGGCGCAATGGAAAaTAAAGGTTTAAATATATTTAATACTGCTGTATTATTA
GCTGATCTTAATACAACAACAGATTCAGAGTTTACACGAATAACAAGAGTAGTTGGACAT
GAATACTTTCATAATTGGACTGGTAATCGTGTAACATGCAGAGATTGGTTCCAATTAACA
TTGAAAGAAGGATTAACTGTTTTCAGGGATTCAGAATTTGGTTGTGCTGTCAGTTCAAAA
TTATTAAATCGTATTAAGGATGTACGATATTTAATGTCAAAACAATTCGCAGAAGATGCT
GGACCAATGGCACACCCGATAAGACCGGAAAGTTATATATCTGTAGATAATTTCTATACA
TCAACAGTATATGACAAGGGATCATTTGTAATTGGAATGTATAAAGTATTGTTAGGCGAG
GATGGCTTCCGAAAAGGTATGGATTTATATTTTGAACGCCATGACCATCAAGCAGTTTCA
TGTGATGATTTCAGAGCTGCCATGGCTGATGCCAACAATAAAGATCTCACACAATTCGAA
AATTGGTATACACAG
>contig00157:168930-170196(+)
GCTGGTACACCAACATTAGAAGTATTAGAATCGGGTCGCGTAGGTAATTCATATCGTTTA
AAGATTAAACAAAGTACTCCACCAACACCAAGACAGCCTGTTAAATTACCATTCCATATA
CCTGTTGTTATTGGATTAGTTGGTAAAGAATCTAAGAGGGATATTGTTGGTACAAAAGTA
TTGGAATTGACTAAAGAAGTTCAAGAATTTGCTATTGAGAACATAACTGAGGATTGTGTA
TTATCATTTAATCGTAATTTTTCTGCTCCAGTTAAAGTTAAACATGAATTAACGGATGAT
GAATTATTATTTTTGATGGTATATGATACAGATGAGCTTAATAGATGGAATTCTGCTCAA
ACAATATTAAGTAAATTAATATTAAATAGAGTTAGTGATATGTCATATAAAATTAGTAAA
TTATATTTGGATGCATTTAAGACTTTATTAAATATTGATATGTCATATGATCAAAAGGCA
TTATGTTTAACATTACCAGATACAGATATATTATCATCACAGATGAGACCATACGATCCA
GAATTATTACATAAAGCATTAAGATCAGTTGAAATAGAATTATCAGATCTATTTTATAAT
GATTTATTATCATTATATAATGAATTGAAACCTAATAATAACGATAATTATAATTTAGAT
AAAGATTCTATGGCTAATAGATTATTGAGAAATACATTATTATCATATTTATCCTCACGT
AGAGATTTAAAATCTGTTGAATTATGTTTAAATCATTATCATGAATCTAAATATTTAAAT
GATAAATATTATGCATTCATGAAATTATTACATATGGACTTTACAAATAAAGAAGATATT
ATATTAGACTTCTATAATTATGCCAATGGTAATCCACTAGCTATTGACAAATGGTTTGTA
GCACAAGCATTATCTGAATCAGATGATTGTTTAGATAGATTAATTAGTTTAACTAAACAT
AATGATTTTTCAATAACTAATCCTAATAGATTTAATTCTCTAATAACCTCATTCAGCTAT
GGTGTAAAATTCCATGATATCAATGGTCGTGGTTATCAACTATTAACAGATTTTATATTA
CAAGTCGATAAAATTAATCCACAAATATCATCCAGATGCTGTTCATCTCTATTAAGATTC
TCCATCTTTGATGAAACCAGAAAAAaTCTAATGATTAAAGAAATCAATAAATTATACAAT
ACACCAAACATTTCACCAAATCTTTATGAAGTTACTAAAAAaGCTTTGGAATTCAATAAA
AAaTAA
>contig00158:2421-2736(+)
ATGATAGGAAGAGCCGACATCGAAGGATCAAAAAGCAACGTCGCTATGAACGCTTGGCTG
CCACAAGCCAGTTATCCCTGTGGTAACTTTTCTGACACCTCTAGCTGTATATTTTACAGA
CTTAAAGGATCGATAGGCCATGCTTTCACAGTTTGTATTTGTACTGAAAATCAAAATCAA
GCAAACTTTTCCCCTTTTGGTCTACATGAGATTTCTGTCCTCATTGAGTTTGCCTTAGGA
CACCTGCGTTATCTTTTAACAGATGTACCGCCCCAGCCAAACTCCCCACCTGGCTATGTC
TTCCGCCTTAATTAG
>contig00162:45974-46089(+)
ATGCTAATGAATAAAAATTTTGTAACACATTATAGATGTGTATTTATTTTATTGATTTTT
ATAACTTGTACTATACCTTATACACCATGTACAACGTCAGTAGCGTATAGAGATGaa
>contig00162:46111-46409(+)
gAATACCCTACTTTATTAGGTCCTGTTGGACTACCGGATGGTATAAACGTGCGTCAATTC
AATAATAATCGCAGGTGTCACGTTAAAAAAGTCGATGAAGATGAAAAGATCATTGAAGAC
CAGGTCGTAAAGGAGTTGAATAAGGAAATTAACAAGGCTGATGTCGAGCTTGATGAATTC
AACAAGTCATTTACTGATGTACCTGAAGATCTCAAGTATACCCAGAGTGAAGAAGCGAAT
AATTTAACCTTCACACCAGAATGGATAAATTATTTGCCTACTTCAATGACATCTGCCAAa

>contig00162:46638-46915(+)
aaATTATCACTGATGGTAAGTGCGTTCTGCATTTCAATCCAAACACCCGCAGGCATATTG
GTTCTCACATTAAACTATCGCATATTATCTGGTGGCAAGTACGTAACCTCTCCTGTTATC
TCTACATCTCACAGAATGGCCGATGCTGCATTGACAAGTATGAATACATTGGCGGACGAT
CCAGACAATGTCACCCTCCTCAAGATTCTTGGCACTACGGCTACACTGTACGTGACTTTG
ATGAGAGAAATTGTATCAGATGAGTACGTAGAAGGATAA
>contig00165:205-421(-)
ATGTATGAAGTTTATCATTTACGTTATGATCGACGTCAATTTTTTCGTGTTTTACGAGCG
TTGGAGAGATGTTTAAATGGATTTGATATAAATAATAATGAACGTACAAAAACACTTGAA
GAATTATGCGCCAGCGAAGTCGAAGACTTTTATACCAACAACAATATACAAGATCTAGAA
GTCTATAGAAAAATCAATCGAGATCAACAACAACAT
>contig00166:391-718(-)
AATCTTCACCTCCCGATAATGATAAATATGCTGGTTTTGTTGGAAATAGGATCGTTAGTA
AATGGATGGGTAGAGTTTCCACCTTTATTGCGAATTACTGACATCACCTTTGATATATAT
GATACGGGAAATGCTAATGATAATGAGGCCATAGATTTTGGTGCTAGTACTACTCGTGGT
AATGAAGATGGGAACAAAGGCATTGGCAAATTGTTTAAAATGGAAAAGATTGCGGTTACT
GCTGCTAGACAAACCGAAGGCGCTACCCCCAAAGACACTGGACATGCCGCTGATTGGTCA
CCTATCCACCGGCTATATTGGATATAA
>contig00166:1036-1585(-)
ATGGCTAGTGAAACACGTAGTACAAAGTTTAGAGGTGTTGGAGTATTGGTAGTATCATTA
CTGTTAAATTTAATAATACTAGGGTTTGCATATTATTCATCAAGATTTAAAGATGAATTA
TCAAGTTGTTTTATAATAATAAACTGTATATATGCATTTATAAGTATTATAAGTATAATA
GTTGGTCTGTTTGGACTAATAAGGGATAACGAATCAACACTATCATACCATTACCATAAT
TCATTTACCTCATCATTTTTCAGCTTGGCATTAGCTGCCATACATTTTGTTGTCGGTATT
TATCTCAATGTTACCGTCGTAGAGATGAATTTACTAAAGACAGCATTTCATGTTACTGGT
ACTGTATACATTTTGTTATTCATCTGTAATGTATACATTGCCATCTCATTAAGGGATCAT
CTCAAAAAGATTATAGCCGAAATGGATGAACAAGACCTAACAGAACGTGCAATGAAAATC
AAAAGCGTACTCAATAAAGACAATGCATTAGATGAAACCAACTATATCACAAACATGGGC
GCAAATATG
>contig00166:7540-7694(-)
tgGTCCACTACCATATTACCACTCATCGACCAGAACTTCTCATTCATAGAAAAGGAACCA
GATGTACTCGATATCAAAGGCTACCACTCGTTTGAAATGTACATGTCCGGTAGGACAAGT
TGTAATGGACTAACTCTAAAACTAGAGGTTAGTTGA
>contig00166:7731-7997(-)
ATGGATCATTTGATAAATTTGATGATATTTATATCATTTGTTAAAAGTGTACTAGGGTTT
AATTTCAATTTAGGATTAGATCTTGAAGAACTTCAATCGCAAAATGTACCGGATATACCA
CCGGATCAAATATTAACTCCtTTTTTTAGTCAGCCTTTACCACCAAATTTTCGAAGGAAT
TTTTTATATTTTGTTGTGGTATTAACATTTATATTAATTTACGCCTATATTGGTTATCGG
AGAAATAAATATATTGCCAACAAATGg
>contig00167:26883-27302(-)
aATAGATGGATACCTTTAGATGAAGCTGAACATTTAAGATTGATTACAAGATTAAATAAT
GAAGTATCCATTGATATAAATAATAGGAAATGTTATGGTGGTTATGTATTAGAAACTGAC
CATCCATTGGGATTAAATGCATATAGTTATAATCCATTAGAAGAAACGTATATAAGTGAT
GTAAGAGATGGTGAACAAATTATATGGCAAGGTCAAGACTGGGATGGGCCAGATGAACCA
AAATGCACATTTGTTGTTGTACATTATAAAAATAATACATCTACATTAGTTCATTTATAT
ATCAAAACACCAGAACCATCAGATGGTAACAGATATTTTATGAAATTAGATAATGGAAAT
TGGATACAAGTTAGCAAAGAAGAATTCTATACCGCACTAGCTGATATAGATAACGAATAA

>contig00167:27761-29259(-)
ATGTATATTAGTATTAATTTGAATATAAACAAATTATCTCTTATAGAATTTGCTTTATAT
TTATTATTTGCCCTATTGACAAGTAATATAACGTCAGCGGTATATACCGAATTGTCTCTG
GACTTGAACACTGAAAATCCAAACATAATAGTAACACGTTTTCATGATGGACCATATACA
TTTACATCATACTTAGTTATTGGTGATAATGTCGTTACAAGAATTACAGATGGTGAATAT
GTTATATGGGAATCTACAAATGAGAATGTATCCACAAATATTCTCCATTTTGTAGATTCT
CATGGTCATCAAGGTTTAATTGTAAATACAGAAAATTATGCTGGTACTGGTAGACGTAAC
TATGGCCGATTAAGTATACATGATCAATGGGTTGAAGTTGATGGAGTTAATGATGATACA
TCAGATGGCCAAACTGCACATCCAGAGAGATTAACTAGTTTATTTTCATAtTTTTCTTTA
AGACATAATGGTAACTTTCTGGGTTATTCAATGTTGGATATAAGAAATATAAGTAACAGA
GATGTTGTAACATCTACACCATTTGGAAATGTAATTGTTAATTATGGTTTACCATCATTA
GGTGTTATAATTCTGGTTACTGATGGTAGCAATATATTATGGAATCGTTTAAATTATACA
TCTGGACATGTTATACGTTGTATCGCTCATATAAGAAGAGGTGTATTTAGATTGATATAT
ATAGAAATTTTTGAAGAACCAAATATTATAAGATTGTATATGGCTAATGATAATGATTTA
TGGTATACTATTGATAATGTAGAATATCGCAATAGATCCAGATTTATATCTGGTGAGTTT
GCATTAGATGTTAGAAATCGTAATTCTGATAATAATATCCAtTTTTTTCATGGTACAATC
TTTGGATTACAAAGTTTAGTAGTTGGTAGAATTTCTAATATATATATTACTGAAGTATAT
GATGGTGATACTTTAATTTGGACTGGAGAAGGATCTGAACATGTAACAATGTCTATATTC
CATTTACGTAATAATATTGTTAGAATATTGATATTAAATGTAAATCATGGAGATGAACGT
ACTTTTGTATATTTTACACGTACTTTTACTGGCCAATGGACTGAATGTAGCGCTAATGGA
TATCATCTATCAATTTTATTATTAAATAATGAAAGAACATTCAATATAAGAGAAGAACCA
AATTTCATGACAGTTTTACGGAGAAATACTAGAGCTAATAATGGTTATATATCACATATA
ACATTATTAAGTATATTCATTAAAACAGTCATGGATAATGATGTAATATTATGGGAAGAC
ACTGATAACGAAGATTGTGTAGCATGCACAATACATACAAGAAATGGTGTTTATGTGCTA
CTACATATACAAACTATAGGTTTAAATCATGAAACaAAAAATCTTTATTTCAAATTCATA
CCAGCAATTACCCCAGCACAACCTACACATTCCATTGAAGATCCACATGATGACAGTAat

>contig00167:29914-30562(+)
ATGAAGTCGATATTGATTTATATTTCATTTTTATTCATCATTTACAACTGTAATGCTGAA
CAAGTTGTAATGGATCCTGATGTAGAAAATCCAGACTTTTATGAATCAATAATATTTAGT
TGGCTTGGAATGGATTTTGTTTGTTGTACAACAAAAAATAATGTAGATGTAACTAGTATA
CAAGTAGAAGGAGCTGTTATATGGGATTATAATATACATGGAGGGAATGTAGTAGATTTT
GCTGTAATTAGTAGTTCATTTTCAAGTGAACTTGTATTAGCTATTATATATGTTTTTAGA
AATGAAGAACTTGAAAAAATATATTTACAAAGGAATGATGATGATGATAATGATGATAAT
GGATTTTTtCCAATTACTAAAGCACATTTCTGGAGAAGTATTGTCGATTATGCTAGATCT
CAAGATCAGGATGATCCTTATCCACAGTTACCAAATCATGTATTCTTACAAGATGTCTAT
ACTAAATTAACCGATCCGGACTATAATCCTGAAGTAAATAGCTCTGATGATGATGACGAA
GATGAGGAGGACGACGACGATGAGGAAGATGATGATGAAGAGGAAGAGGAAGAGGAGGAA
GAAGGAAATCAACAACAAGAAGAAGAAGAAGTTGATGATGATAATTAA
>contig00167:33700-34450(-)
ATGTATAGTATATCAATATCAACTCTTGTTTTTGCTTATTTCATTATTGAAATCTACTCT
TTAATTTATGATGATAAAGGTTTCATCCCGGTTACTCTAGATCTTAGTGCTGGTAAAAAT
AAGTTTATTTCAGTTATTTCTAATGATGCATCATTATTACCCGGTACaAAATTATATTCG
ATACACGATTGGTATTCTGAAACTCATAGAATTGGTACTGTAATGGATGGTGATATAGAG
ATTGTGCCAGATGATGTGACATTGATATATAGAGGTATAATACTGATGGATTCTGaAAAA
AAATTGATTATGATCAACAGTaAAAATAAAACTGATTCAGGTTCTGAACGTAAAAGTATA
TTTCTTGAAAAAGATCCTATTGATGGTAGATATAAGGAAGTTAAACATAATTATATCGAG
TTAAATATCAAAGATGAACAACCATCAAATGATAAGGGTATACATTTTATGCGCGTTGGT
GACGTGTCATTATATTATACTGATCTATCAAGTGGTAATGTAGTCATTGGTAATGTAAAA
TATGGAAATCAAAATTTGTCCAACGATAATGGAGAATTACTCAGGAGAGCCGTAAAAATA
ACCAAATTAGATGATCATTATTGTGAAATTTTAATTGTATCATATGATGGTCATGGATTC
ATGGAAAATCTAAAATATAAATGCAACACAGAAAATATCAAAGAATTCAACTGCGAATAT
CAATCAGTAGATTGCAAATTAGCCTTTTAA
>contig00170:10641-11241(+)
ATGTTAAGAGTTATTTCAGTTGTAATTTGTATTTTATTACAGATTTTTGTTAATAATGTA
GTAGTAGTAGGTAAATTATATAATAAACCAATTAATGCTATCCTATCAAATCCAACGCCT
GTATGTATGCATAGAGCATTCTTTAGTCCTAGTGATGGCGATAAAATTAAAGATCCTCAA
TTATATAAAAaTAATGGCAGTCCAAAGAATAAATTAAATTTACCAAAAGTATTGAATAAT
GATACAAGGAAATTAATCGTAATTGCAGGTACTACCGCATTGGCTACAGCTGTATGCTAT
AAATATGTATCAAAAATGATCAATCATTATCTTTATGATCAATACATAACGAATGATGCA
CCTGGTATATCAGAAATATTAGGACATGTCTTATATACAAATGTCAAAGATGATACACCA
TTAAAGACAAGTGCTCTAGATAAAATCATAAATATTATCACAACTTCGCTCATGAAAATT
GGATGGATTCGTGCAATATACAAACCCGGAATTAAAAGAATACCAATCGGTGAGGCCATT
GATGATGACACCATCACTGCAGTCTACTTTCACTCTGCTAAAATAGATAAAATACTCAAG

>contig00170:11332-12340(+)
GAACAGGGTTTCACTCCATTTACAGATAAGCTAAAGAAGGTGTATGAATCGTTGAAGGGT
AATGGTAAGAAATTCCAGGTAGTGTACATAAGCTTGGATGGTAATGGTATAGATTCTTAT
GATCATTTTAAAAACATGCCATGGTATTCATTACCATTTAATGATAGTAAAAGGGTTATG
GATTTATGCCGTTTATATGATATTATGAGTATACCTAGTATAATATTATTGGATTCTGAT
GGTAATATTATAAATGATAGAGCTTTATATTTAATATTAAATAAACCAAATGATTATCCA
TGGAAGGTTGATAATGTATTGAATTTAATACCAAATAATTTAATGAATATAAATAATGAA
TTAATAACATTAGATAAATTAAATAATAAAATTATCGGGTTATATTTTAATGGGGGTTGG
ACAAAAGATAATAATGAATTTTCAAATAAATTATTAAATTATTATAATAATTTAAATAAA
AAAaTTAATAATAAATTTGAAATAATTTATGTATCAAATGATAAAAATAATAATACATTT
GATATAGAAATTAATAATAATAATTCTAATTGGTTATATATACCATTCAATGATATACAA
TCTAGAAATCTATTACAACATTATTTCAATGTCACTTCATTACCATCACTTGTACTTATC
GATCCTTATGGTAATGTCATTACTAAAGATGGTAAATTCTATGTAGAAACTGATGTTAAT
GCTGATAATCTACCATTTGATGATTATCTACATAATAATAAAACACTTGTTGAAGATATA
ACCAATAATATCGATGGATTCGCTCATCATCCATCCATAATCGCCTTCACAGATAATTTT
ACACCACAAGAACAACAAATCATCGAAACACAACTCAATGATGCAGCTAAATTACATCTA
CAACATCGCAAAGGAAAATTAATCAAATTTTTCATTTCCAAAACACCACATAAAAGAACC
ACAGCCATCAAAACACTCTGTGGAGTCAACAATAACCAACCGAAAATC
>contig00170:12655-12790(+)
GTAATCTTGGATTTATTGAGACAATCTGTTTATTACGATCCAAAGTTGGAGAATATAACT
CAAGATTCTGTGCTCGAGTTTATTAATGATTATTACAAGGGGAAATTGAAACAAAGGAGA
TTAACTATACCATGA
>contig00170:48059-48434(+)
ATGGTGAATTTGTCGGGTATTATATGTGGATTACAAAAAaTGTCTATATTGAAATGTGGG
GATACATCGGGTATTATTAAAGGCTGTATTATCGGATTAGGTAAGAATAAGCATGGCACA
GGGAAAATTGGTGATCGTATTAAAGTCTCAATAAGAGATAAACTACCCCATTGCAATTTA
CAAAATAAAAAaCCAAGAGGTATTATCATCAGAAGAAAAAAaGAAACCTCAAGAAAAGAT
GGAATGGTGTTTAAATTCGATGAAAATTCATTTGTTGTCATCGCCAATAATAAACTCGCC
GCACAAAAAATCAAAGGACCCGTATTGCTGGAAACCAGACATTCGTGCAAAAATTTAGCA
CCACACATCTTCTAA
>contig00016:13174-15121(-)
ATGAAAGCTATAGTTGTTCTATCTATCGCATTAACATGGTATCAGATTGGTGCGGATAAG
TCAAGTAACTCAACAAAGATAGAAATTGATATTCTGACTAAGGAAAGCACAAATCAAGTA
ACAATTAAACCTGTTGAGGATGGAGATATCACTACCTATCAGTTTGTACCGAATGTAGAT
TATAAAGAAATTACTTTGAAATGTGaAAAAAATATTATAATTAAGTTGAATAAGGAGGAT
TTCGTAAGTTTTGAAGTAATTTGGTACAATAAATACAAGAATGGTAATGAGCCTTTGTTG
TTCGTACTAAAGACCATAGATAATAATGAAACAAAAGAATCTCATTATTACAAGTTTAGT
AATGGATGGGGTGTTATGATTGTAGCATTTTATGATTATTTATGTACTGTAATGAAGGAA
GGTAAGGACCTTTCTGATAATCCCATCGAAGAATACCGCGAGTGGAAGAAAAAACAAGAA
CAAAATACAGATAATACAACTCAAAGTACTGAGAATGATAAGAAAGATGATAATAATACA
ACTACTGGTGATACTCAAAAGGATGATAATACATCTTCCGCTGAGAATCAAACACAAAGT
ACTGAGGATACTCAAGCTCAAAATACAGGTAATAGAGAACAAAGTACTGGTGATAATCAA
ACTCAAAGTACTGAAGATGCAACTCCTCAAGATGAAAGTAAAGTTGAAGCAGATGTAAGT
AGAGTTACACCAGTGGACCTAGATATACATACAAGGGAAGTTACAAATCAAGTTAAAGTA
ACAAGAACAGAGGATGGTAATATGACTACATATAAAATTGAACCTCAAAGTGGATATAAA
GTTGGTAAATTTACAGATGGTGAGAGAGTGATTCTTGACCCAAAACAAGATGAAGGGTTC
ATATATCTTGAGGTTAAATGTGTCAATACTGATGTTAATGATGTTATATTAACATCATTA
ATACATTCACATGAAGGATCTGATACGATTTCTCTTAATTATTACCGTCTCAATGATAAA
TGGGTCGAAGTTAGCGATCAATTTTGTAGTTTTCTCATAGATACCATGAAAAGTGGTATA
GTCTACATTAATAAAAATGTTGTAAATGCATATGAAAATCACGTTAAGGAATCAAATAAA
AACAAAGTTGAGATTGATGTACTAAAGAAGGACAACATTCCAGCTGGTGTTACAATGAAA
GATGCAAAGGAATTTGGTGTAGATGTATCTGTGTATGGAGTTGATGAGAGTATGGTAATA
TCCAAAATTATGTATGGACCTTCCACCATCTGGAGAAAGAAGGACGATGTTTATGGATGT
TATGAGGTAAGAGTTTATTATTCCGAAAGGACACCAGCCTTTTTTAAATTGCTTATAAAG
AATGTTAGAGATACTGAATTGCTGTACATCAAAAATATCCAACAGGGTGTGTACAGTTTA
ATCTCAAAGGAGGATTTTGATAAAGGTATGGAGCGACTGAAGAGCAATAAAAATGTTGAA
TCATCATTGACCAATGAGAATAATAACACCACCAATAATCAACAGTCATCAAATATTAAT
GAACCTGGTCTTTGTGATGGTATAATGAGATTCTTTGGTAGAGAAACTTTGCTTGAAATT
GATATCAGTACAAATAAAATCGCGGGAGTCAATTTCAACCAATATGATAAAGCTGGTATC
ATCACATATAAATTCACATGCATGCCAAAGTTTGGCATCACTAAAATTCTATCAAGAGGA
GTATTAATATGGGAGAGTAAGGATGAGGAATACAGATGTTATGATATAAATATTGATAAA
CTTGGGGAAAATGTAGTAATACTAAGACTCTTTTTAAAACACAAATCCGAGTCTAAGGAA
TTGTACTTTGAAAAAGTTGATGGTAAATTCGTTTTCATTGATAGAATGACATATTATGTG
AAATTTGTCAACACTAATAACGTCTAG
>contig00016:16118-16223(+)
ATGGAATATGAATTTGAGGAGGAGCGTGTAGGTATACACAAGGCTATAAATGTACATTCA
AAGAGATTAATTACAGCTTATTATTCGATATTAGAATCATGCCAG
>contig00016:16272-16347(+)
ATGGATATGCAAGAAGATTCATTATTAAGGACAGAGATAGACAACTTTCAGATAAAATTA
CATAATGATAGTTTT
>contig00016:16385-16562(+)
ATACATTCATGTAAGAGTTTATATACTATAGCATCAGATTTAGCATTGAATCATTTATTA
CATACACCAGAGTTGGATATAAATACAAGAATAATTAAAGAAGCTCAACTAGCTAAAGAA
ATTCATCAATTACAGCGTCAAGTAGATATTAATGATGAGAAATTATCAAAaTTATAA
>contig00016:27370-27703(+)
ATGATTGCCATGAATTTATTAGGACCAATATTACCTACTATTTCTTCAACCGCTAGTGAA
AATGCTGTTGAAATAGATATTGGACAGACGGGTGGTGAATATACTGGAGGTGAACAGGTT
ACAGTCTTGACATTTTCAGATAATCCCAACGTGGGCTTCACTAGGTATACTCATCATTTG
AAGAATGAGAATAAAATTGGATCAAATAAACTTACATTCAAAGCAGGTGCACATATAACA
AGTTCCGCTATAAATGATATTAGTTATGAAGTAAAATTTGTTCATGTATATTATGGAAGT
GGAACTGGTGAAAAACCCTTGGTCATTTGTATA
>contig00016:27741-28305(+)
AATCCTACTGATACAAATTGGACTCAAGATAGTAATCTTACTCAAGATCCTGACGGTGCA
GGTAAAAGTGATCTTTTATATCACTTGGATAAACTTAATGATTGGGCTGAAAATAAAAAT
GTCATTCATATAGAGAAAACTGATGAAAAAGGTACCATTCCTGATAGTAGTAGTAATAAG
ATTTATAAAACGGGTTCAACCGGTACTACAGAAATTACCGTTGCGAATGATACCAGTACG
CATCCAGGATATACAGAATATACTCATACACCTAATAATAATCTCACTACTCCTATAATC
AAATTTAATGGAAATGAAATAGAAGCATTGAATAGTGCTGGAGCAAATATTACGACTACT
CAACCATTTAAAGTATATTATGAGACGAAGGACACTCAACATGCAAAGCCATTACTTGCG
AAATTTGAAATTACTGGTGGTACTAATAAATATTATGGAAGAGGTATGAAGAATTTCCAA
ATGAAATGGAGACAAGAATACATTAATACTACTGCATTAAATGCCACTGAACTTAAACAT
AATCTTGATAGGATGTCTAGATGA
>contig00174:8848-9104(-)
tgGCGTATTGATATaAAGAATGACATAGATTTATTACGTCGTTTTATGGATTTAATGGCT
AACATGCATAAGAGTCGTAAATATAATATAGAATCAATGCGTCTATTACGTTTATTATAT
TGGGGTACAATGaAAAAACGTAGAGTACTCATTAAATATAATGAACCATTCATTGTACGA
GATGCCGGACTCACAATGCGTGATATGTATGAAAAACAACTTGCCGCATACAGGTATGAT
aAAATACTCATTCTATAA
>contig00174:9369-9572(-)
AAACTCGATATTGATCGTATATGTCCATTCCTATCAAGACCACGTAGATGCACAGAAGAA
CACGTCAAAATAGCAACACAAAATTTCAGAGATGCCGTTGATAAAGAAGATCTCGCAACC
GCATGCAGATTATTAAGGAAATATGCCAGGTTTGCTGAAGTTAGAATACATTTACCGATG
AACATTCCATCTGTCCCCTATTGg
>contig00174:9643-10516(-)
ATGCCTAGTTCATTACTTAGTGTATTTTATGGTATCTTGGTCGTAGTGATTAGTGAAAAT
GTAAGCGTGGTATATATTGAATGTTGGTTATCACCAACAACAATCGCAGATGGTACTAGG
AAGTCGTGGTATATATTATCAAGGCCTAAAATGAGTATAGAGATATTACCAGATAGTGTA
GTAAAGAAGAGATTGGCGTTGGATTATGAGAATCTGTTACGTAGTCATGACCCATCGGTT
ATAAATTATAATACACGTCTAACTGATTTTAATGGCGTGAATATTTATAATCTTGATAAT
ATATACGGTAAAATTTATGATCGTCGTGTATTAATCAAGCAGTTAAGATATTTTTTGGAG
ATGGATGATTTTCATTCTATACGACGTCTATTGATGGATAACAAGGGCTTATTGAATCAG
CGTGATTGTCAATTATTTCTAAATGATTTTCATCATTTGATGAATTCTAGATTAAAGTAT
GAGTATCCACAACCAGAGAATTTAGATTCTACGATTAAATTCTTAGTGTCTAGATACATA
ATACAACACGTAAATCAGCAGGACTTAGAATCACGTACTTTATATGTATGGTTAAAACCA
GGTGAAATACCACCAGATGTACCAGATTATTCTAATGATTATATTGAGCCTAAAGCTACA
GTAGAAGAGCCTATACATGTACATGACATGTCAAATTATAGAAAACTTATTACACATTTT
AAAAATATTGATAAAAAGTCAAGATTAAAACTTGCTAGAGAGTTATATCATCGTTTATTA
AGGGCTAAGCATAAGAAATTAATCACATGTCTATGGAATTACCAGAGGCTGAAACCATTT
AAAAAGTTGGCATATAGAAGGAAGATACGAAAT
>contig00174:32809-33261(+)
atgtcgaacgagggtttaaagaatgtggtacatcgtagggtacatttggagcgttctcag
ccattagagcgtagagagagggtaggtaaatatatagagaagaagaaagattataaaaag
agatgtgatagatatcataaaagagaattaataataaaagaattagtaaataaaacatat
aataaaaatgatgatgaatttaattataaaatgataaataataaattaaatgaagatggt
aatattataataaaatcaaatgaattattaaattttaataaattaaataataaaaataaa
ttaaattatatattaaataaattaaattataataaatttatattaaatcatcaatttaat
attaataataataatattaataaattattacaagaattaacaaatttatttaataaaaac
cccatattgataataaattattattacaattaa
>contig00176:12834-13116(-)
GATGTATTAAATGAGGAGGTGGATAATGGTAAAAAGTACGCAGTTGTAACTGATACTGGA
GAGGTTCAAGGATGTAATaAAAAAGTAACTGACAATGATGCTGATGATAATTTATATTCT
GATCAAGAAGAAGAAGATGAATCTGAATCCAAGGAAACAAGAGATGATAAAGATGAAGTA
AATACCGGAGATCATGGTGAAACCAAAGGTATTGTTTCAAAGTCCAATAGTACTGAAGAC
AATGTCAAAAAATCTGGTGATAAAAATGCAGTTGAAAATTAA
>contig00176:13152-14619(-)
ATGAAGTACTATGTAATATTATATGCTTTATTATCTACAGGATTAGTTTTCGCCAACGAT
GATCCAGAGGATGCTCCTCCAACGGATGAGGTATCACATGATGGCCCACATAGTGCTGAT
GTGGAATCTGAACAAGATCATGTATTAGTACAGTTGAACGTTCGTGATATTCATGATCTT
GTAAAAGATGTTACACCAGAGGATAGGGATAGGATGCTAGCTGATGTCCCATCTGCTGAA
GGTCTTCTCAGGGAACTTGATAGAGAAGATGCAGAGGACTCATATCTACTGGGAAACACT
TCTGATGATAGTTGGAAAGTGCCACGATTGCCCTTGTACTTGGATGTTGAAGTCGATATA
TTTTCATTAGAAAAATCGGCATTTTATACCCATGATAGTTTGTCAGGTACTACACATAAA
ACAGTTCtTTTTGCTCCTAACCGTGCTGTAAAGGTAAAATCTGGTAGTATAGTACTATGG
AAGGCTGGAACAACTGGTGAGCGTTGTGTTTTTCTAGATTTGTTTACTAAGCGTGAAGAT
GAGTTATTAGTATTAACGTTAGTCGATGATCTAACATCCGGAATGAGTGCACTTTATTAT
TCCTATGACAAACATAATAAATGGAAACGTGTTGATGGTGAAGAATATCAATCATTGTGG
AATGGATTAGGGTTTACACTTGATAACACTAACCATACCGTTGATTATTCTGATGAACAC
TTGAGATTTCCATCCCAGACTCGTAGGGTTAGAACTAGAGCTGTTAACAAGTTCTTAAGA
TTGAGACCTGTTTTAACTTTCGAGGATCCCGTTGAAGGTAGTAAAGTTGCATCTATGGAT
GGATATTCAGGTTTAAGAGTTCCACTGAATGATGGTGATGAAGAAGAATGGGTTGAAGTA
GAAGGTGATTTGAGTCACTTAACTCTCGTTGGTGATGTGGATGGTTCTACAGTTGTTGAA
TATAGTCCTCGTAAATCATATTTAGTTGGTGATGTTGAGGATTCTACAGTTGTTGAAGTT
ACACCAGTTCATCATGAACACAAGGCGGATGAGGAGGATGTAGTATTACCTCCTAGAAAA
ACACATCATCTTGTTGGTGATGTTGAGGACTCTACAGTAGTTGAATATACTCCATCTGAA
CTATCCAGTTCAGACGATTTTCCATTTGTAACCGATGTTGATCCAGAATCACTTGAAGAA
TCTCCATTAAGTGAAGAACCCTCATCAAGTGCTGAAGCTGAATCCAAAACAAAAGCAACT
CCAACAAGTGGAGAACCCTCATCAAGTGCTGAAGCTGAATCCAAAACAAAAGCAACTCCA
ACAAGTGGAGAACCCTCATCAAGTGCTGAAGCTGAATCCAAAACAAAAGTAGCAGCAGCA
TCAAGTaAAAAATCATCAAGTTCTGAATCCAAACCAAAAGCATCATCAACAAGCGGTGAA
GCTGGAAATAAATCGGAGGAATCTCCA
>contig00179:1621-1627(-)
GtTTAA
>contig00179:2000-2315(-)
GTTGAGACATTTTTATTATATTATAGTGATGGTATATTGAATGATGATGAGATAGATGTA
TGTAAATTGAATGATGGTGATATTGGATATCGTAAAAATCATTCTATATTTAATGGTACA
TCAGAATTGGATTATAAGATTGGTGATCAGAATCATATAGATTTGACAATGACTATATCA
TTATTATTTAATTTACCAGTACCATATAATTGTGAGGGTAATATAATATCATCATGTATA
CCATATATAATAAAAGATAATAAAATAGATTATGAATTATCAGAGAAATATTATATACAA
TTATATCATATTAAT
>contig00180:46216-46611(+)
ATGTTAAATTTATATCGTAAGCAGATCTGTAATACCATACAGAGGTGTAATTTCACAGTC
GGTTCAAGATTATCGCAAATTTACAACTGCAGACATATCTCAGTTTTAATTTCAATAAAT
AATAAATTTTCAAAGTCATATTTTTATTTCAATTTTAATAGACATTATGAAACATCCAGA
ATTATTGATCGCCAAAATGTAGTCGGACTACCTGTAAAGACACCCGAAGATATATCAAAT
TTAACGACCTATGTCATCAAAGAATCCGAATTAATGATCAAAGAATTGATCATCAATTAT
AATGAAAGTGGAATAATCTCCAAAAATATACTAACAGTCGTCGATAGAATCTCCAACTTA
CTCTGCTCCATCGCAGACCCCGCTGAACTCCTAAGa
>contig00180:46926-47020(+)
agACATGTTCATGTTGAAGAGGATTGGAGAGTTGCTGCGAGTGCTTGTGTAGAACGTATA
TCTGAGTTTATAGGTCATGTTAATATAAATGAGGAG
>contig00180:47061-47228(+)
TTGTATAAaCTTTTAACTGAGAATTATGAAAAGGATTATCAATCATTAAATTATGAAGAA
CGTTTAGTATTAAAGCATATGATAGAATCCATGAAACATCAAGGTGTAGGATTACCTGCC
AATGAAAAAGTAAGTCCAAATAAAAAaCTCACTGAATCCGATGTGAA
>contig00017:3950-5039(-)
ATGAAATTATTTATATATTTATTATATTTATATATATATAATTGTATTTGTATAAATGGT
GATATACTGGATTTATTGAATCCACCAGAATCGGTGATAAGTAATGAGACAGAGAGTAAT
GGTGTATTAGCACGTTTAATATTACCAACAGGTGATATAAGAATATCATGTGTAAAGTAT
GGTAATGAATTATTATGGAAACCAATGGATGGTCGTGGTGTATGTGTAGATGCTCGTTTG
AATAGGAATAATGTAGGTAGAGTATTAGTATTTTTAGGTATAGTAGGTGCTGGTTCACCT
GGTTATATATGTTTATTaAAAAAATATGGTATATGGTGTAGAATTGATAATAAATCATAT
AAAGAATTTTTAGATGAAATATATTCTGAACGTTCATTAGATATAAATATTAATATAACA
AAAGATGATATAATATTTATTAGTGAAAAATCAATATATAATGTTAATATAATGAATACA
TTTATAACAAAAAATGCAGTTAAATTAGTACAAATTAGAGATGGTaAAAATATAATATTT
AATAGAAGAACAGAAGATGAATTATTAAGGATTATAAAAATATATAAAAGAAATAATGAA
TTTGTATTAATAAATATGTTAATACAAAATAGTAAAGATAATGATAATATTTATTTACaA
AAAATTAATAATAAATGGATTGAAATTAATAAAGATAAATATAATATTaAAAAAAATTAT
TTAATTAATGAATATATATTAAATATTAATACTGTTGATATTGATAAATGTTTTAGACCT
ATTGAACATAAACGACATGGTGTTATTACTAGAATGTATTTACCAGAAGATCATATACAT
ACTACATGTATTAAATTTAATGATGAAATTATATGGAATAGTCCTGATTCTATATCaAAA
GtTTTTtTTATTGTAGCACATTTCTTAAATGATAAACCACATATAATACAAATTTTAATT
GCTGGATCATCATATGATTATATGATCTATTTAGAAAGAGATGATAATAATAGATTAATC
CCAAGCACATCTCAACGATTCTTTAAACAAGTTAATGAATTCGATAAATTATATAAACAA
AATAAATAA
>contig00017:33209-33348(-)
aaGCCTATAATATTAACATCCGATACGACATCCACATACTATCTAGACTCCATCAAAGCC
ACCGCAAAAATCACATTCGGTATATACACCGTTATCGCAGCAACCATGTTCTCAGTAGGA
TGGTATCTCATCAATATCTAA
>contig00017:33399-33467(-)
ATGTGTACTCCATACTCAGTCATAATAAGTATGTTATTATCCGCATCTACAAAATGTAAT
ATAGCAAAg
>contig00017:34539-35044(-)
acTTGTAATAATACACAAATCGGATTGGATCCTGATGTAAGAGATGATAAAAATTTGCTT
AGGGATATATATATATGGAATGATTTACTTTTTACATTTGTTAAACCTAAAGATGGTGTA
GATGTTGTAAAAGTAACACAAGATGGTCATGTATTATGGGATAGAGAAGAAGATGAAGAT
GAAGGTGATGATAGTACATGTTGTGAATTTTATACTGTTAAAAGTATAAGTACAAAGGAC
ATCAAATTATCAGTAGGCGTATATGAAAAAGCAGGTTTAAAACTTAAACAACGTTACTAT
AAGATTCCAGAAACAGGAAGATTCACCAAAATAGATAAATCTGGTTTCTATTGTAAACTC
ATTACATACTCTAGAAATCATCTCCATTATCACGATCATAATGAAAAGATACACCCATTC
CTAAATAAAGTCGTAAATGTAACATTaAAAAATGGCAGCATTGATGATCTGACAGATGAT
GAAAATAGTGAAATCATTATACATTAA
>contig00017:35158-35187(-)
ATGAGATCTAGAAACCAGAGCATTAATACt
>contig00181:192-874(+)
atggcGTTGGTGACAAAGGATGTTCGTTATATGTTTATATTACGTTATTTGGTGGATATA
GTATTGGGTATATGTTTTGTTGGTATAAATGGTGTAGATGATTTGAGTAAGGTAAGGATG
AGTATAGATCCTGAGGTAAAGAATGCATTTAAGATATTGAAGATATTGAGTATGAATATA
TTATTAGATTGGATATTAGAGAATGTTGTATTAGTATATACATGTTCTATTATAGAATAT
ATTGGTATATTATTAAAAGATTATTATCATATTAATGATCAATCATGTGATTGTATATTA
TGTTCATATATATGTTATTATTCATCAAATTATTATATACATAAAGATTGTACATGTTCT
AATTCACCTATTATTAATAATTTACCATCTATACCACATTATCTTGAACTTATTAATAAT
CTACCATGGGATAAATTTGATCCTAATGGTTATGATGATAAAAaTAAAATATTAGCATAT
ATATTACTCAATCTAACAAATCTACTCATGTATATCATCAATAAATTACATCAAATCAAA
GATACACCCAATCTTAATTGCCGATTCATACTAATACATCTCACCATCAAACTCACACAT
ACACTCATACATACTCAACACTTTATCATGAATGATAATAATATACATATGATACTACAA
CTCTATACACTACTCGGGTTCGTTTAA
>contig00181:21012-21551(+)
ATGTATAAATGTAATATTTCATTATTATATAAAAATAATTGTCCAATTGAATGCCCATTT
TGGGCACCTAGTATAGTTTGGGATAAGATTGGTATTTGTACAACTCAATCTCAATGTAAT
TTATATAATCCTACATTAAACTATATAAATTTACATAATAAATTATGTCTACCATGTAAT
ATATTCGGTTGTATTAATTGTACAATTACAAATACCAATATACCAGATTTTTGTATTGAA
TGTGCAAAAGGTTTTATAAGATCGACAGATGGACGATCATGTTATCTAATTAATACAAAA
TATTGGAAATATTCTATTATTTTAATTCTTATCATCTTATTTCTAATATTATTTATACTA
ACAACAAGAATTATACTCAATCAATGGCAATTCAATAAAAATATCAACACACTCAGAATC
GCACTCGAACATCGTGAAGATACAACACTCCATCATACAAAAAaTAAAAaTCCATACAAA
TTCAATACCAATTTATTAAATAAAAATGTATGCGGTATCGGATTCATGCTCTACTCCAGg

>contig00181:22063-22613(+)
agGTTTTtGGTGTTTATATCACTTGTTATGTCGATAATATTATTGTTGAATTTATTTCAT
AAGCCTTTACCATGTTCGAAATTATTGAGGTCATTTAAGGATCCATTGGTATTACCAGAA
GATTCATTAGATGAATCATCATCATTGATACAATATTTTATACCGGGTGATCAATATCTT
ACAGAGGATATATTAAAACTTAATAATGTTGATGATGCTATTAAATGGAATGTTGAATAT
TATAGTAAAGAAATGAATAATATAACCTTCAAGATTTATATTATTGTTATGTTCATTACT
GTTATTTATATGTCTATACAACGTAAATTTATCAAAACTAATGTTGATGGTAATCTACAA
GTCAAAAATTTCACACTCTTATTCAAAATTATAAATCCACAACAAATCACTGAAGATGAT
CTCAAAATTATCATCAAAAATATCAGTAATGCTAATATACACTCCATCACACAATGCTAT
AATTATAAAATGTGCATCAAAGATGTCAATGATATACTCAACTCTATCAATACCAATAAC
GAAATCAGCTAT
>contig00181:23223-23550(+)
ATAAATTTGGATAGTGTTGTGAGGGTGAATGAGATGATAAATGGTATGGGTATATATTTT
GTTACATTTGAGGATATAAATGATAAATTGCGGGTTATGAATGATAGATTTAATTATAAT
GGTATAAAGATTAGTGATTGTATGGTAGATCCTGATAAGGTTATATGGGATAATATTGGT
AATGATAATAATTTGAAaTTAAAAaTTATATTAATACCATTTATTATTATATTATTAATT
ATATTTTGGACTATATTATTTTTATACCATATGCTTTATATACATTACATACTACTATGT
CTTATATTATGGAAaTTATTATATTAA
>contig00183:7388-7557(-)
agGTATAACAGTTATGGGTACATTGATAATTTATGTAAAAATTTAGAAGATGGATTAAAT
AATTGTAAATTAAAATTATATAAAGATATATCATCATTaAAACCATATTATATGGATAAA
TCAATCAATGTTTCCGATTGTCCAGATTGGATAAAGAAGGTCAACACATAG
>contig00183:7610-7837(-)
ATGTCAAATTTCAAAAGATTATTATATGGAATACCAACCGGTACAAAAATGACATTCATG
ATTGTATTCATGTCATCAATATCGCATTTTACAGGTAGTACTATAGCAAAGAATAATAGA
GAAACAAATTTCAAATATAATCTAGACATAATAGAAAATAATCCACCCAATTTCAAATGT
TATAATATAGCTAAACAATATCACGAAGAATGTGATGAATATAATAGg
>contig00187:24131-24959(+)
aTGACAGTTTTAGGATCGGGTTTACCAACATCATCATTAGTAAAATTAGCACTCAGTAAA
GCCAAGGTGGCATTTGAAACATGTGAAAGGTATGAAAGGATATCTTCAATATTATCAAAT
CTACGTACAAATCCAGATGATAAAAAaTATGAATCAATTCCATTACAAATGTCTAACTTA
TTTGATAGAAATGATGAGAAAATTATAAAAAaTAATGTAATACCATTATCAATGTCAGAT
TTAAATAAATTAATTAATTCAGAACCTTTAAATTATCAACCTAAATTATTAAAAGTTGTA
GGTTGGTGTAAATCTATAAGGAAACAAAATGCTGGTAAATTATTATTTGTTATTTTAAAT
GATGGTAGTTGTAAAGCTAATTTACAAATTGTTGTACATGAAGGTGCTGATGGACATAAT
ATAGCATCTAAATGTACATCAGGATCATCAATAAAAGCTACTGGTATAATTGTAGCTAGA
GATGATGTTAATGCCAATGTTAATGTAGATTCAAGTTATGAAAGTCTAGAATCTGTATCT
AATAAATTTGAATTACATGTCAGCTCATTAGATGGTCATTCAATCGAAGTATTAGGACAT
AATGTAAATCCAGCTAAATATCCTATAGCTAAAAAaTTTATTACCAATGAATTCTTAAGA
GAAGTTGCACATTTAAGAGCAAGAAGTTATCTAATCAGTGCTGTTATGAGAATAAGAAAT
GCACTCGCATTCGCTACACACCTTTATTTCCAAAAATTAGGATGCATCTACTTCAATTCA
CCCATTATAACCACCGCAGATTGCGAAGGAGCAGGTGAACTCTTTCAA
>contig00187:25451-25916(+)
TATTTAAGAAGGATTTTTTTtAAGAAGCCGGCATATTTGACATGTAGTGGTCAATTATCA
TTAGAGGCATATGCATGTTCGATGGGTAGTGGATATACATTTGGTCCTACATTTCGTGCT
GAGAATTCACATACTAATAGACATTTAGCAGAATTTTGGATGATAGAACCTGAATTAAGT
TTTACAGATTTATATGGTAATATGGAAATAGCAGAAGAATATATAAAaTTTGTAATCAAT
TATGTATTAGATCATTGTATGGATGATATGATTTATTTTGATAATAATATAGAAAATGGA
TTAATCCAACGATTAAAAAaTGTAGTCAATTCCAAATTTGAACGTATTACATATAATGAT
GTTATCGATATATTATTACAACATGAAGAAGATTTCAAAAATGGACTCGTTAAACCTATA
CTAAATGATAACAACAACAATACATCTAAAGACTCTACACACGAG
>contig00187:26384-26699(+)
ATAAAAGCATTTTATATGAGGAAAAATGATGATGGTAAAACATGTGCTGCTATGGATGTT
ATTGTACCAAAAATTGGTGAACTTGTAGGTGGATCACAACGTGAAGAAAGATTAGATATA
TTATTACAATCAATTAAAGATAATAATTTAAATGAAAAAGATTATTGGTGGTATATAGAT
CTTAGAAATTATGGTACAATACCACATTCCGGATTCGGACTCGGATTCGAAAGACTCATC
ATGATGGTCACAGGAATACAAAATATCAAAGATGTTATTCCATTCCCAAGATCACCCGGT
AATGCAGAATTCTAA
>contig00190:110311-110628(+)
ATGTGGGTCTCGACGAGGAAGGATCATTTAGACGACGGTGCAGCTCCAGCAAGAGCTCCA
TGTGTTTCATTAAGTATACTATTCAATAGCTCGCTAAGGGTTGGATTCGGTCTACAATTT
GTTTCGTTGTTAGCGTTAAATTTTCTGTATTTCAGTTATGATGGCAAGGGTATTTTTAGT
TATGATTTGGGTGGATTGCCCGAAGTAAGCCGTTTGGATCCCAATTTTAGGCTATATTTG
GCAACTTTTTCCATGCTGTACATGTTAGGGTCCCTGTCTTTAATTTGTTTTCAAGTACTT
TTGGCAGATGATACGTGt
>contig00190:110663-110971(+)
tgTTGGGCTAGGGGTTATCGCTCAGGTTCCAAAATATTACGTTTAGCAACCTTTTTGGAT
ACTATAAGTTCCACATTACAGTTCATTTTTTATTTGTACATTGCCAAATTTTACACACAA
AGATGGTTCGTACATCTTAATGAAGGTAGTAGTGAATTGGTGTTTTTTGTATTTACAAGG
GTTATTCATTCGTTTGCTTGTATTTTATATGGCCTAGCATGCTATCTTCTGGAAGTGTAT
CATGACGAAGGCGCCGGAGATTTACATGCTTATTTAAATGGTGTTTGTTTTGTAGTAACT
GGATTCGCTGag
>contig00190:111006-111215(+)
gAGTTAATGGTCCTCTTATTCCGGTTGAATGGTGCATATACGCTGTTCTTATTGTTTACT
TTAGCAGCAGTTACTTTGTGGGCCTTTTATTTTGAGCCCGAGGTTACATTTGTTTCTCCA
TCTCTACAAGAGACTGAATTAACCAATGATGTAGAACAACAGGTCGAAAAATTCACCAGG
TTAACCCCCTCTAGTCAAATTCCATATTAA
>contig00190:152854-152982(-)
gGGGAGTCTATGAAAACTCGAAGACAAAGGAAGCTGAGACAGTTGTTATTAGACAAGGCT
GACCTTACAGAAGCTGAGCTAGACTATATCGAAAATTATAAATTAAGTACACATAATGAT
GAAAAGTAG
>contig00190:153017-153280(-)
agGAATATATACACTATAAAATCTCCATGTTATGCATCCAAAAACGCAGTAGCTCTACGC
AGATTTAGCACAAATTATGGAAATGATAATAATGAAACTAAATGGCGAAACAACGTTATC
GGACGCCAACCGTTACAGAATTTGAAGGTTGGACCATATAAACGAGGAAAGTGGTTCGTC
AGTTACAAGGATGACCCTGGAGGATTTATAACTAATCTTCTAATAATAATTGTAACAGTA
TATTCAATTTTTACCCTGACTCCAGgg
>contig00190:153330-153407(-)
ATGATCTTTGAATGTCTAGCTTGTAAAAGGTTATATAATTATAATCTATCGCAAATATTT
CTTCATAATCCAACAAGg
>contig00190:176967-177690(+)
ATGAAAAaTAATAAATTTGATACATCTTATGAAAATTATCTTAATAAATTCAATAAATAT
GAAAGTACTATAGGAGATGATACATTTAAAGAGGATAAAATAACATATTTTAATAAATCA
AAGAATGATATATCATTATTAATTGAACATATTGAATCATATTTAGTTAATAAAAaTCTT
AATGAAAATGAATGGCAAAAAGTGATATCATTACGTAATAATGCTAAAGTCAAATTAAAT
GATTGTAATGATAGACTAAATGAAATATTAAAATCAGATTTTGTTACTACAGATAAGATG
AAACTATTACAAATGCAAAGATATCGTAGAATCTTTGATCAATTAACTAATGAATTTAAA
ATCTGTAATAAGAAACTTGATACACAATATCAAACTTATATGTTATTCAATACTAATAAA
ACACAATATAATAAATCTAATATTATCAATTCTGGTAAAGCTATTATGGAAGCTATCATC
GATGTTGAATCACTTACAGAACAAGCCAGTATAAATTTAAATGTATTAAAAAAAGGTAAT
AAACAAATGAATAAAGTTTATAATCGTCTAAATCTTATGGTCGATGAACATTTATTCAAT
ATTACAAAaTTACAAAAAAAaaTCAATTTCATCTTCATTCGAAATAAAAGAATCATCGCA
CTCATCATCGCTATACTCACAATCTTTTCATTcTATAAAATCTACCATAAATTATTCACA
TGA
>contig00193:19970-21975(+)
ATGAATTATCTTCTATTATGCATTGTAGTATTATGTAAATATTCAATCGCAGGGGAACGA
CGTACTAAACGGGTTAATGTAGATATAAAAATTAAGGAGGGAACAGATGAAGTTGAAGTG
TCAAAAGGAGAGACTGGCAATGTTATTGCCTACAGCATTAAACCTAAACTTGACCGTGGA
TTTCGCAAAATTTCGGATGATAGGTGTTTACTTTATTTATCCAAAGATGGTGATAATTTC
GAAGGAACAGAAGTTTTTTACTTGAAGGGCATTGAAGGACCTATTATTGTCAAACTGATG
TTTGTAAATAGTTATGCTAGTGGTAAATTTAGGTACATTTATTATCTTCGCTTTGTTGAT
GAATGGACAATGGTAACGCAACGAATATTTAATTATGCCGTGAAAAAaCTAAATGAATGT
AAACCTGACAGTGAGGGGAAGATGATTCTTCCAAAATTTATAGATATTGACCTTAACAAT
AGAAAGAGTAGTGATGGGATTGATGTTGAATGCAATAAATACGGTGATGACAAATGGAAT
ATAAAATATGTGCCAAAGAGTGGATGTCATATATTGATAATAAATGTTGGCATACAGACT
TTATGGTTTCTAGGTGGAAATTATAATGTTCCTAATGAGGTTAATGTAACCATTACAGAT
GATGTTGTTATTTCTTTGACCTTTAAGGGGACTGATATAGGGGAGCTGACAATTATCAAA
TATAAACTATACCCAGGAAAAaCTAAATACAGTGTATCAGGTCGCGATGATATTGATATT
AAGAAAAAAGCAACTTTGGTTAAACATGTTGAAGATGCAGGTGAAGATGATGAAGATGAA
CATGGATTAATAGAAGATCAATATGAATGGATAGGGGgAATAGAAGTCACTGAAGGAGAG
ATGAAACAATTGAACGAATATCTACAAAGGAAAGCTAGGGGTGAAGTACATGAAGAATTT
GTAGTGGCCGAATTACCAGAGATAGAAGTTGATGAACAAGAGAAGGAATATATTGAACCT
GAAGCCGATCTCGGGGAGGCGGAGGGGGAAGTAATTGAAGAAGGCACCACGCCTAGTGGA
GAAGATGTTGAAATTGAAGTAGCTCTCGAGGAGGTGAAGGAGAGCGTAGAAGTACAAGAT
CCTATAGTAGATATTGTAGATGGATTATCATATGAATCTATAGATGTAGATGATTTAATA
GTACCTGAGGTTGAGGATATAGAGATTGATATACTCTTGTTGGATCCATCATGTCATATC
AAGAGAACATATGGTGAGACTACACATACTATAGCATTCATAACTCCTCATCGTGCTGTT
AAAGTAAAGTATGGTGATTTATTACTATGGGAATCTGAGAATATGGATGAACATTGTAAG
ATCATTGATGTATTTAGTAAAAATGGGAATGATTTAATGGTACTCTCCATCCTCAATGAT
AAAACCTCCTCAATCCTCCCTGGTTTCTACCATTGTAGTAGAGATTTTGAATGTAATAAA
TTCAATTATGAGAACTTCGTATATATGTGGAATGAATTTAAATTCACATTTGACACCATT
GGGGGTATCATTGATTACTCGGATTACAGCCGAGTGATGGAAATTGTCGGTGAACCTTTA
GATGATGAACTCCCATATGGTAGATGTGGTATCGATGATTACTTCAAAGACTTGAAACCA
ATTACACTAGACATTTACAATCACGAGACTGAAGGGTTAGAAGTTAAGGTTAAACAATAC
TCAAATTATACATCTACTATTCACACATGTAGACCGAAAGATGGATACATACTGGACTCT
GTCTATGATTCACAACGTAATGAAATGTTATGGAAGAGATATAGGAATAATAAATATGCT
GTAGTGGCACTCGTTGACGCTAATGACCTTGAACTCATTGTAATATTTGTAATTGATGTC
AATCCTCAAAAGTCTGAGGTTATATATTACAAGTACTCATTGTTATATGGATGGGAGGAA
TGCTTCAGAGAACCTCTCACAAAATat
>contig00193:22067-22087(+)
tATTTAAATTCATATATATAA
>contig00194:2054-3386(+)
ATGGTAGTTAAATTGATTGGATCATTATATTTATTATTATTTGTTTATATATGTATTGAT
AATTTAGTATTATCTGTACCTGAATTATCATTTATATTATTTACTCATAAAAATGCTATA
TCAAATTATTATTCTAGAAGAGATATGAATGAATTGACTAAGAATGTTGATAATTATATG
AATCAATTGAATAAATCGATGATAATACATAGTAATAATGATAATAATAAGATAGAATCA
CATAAATTATATGATAGATTTCATTTATCATATATGAGATTAATGATTGCATTTGATAAA
TTAACAAAAGATTATGAGATGATATTATGTACAGGATATGATAATAGTATTATAGAATCA
TTTAATTTATCATTATCAGAATTTGATATATTACGTAAAGAAACAATATCTATATATACA
TGTTCATATATAAAaTTTATGGATATGTTTAATAAAATGAAATCTAATAATGAAATAAAT
GATGATAATTATTTAAATATATTATATGGTGATTTAGTATTAAAATCACATGCATATATA
ATATCAATGAAATCATTATATAATATTTTAACATTAAGATCAGAAGAATGTTATATTAGT
AAAAATTTATATGATGAATTTTATAATATGTATATTGATGTATTAATTAAATTACTTAAT
GATTCTGAATCAAATTTTCATGAATATCCATTTAGAATTAAAAATCAACAAGAATTTGAT
GAAGTTAAATTACGCTTTAATAAAATTAATAATAATCATAAAAATGCTTTAATCGCTATT
GATGAATTCTTCTCATCACTTTTATCTAAATATCGCAAGATGAATATACAAATCGATGAT
GAAAAATTTAATAAATCACTCAAGATTATGAAGAAGATACATGTCTATTCTAGTAGTTTT
AATATCAACTCTAGTTTATTTtCCATTATAATTATACTAGTCACTGTAATTACAATCTTA
ATTAATGAAGTTCCGAACGTAGTGAGGAAGGAGGAATTTTCTCCGAATGTAATGAGGAGA
AAATTCCATGCACAACGAGGAAAATTCTTCGTAGGAAGAAAATTCTCCGACGAGGGAGGA
GATGCTGCTGCTGAACGAAGTGAGGGAGGAAGCTCCGAATGTAATGAGGATGATGGATCT
GAAGAACGAAGTGAACTGAAGGGACTTTTCTATAATAAAGAATTAAAGTATATATATAAA
ACAACTAAATCTCCTTCTTCACTTCCTTCATCGCTACGCTCTTCAGATCCTTCATCACTT
CACTTCGTTCAGTTTACTTCCTCACTTCGTTCGTCGTCTTCCATCACCTATGGGGAAATG
TGTCTATTATAA
>contig00194:53845-54916(-)
ATGACTATTACATTATATTTATATATTTCTATATTTACATTATTGAATGTATCTGCATTT
TATTATAAAGCTATACCAGTTCATGTTGGACCTACAAAAGTATCATGTCCATGGTCGAAT
CCACCAACTAAGGGTGTATGTACATTACTTGAAGAGGGTATAGGTTATTATTGTCCGAAT
TCCAATACAACATTTGGTTTACTTAACCCATTATTACAAAACTGTGATATTCAAAAATCT
GTATGCTTGGATCCAGAGAAGATTaAAAAATTAAGGCCATGTGTTTTAAATGCGACATGT
CATACAGTATCGGAGAACAATCGTGTATGCACATGTGGAGCGGGATTTTTTGGTGATCCA
TATGAAAAGTGTTATAAACAATGTGAAAAGGATTCGGATTGTAATAATGCATTTGCTAAA
TGCAAATCTGAGGGTACAAATAAGTTAAAGAGATGTGTATGTAAAGAAGGATATCATGGT
GATGGTGTTATTTGTGAAATCGATCCATGTGGTAGAAAACAAGGACAAGTCAAATGCCCA
GAACCATCCGTATGTGTACCTAAAGGACCTGATAGTTATGCTTGTGTATGTCCAAAAGGA
TACTATAAAGATCTAGAAACTAATAAATGTGTTGAAGATATTGCTGTTGTTCCAGGTAAA
ATTATCAGTTTCACTGGGTTTGGTCTTACAGATGGTACCAGAGTTGAAGCTGGTGAATGC
ATCTCCTTTACATTCAATACCGATGGCAAAAGCGTCTTTTATCATATTAATAGCGGTGAT
TCAATCTTTGTTAAGAAAAGAATTGTATTAAATCCATCATTCTATGTTGCATTTGAAGTC
ACTTCAAGTAATATCGTCGCATTTTCATTGGTTGATGAAGATAAATCCAAATTAACAAAA
CTCTATACCGTAACAAATACAACCAAAGATTGTAAATTCGGACACATTAAACTCGTATTT
CCAAGTGGTGAATCACTCCTACTAGACGGAAGCGTAAATAGAAATGATGTCTTCGTCAAA
GCCAATTCAAGACCACTCACCGAAGGTGCCGAAAGAAGAACTGAATTGTAA
>contig00195:43322-44014(-)
gTTGATGGTAAGAAAAGAAGATCTAATAAATCTGGAGATAAAAAAGTTACTACAAAAATA
GATGAGGAGGATGAAGATGATGTAACAGAAATGTTAAGTGAATATACTATTGTAGATAAA
ACAGAAGAGGCTAATAAAGATCCTATACGTGAACCATCACATGGACCACTTATTTATACT
TCACCATTAGAATTGGTCATATCATTATTTGGTAGAAGCAGTTTAGATGTATTATTCCCA
GAGTTAATAATTACAGCTACAAAGACAGATGCAGATGCTGATGGTaAAAATTCTATTATT
ACAGGCGTTCATGTTGTAGAATCATCAGCACTAGCAGGAGAGTATTACAGAGTATTAATA
CCTTTGGATAACACATTTACACATAACATTTCATTATTAATTGaAAAAAGTAATGCTGAT
GAATTGATTAAAAATACTAATGATGAATGCAAAGGTGCCGAATGTCAGACACCCACATGG
CCTAATCTTAGAATACCAGTAAAACTAAAACGTATGATaAAAAATAAATTCTATATCCAA
GGTTCCAAAGACTCTACACACACCAGCAACACAAACGATGACGACGACACTGATAATAAT
CTCGAACCCTCTACAACAAGAGATCACCATTCACAAGACGACACCAATGAAGGCATATTA
ATAGGCGAATTCAGCGATAGCGAACTCGACTAG
>contig00195:44058-44178(-)
gGTAATGGTAAAAGAGTGGGTAAAGATCCATCAACAGATGGTTTTGAGTTGGTAGATTTA
CCAGTTGTTCGACCAAAAGTTCCATCTAGTAAAGACAGTACTGAAAAGAAATTACAGAAA
Gtt
>contig00195:44230-44351(-)
ATGAATACTGCATTCAATGTTCGACAATTTTTCAAATTATTAATAATAtTTTTATTATTA
CCTATTTTGTATAATAGTTTGGTATTGGCAATAAATAGTGATGACGATGATGAAGTTGGG
Ggt
>contig00195:47308-47872(-)
ATAATGATGaaAAAAAAATTaTTAAGAATAATTAATGAAAATAAAAGTaAAAAAGATGGT
TTATTATATCCACCTAAAACATCATATAATATATATTTAATATGTAAAAATAAATCTATT
AATGAATTAAAATTACAATTTAAATATATAATTAATAAATTAAATAATATTGGTACTGAT
AATAtTAATATATTTAAtTGTgGTTTAAGAAAATTAATTAAACCTATTAATAATAATTAT
GAAGCATTATTTATATTAATTGAATTAAATATATATCCATCTATTATTAATTTATTACGT
ATTAAATTTAATAGTACTAAAAATATATTACGTGTATTTATACTTaAAAATCAATATAAA
GATAAAAATAGAAGAATATATAGAGATTCTTTCTTACATATTAGACATCCATACTTTAAT
ACCAATCTATATaAAAATCTTAAATATAAACTATTACCACCAAACGAAAATATACTCGAA
GCCACCAATTATCGTAAAGATCTATACCTATCATACCTACAACATAAAAATTTAAATAAT
ACAGAATTTCAATCAAATAATTAA
>contig00195:47879-47945(-)
AAATTTATATTATCATCTAGATTAACAGATGAATTATATAAACaTATACaAAAAAAAATa
AAAAAT
>contig00195:47985-48081(-)
ATGAAATTATTATTATTATTATTATTATTATTATCCATTATAAATTATACATTTAATTTT
ATAATTAATAATTCAAATAATAATAATAATAATATC
>contig00195:50580-51015(+)
ATGGTAGTATGTGTAAATTGCGGTGTAGAAGTCAAGAGTCTATTTCATATATATGCTAAT
AATCAATCATGTCTATCAAAATGTATAAATTGTGGTAATATCTCAGATAAATATGTAGAA
TGGGATTTATCTATTATGATTATAGATTTATTATTATTTAAAATAGAATTATATAGACAT
TTGGTATATAATCATTCATCTAAACCATTTAATGAACTTACAAAATATAAATTACCTAAA
ATTATACTCAAATTATCATTATTATTCATATCCGCTGTCGCATTAGATTCTTGTAGTATC
ATCGTCATCAATCAATACTCTAATAATGCTAATCATTGGTGCCATCAAAAATCACTCAAT
GAAAATAAAATACTACTCAATACACTCATCAATAACTTCTGGAATTCAATCATCAATCAT
CATAATCCACTCGAG
>contig00196:8828-9050(-)
GTTCGTAGATTATTGAATGTTCGTGGTAATGTTCAGCGTGGTATAATATCATGTATATGT
CATAATGAGTATGATGGTGGTAAGATGTATGCATGTGGTAGTTATAATTCATTGATTGGT
ATATATGATAATAATGAATCACGTACTATAAGTTTAATAGATATTAATGATAATGAATAT
CCATTAGGTCCTATTACATATGTTAGTTTATATAATGAATAG
>contig00196:9710-9890(-)
GTACATTTATATGATGTACAGTATGGAAATAAACACTTTACATATAAACCAATCAATAAC
ATGGGAGAATTAGCTGAAATATACTCTTTAAACTTCCACCCATCCGGTAAATATATACTC
TGCGGTAGCAAAAATAATATCTACGTCTTCGATGTAGAAGAACCCGGACAACAAATTGAA

>contig00196:9931-10222(-)
ATGGAAATTAATTTATTATCGAAATATAAATTCGATTATAAAATTaAAAAAAATAATATT
AATGATATAAATTTTATTAAATTATCATCATTTAGTCCAGATGGTATATGTATATATACA
TTAACTAATGATAATATAATTACTATATTTAATATTAATGATATTATTAATTTAAAAGTT
CATTTAAAATTAAATTTACAAGATAATATTAGAGATATACAATGGTTTCCAAATTTCAAT
TGGAATTATCCAGATTCATGCTGTATATTAATATCATCTAAAAATACACCT
>contig00197:164-1324(-)
ATGTTAATATTATCTAGAATTAAGCGTATATGGTCTAATATATCTAATTTTAATGTACTA
AAATCTAATAAACCTATTATTTTATATATATCTTCAGATGTTCAAAATTCACAATGCATC
CCATACATCTCTCCCTTTAGTCGTGATGATGTAAAGGACTTTATCAAGTCTCATGATATT
TTATGTTTTAGAGAGGACATTACTCGTATCCCAGCTGATGTTCTAACGTCTTTTGAAATT
ACAACTATACCAATCGTAATTGGCATTTCCAATGGTAAAAGAGTTGGTCATATTGATAGA
GGATCAATAATTGACTCTGAATGTATAAATTTATGTAAGAAAGTACTAGAGGTTGAAATA
GAGTCTGTAGAGGTTAAGGAATTGAAGACTCTAATTGATAATAATGACTTGACGGGTATA
AAATCATTTATAAATGATATTTCTATACACGAATTGGAGATTAATGATGAATTAAGACGT
TTAAAGGGTAAAGCTGAACTGTATTTATACGATGATCCAAATGTATCAATGGATAATATT
AATAATGATTTAAATATTATTAATAAATTACTTGTTAAATTAAACAAGGATAAATTTAAT
AATCTATTATCTCAATATAATAATAAGAAATATAAAAATATTGACCCCATTAAAGAATTG
GGTAATTTAACTACAAATGGGGtTTTTTATATACCGTATGGATTAGATAATGATCAATAT
ATATATTATATAAAATATAAATTATTAAAATTGAATTGTATTAAAAATTTTAAATTGAAT
AATATAGAAATAGCATTTAAATATGCTATAGAATCATTTAAATTATATAATAAATTAACA
ATTATGGGGTTGCCCAGATTATATATTAATGAAATAATAAATATATTATCATGTTTATTC
TCATGTATAAATCCAATGGATAATATATTACTCGATTCTAAAGCAGAATTAGAAATTATA
ACCCAATATAATTTAATCAATAAAATTAAAAAATGTAATAAACCATTAGGTGGACCACCa
aaaAAAAAACGaGGATTTGGTAACAAATTCATATGGCATGGTATGGAATATAGACCAAAG
AAATATAAACCCAATAATCTACAATCATTCATCAACGAATGGAAATATATACACGATaAA
AAACCACCATACATACTCTAA
>contig00198:141-1140(+)
ATGTGTGGTCCGGGTTTATTTGAGGTATTGGAGATGTTATGTAATATATGGGAGGGTTTA
TTGATACATTCATTTTTATGTTTGATGATGGAATATTGTGGTGGTGAGAATTCATGTGGT
GAATATATATCAAATGATCCATCGATAATAAATCATTTATGGCCATTGAATAAATTGAAT
ATATTATCATTAAATGAGGATATACCATTAAATGTAGGATTTGTAAAGCGTTGTAGAATG
TATACTATACAATATGCAATAATAAGAATAATAACAACATTAATAATAATAATATTAAAA
TTAATAGGTTATAATAATAATAAAATAATAAAATTATTATTtATATTAATATTAAaTATA
AGTGTATATTTAGCATTATATTATTTAGGATTATTTTATATATCTATAAAAAaTCATCCA
GGTTTAATAAATGCTAATTCTATATCAAAATTTTTATCATTAAAATTATGTTTTGCATTA
ACATTTTATCAAAATTATATAATAGAATGGTTAATTAATATAAATGATAATATAATTAAA
ATAAAaTTTAAATCATTTATAATTATAATTGAACTTATAATATTTACAATTAGTCAAAGA
ATCGCATATAATATAAAAGAATTTAATAATAATAATTTAATAAATTCTACAATTATAATT
GATTATAATTTAAATCAACATAATAATTTATTATTTATATTTAATTTtAATGATTTTtAT
AATATTATTAATATTAATAATAGAAATATTATTATTAATAATTtAAAAAAaTCATTAGAT
ATGTCCGATTTATATGAAGATACTTATTATAATATCTCTGATAAATATAAACAACATACT
CTATTCACTAATATACATGATGATGATGACAATAATAATAACAACATCGAATTACAAATC
AAACAAAATAATGATAACTTTGCAGAATTCGATAAAGTACAATCCACCATCTATCAAAAT
GATATCAATCATGAATTAGCCAAACTACAATTCATCTAA
>contig00198:4037-4090(-)
aGAAATATGGTGGTAAAAGTTGTTAACCTAATATTTTGTGGTGATCACATATAA
>contig00198:4564-5377(-)
tCCAACAATACAACTATATCATTGGATGTAAACACTAGGGAGGAAACGGATCAAGTTAAA
GTAACTAAAATTGAAAGTGGTAATATGATAATATATAAAATTGAACCAAAGGGTAAATAT
AAAATAGGTAAATTTGTCGATGGTCAGACAGTGATTTATACACCAGATGAAAAGGTAAAT
TATAAATACATTGAAATAAAATGTTCCAAGGCTAATGAGGATGCGTTTATAGCCAGGTTT
AAATACTCACAAGGATGCTTTTGCACAGCTGGTGTAAATTATTTCCTTTTCAAAGATGGA
TGGAAGAAGATGAGTGATGGATTCTATGATTATATAGTTTATCGCATTAATAATAAGCTT
AGAATTAATAGATTAGAAGATGTAGTTTATTATAATACATATCTTGTAGAAAGATCTAAA
GaAAAAACATCACTTGATGTTTCAGATACAAATCAAGTTTCCGATTTAGTTCTGGATACG
AAGAAAGAAGGTGATTTAGATATACGTACATATAAAGTTAAAGATGGTGTTGTAATATAT
ACTGTAAAATCTAGTTCAACTTCAATTTGGATCAGGCAAATTTACTCATGTGGATGTTAT
GAAGTTGTTGTATATTATCTGGGACAAGCAGCTGAAATAATAATATTAACTGTAAAAGAT
TACGAAGGAACTAAAATTTTATACTATAAGAAGGATGATCAAAGTAAGTATTCATCCTTC
GAAAAGGACTCATTTGATGATGAGTTGAAGATATTGAAGGAGAAGAAAGTGGATAATACG
ACTAATACGGATAATACGACTAATAATAATAATAga
>contig00198:5580-5596(-)
ATGTTATCGCATAGATcc
>contig00198:11807-11942(+)
ATGTATTCTATTTTTtATAATTTACTATCGTCAACCGAAGGTACACATTTTAAGGACCTT
ATCCTTGTATATTACTACATTTGCGCTAATTATTATAATCTATTGTCAACCTCTTTGATA
AATATACGTAATTTA
>contig00198:11983-12237(+)
ATTCTAAATGATCCCATATTTAAGCCGTTGAATGAAGGTATCACATGTGTAATATCTAAC
ACTTACCATATAGATCGTACATCCGTAGTAGATGTACTAGTAGATATACAAGAGATGTTA
AAAGGTCAAGATGTAAATGAATTTCAACAACAAGACCTCTCCTTCGATTTCGAAGTACCA
CTAAAAGGATTACAAGACAAACAACACTCCATGAGCGATGTAGACACCACGTATGTTTCA
ATCTATAGATCAAAg
>contig00198:12619-12722(+)
aaGTTTATAGCGGAAGAGGATACGCCTAGATCGGAGAGTAATATATCATTACCATCAGAA
TTGGATGAATTTGTAGCCCTATTAGAGACATGCACAGATAATTAA
>contig00201:1294-2530(-)
ATGGGTAGAATAATAGATTATATATTGTTATTATTTATATCGAGTGTATATTATGGTTGT
GATGGTTCGGGTAGAGGAAGAGGTATTAATTTGCAGGTACGTAGAAGGGTACAATTACCG
TATACGGTATTGGATTTGTGTAATTTGCGTATAAATCGTGATTTTATGGTGACGATGTAT
CCTGAGAGTCGTTGTAATAGATATGCGATATCTAGTAGGGAGCCATTGGATGGTATACGT
ATAGTAGAAGGAAATGTTGTGATATATGAATTAGGTGAAGAATTACAAGGTGTATCAGTT
CAAGCATATGAACATGAGGGTGAAATGGTATTACTAATGATAACAACAACATCATCATTT
AATGGTCGTAATTCATGTTATTATAGAAAAGTTGATAGACTATGGACAGAGATTGGTAGT
CATTTATATAAAACTATATCATTTACATATACTTATATGCGTGATGTTGATATTAATCAA
TCATCACCTGATATTTATAGATTTGAAACAACTACAAGTTGTGGTAATAAAAAAGTAACA
TTTACACCAATAAATATAGTACGTATAATTAAAGTTAAAGATGGTGATGATATTATATGG
GTTGGTTGTATAAAATGTCATTCATGTAGATATATAATAGCACATTCTAGAAGGGATAGA
TATATGTTTGTATATTTAATTATTGATACACCAACTGGTTATATTTATAGATATTATaAA
aaAAATATATTAGATGTATGGGAACGTATAGATGATTATGAATATAAAATATCTGTAAAT
AGATTAGAATTTGAATATTCTGTTGATATTAATGAAAATAAATCTAATATGTATTATTCT
GTAGATAATATACCATTAAGTGGTTTAAATAGTTATACTTATAATCATATGGGTGAATAT
ATAATTACTATAATAGAAGATGATAATTATATTATTTGGGAAAATGATGTTATAAATTAT
GATTATGTTATATTCATAGCTGTACATTTCTATATTAATATACCTATATTATGTCAAATA
TATTTAGAATCTGATGATCCAGATACAAGAGGTAATAGATATTATATGAGAAATAATAAT
AAAACTTGGTCTAAAATCAGTAAAGAATCATATGATAGAAAATTAGATCTATATGATGAA
CAACTCATCAATCTAATCGAACCAGATTTAAGTGAACATATTAATGAAGAAGAATTATAC
AATGCCAAAAATTCAATAAATTATCAATCCGATTAA
>contig00201:16767-18081(+)
ATGAAAAAGGATAAAAAaTTAAGGGTTGATAAAAATCCTTTTGAATTATTGCAGGGTAGG
AGGATAATTAAGGATAAATTAGAGAGGAATGTTAAAAGTAGTAGATTTATAGATGGAACT
AAGTTAAATTTAGATTATTTGAGTAAGAGGAGGAGGAAATTACAATTATTTAATTTAAAT
GATGATAATATTTCATTAACTCATAATAATCAGCCATTAGATGATCATTTAGAATCTGAT
CCTAATATATCTGATGAAGATGATGAATTTGATGGTGATTTTACAAATTTTCCAAAAAAa
TATGAAAATTATAAACTTAAACAAGAATTAACTCGTAAGAATAAAGCTGATCAATTACAA
TTATTAAAAAAaCTTAATTCTCAATTTACTACACTTGATTTTACTCGATATTTTAAGGAG
AAGTATATTGATGAAGATTGTTCCTCTTCCATTAACATCATCAGTGATGGAAAGGAGAAG
TATATTGATGAATCTCACTCTTCAAGAGATAAAGAGGGATATATTAAAGAATCTCAACCC
TCATCCATAAACATCATCATCAATAAGGATGACAATGAATGGCTACATCATTTCAATAAA
TGTAATGACATCAATGAAATAATATTAATATTAGAAAATTTTATAAAAGATAATGGTAAA
TGTATAATAAATATAAATATAAATGAATTATTAAATATTTATATAAATAAATATAAATTT
ATAATAAATAAAATATTAATTGAATTACCCATTAAATTTAATAAATTTATTAATTTATTT
ACAAATTGTTTATTAATTATTTGTAAATATAATTTAAATAATTGTAAAAATTATTTTTAT
AATTTAATTATTAATAATAATTTTATTAATTTTAATATAAATAATATTATTATTATATTA
TTATTATTAAAAATTATTAATATTAATACAAATATTTATAAAATTTGTACTATATTATTA
GAAATTTGGTTGAAATTAATGAATTTTAATAATAATATCTTATCTTTATTATTAATTATT
ACTTGTTATAATTTAATATTAGAAACTTCTTATTTTATACCACTCTTTTATCAATATACT
ATACAATTCTGTATCAATAATAATAATAATAATAATCTAATAAATCATATACTCAATCTT
ATTATTATTACACTCAAATTACTCAAATATAATAACTCTTATATACATCCTATACTAATC
GATGTTATATCACCCAAATTATATCTATTACATTCAAACAATTTCAAAAAATTCATACAT
GATGAACTCAATCAAATCATCAAACCCTACCATATCAATCTTTATCTACAAAAA
>contig00201:18638-18881(+)
GGTGTGGGTATGGAGTATCCAAAGTATGTAGAGAGGCATAAGCGTAGGCGTGGACATGAC
GAGAAGAGTGAGTATAAGGAGTTGAAGAAGGCGATGTTGAATGAGGTTCATATGAAAATT
AAGGCTGATGATAAGTTGAAGATCAGTAAACATCTAAAAACTGAGAGGCACTATAAGAAG
ATACTTAAGGATTCATATGCCGAACATGAAATGTTAAAAAAaTTATCAACAACCACAAAT
TAA
>contig00019:6533-7911(+)
ATGTATATTAATGATGATGCTTTGTCATTGATTGATAGTGGTATTAAATTGGATGATTCT
ATGGGTGAGGTATTGAATATTAGTGATATTATTGGTGTATGTATAATATTTGATCGTAAG
GTTGATTTGATAACACCAATGTGTACTAATTTTACATATGAGGGTATATTAGATAATATA
ATTGGTATAGATGATAAAAATTGTATGAATATTAGTGTTGATATTTTAAATGGTTGTGTA
TATAATGAAAATGATCTTATTAGTGGTTATAATAATATTAATGATATAAATGTTGTAAAG
ACTATAAATTTAAATTCAAATTTATATAATAATATTAAATGGTTGGATTATAATGATGTT
GGGAAATATTTACATGATAAAGCATTGTTAATTAAAAGTAGTTCAACTTTTGCACCCAAC
ATCACTGAACGGAATGGAAGTGAAGTTCCGAGTGAAACGAGGAACGTTCCGACGAAGGAG
GAACGAAGATCCGAATGGAATGAGGAGGGTCTGAAGAGCGTAGCGATGAAGGATACTCTG
AAGAACGAAGTGATGAAGGAAGAATTTTCTACATTAACGAATTTTCCATCCTCGAAGAAT
TTTCCTTCCTCAAAGAATTTTCCTCCGAAGAATTTTCCTCCGAAGATTTTTCCTCAATCG
AAGGAATTTTCTACATTGAAGAATTTTCCTTCGTCGGAGAAATTTCCATCCTCGGAAAAT
TTTCCTCGTTCTTCACTTCGTTCAGAACTTCCCTCCTCATTTCATTCGGAGATACCTTCC
TCACTTCGTTCGGAACATCGTCCAACATTATCGGAGGTTGGTGATTTCATAAAGCGTTTC
AAATTACTTCAAGAGGATTATCATATATTAACAATACATATAAATATAATGTCATGGTTG
AATAATTATATAAAGAGTCAACGTTATCAATTAATAAAATTACTAGAGGATGATATATTA
CAAGGGAATTTAAATAATAATAATAACAATAGTAATAATAATATCATCAATATAAAATAT
TTATTATGGAATAAAAAATTAGATAATCCATTAATAAATTCAATATTAAATTTAATAACA
TGGAAAATTGATATAATTAATATATATAGATTAATAATATTATCATCACAAATAAATGAT
GGTATAAATGAATATGATTTTAATCTAATTAAAAAaTATATTATACATCAATATGGTTTA
TATGAAATTTTTAATATACAAAATTATATAAAATCTGGTTTAATTAAAATTAATAATAAT
ATTAATATATTACGTTGGAATAAATTAATTAATAAATTTAATCTATTAGTACATAATGAT
TATTCTATTAATGATTATTCTAATATATATGGTGGCTATGCACCATTATCATTAAGATta

>contig00019:8504-8539(+)
tTATATAATATTAACAACAAATATAATAAaTTATAA
>contig00202:762-1629(+)
ATGATCTTCATATTTATCTTCTTATATTTAACTAATGTTTATTCATCTGTATTGGATTTA
AGTAAAGACACAAGTTATAATACAGGAACTTTTCGTGTTTATGTTAATAATGATGTTAAC
AATTCAAATTTTATTAACTATCAAATTGATCCACCAATAAAATTAGATGATTTGTACTAT
AAAAACTCACCATTAATCATCGATAAGAATTTATTTAAATACCAATTATTATTAGGTTTA
TCAGTATATATGGTTAACAATGAACCAAAATTTATACACATGTTATTAGATGATAAAATT
GTTTATTTCACAAATACATATGGTAGATTGAATGTATTATCAATTCTAAGTCGTTTTAGA
AAGTCACATACCAGACCTATTGAACGATTCAAAGAGATGTACCTATCATTAGATTTATCT
AaAAGGGCTAGTTATTATtATGATAtGAAAACCGGAATAGGTGTATTTGTCTCAGGAGAT
AGTAAAATTAAAAaTAAAAaTATCAAATATTATACTAGACTTATATATAAATGTCAACAT
CCATTCAGATTAAAGAGTATCACATCCGGTACTTATGTATATCCTGGAATTGATAGTGGT
GATATATTAAATAGCGTTACCGTCTACACTTGGTACAAAAAATATCTACTATTAGTATTA
GAAACTATAAATGATGAATATATTCATTATAGATGCCATGATAACACATATTGGACCAAA
ATTTATTATGTACCACCATATCACAGCGTTATGTATCAAGATGAATTATATCTATTACTA
AGAGATATCAATGCACAAGCTGGTAATGAACTTGCCATAGATGTCTCAAGAATACCAGCT
GTATACTCATACACAACATATTCAAGC
>contig00203:735-1398(+)
ATGCCAAATTCTATGAATAGATTCAGATGTTATATCTCAAAGTTTGATTTCTTTACAAAA
GAAACTAGAGAGGGTATAGATAAACGTTATATATCAACAAGATTGGGTAAGACAGAGACT
ATAAATAAAGTAAAaTTATGTTTAAATAAAACATTAGTATTAATACAAATAAATACAAGA
AATTTTACTCCATCTGATAGATTAAAATTAAATAATTTATTAAAAGATTATATTTATAAA
GATAATGATTCAATGCCAGATGCTAAGATACAATTCGTCAAGAATACATTAATGTCTTTA
GCATTAAATGATACAATTTTTGATAAACTAAAAGATAAATTATCAGGTACAAATATTTAT
CTTTATATATTCAATGATGAAATACTACAAAAAATCTTATCATTAATTTATGGATTAAGG
AAACGCGATAAAACTTTGAAAAGGCATACGACAATCGCACATTTATTATATAATAATAAT
ATAATTGATGGAATTAATATACAAAAACTACAATTCATACCAACCAAACAAAAATTAATC
GCAAACTTGGCATGTCTACTAACACAACCCATTAAAAAGCTATCATACGCTTTCAATTAC
ACACCAACCACACTCAGTCATGTAATCAATAACATCACCCAACACAAACAATATAATAAT
TAA
>contig00206:1078-1798(-)
ATGAATAAAATTTTAAAGACTGTTGTAACTTTGtTTTTTGCGGTCGGATTAGGTAGAGTT
AATGCTATTACTAGTAAAACAACGACATGTAACAAAGAATCTCAGTCATTATCGAATATA
TATGATTTTATAAACAATGTAGATTTTGTTAATCCTTTGGATGCCCTTACTGGCCATGTT
TTCATTGATTCATCTTTAGATCAAGACAATGCAAGGAATTCTGATGAGCGTTTATACTTC
TTTTCCGGAAATGGAAtTTTTTCCAAAGGTTCTGGTAGAGGAGAAGATAGAGATTTTGAG
AATAGGATAGCGGAATGTACCTTGACTCATGAAGAAAAGTCTGGTCCTGTGGTACAGACG
TTATATTTACCATTGAAGGATGCTGAAGCGTACGCAAGAAGAGTTGAGAGTTTGGTTGAT
GGAACATCAAAGATTAGGTTTGCAAATAATACTAATGAAGGTGAGAGTAATGACGATTAT
AAGAAAAATGTTCAATTCAAGTGCAAGACTATTACAATGGATGACGAAACAAAAAAATGT
TCAACATGCGTTTATGCTGAAGTTTTGGTACCAAAGAAGCATGTTAGATATGGTCATTTT
GGAAATGCTAGCATATTAGAATGTATTAATGGTTATGATAATAACCTACAATCATCAAAC
CAAAGACCATATTTTGTACAATCATCATCTGTAAATTATCACCCAATTTGTATAGCATAA

>contig00206:12370-12470(+)
ATGGGTGAATTGAATACAATTAGGAATATGTCATATTTAATTATTTGTTTAGCCATTCTA
TTTAATTATTGTCTATTATTGGGTATTACCGGTCCACCCGgt
>contig00206:12493-12705(+)
gGTAAGATCTTGTGCGGTTTGAGGGTCATTAACGCAGTAGTCGCCGCATCACGCATCAAT
CTTTCGCCTTTTACTAAAGATTGCCGTGCGGCGTCTGCACTTAATGCTATTTTtCTAATT
TTTGTGGCGCTCCGGCGCCTACAATTCTGTATTTTAAATTCAATATTATCACTTGTAAAC
ATAACATTCATAATTATAAGTAATAAAAaTTAA
>contig00206:21430-21961(-)
TTAAATAATATGGCCCAAACCGATATACAACACGGAAATCTTAATACACCCAATAATATT
TTAACAAAGTTTAGGGATGATATATCACGCAACAAGGGTTCAATTAAATTTATTACAAAC
CATATGGGTACACAAGGGATATATCAAACATATTGTATATGTCAACATATTATGCATTAT
GTTGATTATGGTTTAAAGTCATTAAATTTAAGTGCGTTAATATCCCTCGACCAATTTTTT
GAAAATTGGCAATCATCACTAAGTAGGAATTCTTATACATCTTTAAAAGATAGTTCAATT
ATTGTGGATGATGTGGAACAAAAGCACAATGTTACATCTTTAAATTTAACAACATCCAAA
ATTCATGATTCTGTATATTTAGTGGTCCAAAAAATCGTTAAGGACGACATTTGCAAAAGT
GAAGACCAAAACAACTATAATTCAACGAAGAGGAACTACAGCAGAATGATTATTTATAAG
GAGTATGAAATTGTGCCTTATACCATTGACATTGTTTTATATGAAATATAA
>contig00206:22085-22761(-)
agAACATTTAGGATTGTAAGGAATAATGAAACGGTGAACGATAACTTAATTTTGAATCTG
ACACCGCAAGGAATTTCGTTGGTTTTAAATTGTTTTGCAAAATTAAATATGGAATTGGAT
AATGGTGTTCTGGCAtTTTTTGTACATAAATATTTACCATCTAATATTGATAAAtTTTTA
ATAAATCAGCTGATTCTGGTATTGCATTCGTTTTTAAAACTAAAAGTCCCTATTGACGAA
GTTTATGAAATCGTTGCAGGCGCAGATGTTTCATTATCTAAGAGGAGTCACGAGTTTAGC
ATGAAGTTAATTACAACCGCATTGTATACATTTGCTAAATATACATATTTTCCATCAGAA
TCAATTGGTATTGTTGAAAAATTCCTCAATGAAAATAATTTTAAAAACACATCTGAATTA
GAAATTAGCAACTTGTATTTTGCATTAGCTAGATTGAATATAAGAAATATGGACATCCTT
CATAAATTGAATAGATCAGTTATTGAGAATATTAAGACATTCACAATGCATGGACTTGTA
AACGTTTATTATTCCTTATCCAGGTTGGATTATAAAGGGGTGTTAGAGGATGTTCTATAT
GAACAAAATATATACGAAACTTTGTTAACAGAATTTATAGATAAAACAAAACATAGTGAC
GAAGTTATTGATTTGGTG
>contig00206:22786-23334(-)
ATGGTCAATTTAGAATGGAAGCAATTCTGCAACTGTCTAACATCTTCTGAAACTGTTAAG
GTTCTCCATCGATTTTCCTCTCATATTGGCCATCTAATAAAGAATTCAGACGTCGTTACC
ATACCACGATTGTTAAATTTTCTTGAGAAACGGATAGTTAGTGATTTGTTGATTGGAAAT
AAGCTATATAGCAATGATCATATCAATATCAAAGGTGTTATCCATCAATTACATGAAAGG
ATTCTTTTACTGAATGATTCTACAACTTTTAATTCGAAGCACATATCGCTGGTTCTTAAT
TCTTATGCCAAATGTTATCAAACCTTTAGCATTAATACATTTGCCCGTGATGGAAGCATT
CCAAATCGCAACGTCTTTGTAAATTACGTATCGCAATTACTTCCGGTAGTCAATAGATTG
CTACCATATATGAATGAGCAAGATTTGTCGCTAGTTTTAAATTGTGTATCAAAATTAAAT
ATTAAAGACTATGTGTTATTGAGTGGTACTAACCAATTACTATGTAAACATCTTACAAGT
TATTACAGa
>contig00206:41261-41382(-)
agCTTGAAATTAATAATAGGATATTGGTGGACAGACTTTGGTGACATAGTATGGAAACTA
CCCTTGGATAATGATACTAATAGATCAATTTATTTTAATGCCCAGGTATATTTAAACAAT
TAA
>contig00206:41509-41964(-)
ATGAATTTAATACAATTTGTTATATACATTCCCATATCCATTAGTTTATCGTTACAAATT
GGCTATAATCGTAGTATATCTTGTCTAATATTATCTAATCATAAAATTCAAAAACCGCTG
GATTACAGACCAGAATTTATCCAAAATCGCTTAAAATATTCAATTATACCTACATGTACC
GTTAATGGTACTATACAAATAACGGaAAAAATCCACGAATACTTTAAATCCAAACTCGCA
ATTTATATCAAGAATCAAATaAAAAATTACATAAAAGAACAATCACAATATATTTTGGAT
TGTATAAAAGAGCCATTTATTGACATTGTATCCAGAATTAAAGATGAGTATTATAAGCTA
TGCTCCAACAGGGACGAGTCTCTCAACTGCAGGTTACCTCTTCGCCACAGGAAATGGAGG
ATTAGATATGACACACCAATCAAATATTCCGAAAGc
>contig00208:8686-10858(-)
ATGTTCACTAACGGATTTGTTATGTTGACTCCTCATCGTATCGCGTTATCCTGTACACCA
CATGTCGTTAAACGTTTCCATTTACCGCCTGACGTTGTACCATTGTTCATTTATAAGATC
CATAACCCTATGGAATTAGCCAGTTTATCTTCCACGTTTTTAGCTAATGTCGTATCATGG
GTTAATGAGGCTACTATAAATAGCATGTATCTCAAGAGATACCTTTCTATAATATTCTTG
TGGTTAATGACACTTTGTTCCGTTATGACGTATTACTTGTTTATTTCTGGTGATGATTTT
GGTTATCTAGATTATTTCTATTGGAATATGATACACTTTACTTTTATAAATGGATTTGCT
TCATCATTTGGTTTTAGTGTTAATTTTAACACCTCAATGTACGGAGCCGGTTTGCCAACC
TCTGGAGGATTTACCTTTGTTATGCATTTTCTTTATAAATGGTTACATAATATATATTAC
TGGGAGGACTATGACTATAAATTAGTTGTTTATCAGATCAAAGTTACAATGATATTATTG
TTCTTTAATTCGGTATTATGGACTGGGAATGAATTATTACATATAATGTGTCCATACTAC
CCAGAATGGTATGTTAGaAAAAAGGTTTTAATAGCAAATGGAGTTCATTCACCAGATGGT
TACAAAGTTGGTAAACAAGGTGATACTGAGGGTGATGCTGAAGCTGATGTTAAAAGGATC
GCCAACGTTATGAATAATGCTGACAGCAGTAAAGCTAGTTGGTTTGGAAATGGTACTGTT
CAAAACGCAATTGGTGAAATTGTCAAGCCTAATAATGATAATGAAGTTAAAATTGCTGGT
TTAGTGGCTTTATCTATATTTGGCTCAATGCTAACGTCTGGTGTAATCGTAGGAAAACCG
ATGATTTCGGAAATTGATATAAATGACGAAGATATTTTTAAAACTATGAGGAATCTTGGA
GGATATTTTGCCCTTACTTCCCTTATTCCCATATTCTTTGGTGTTGTCATCGCCAATCAT
CGAGAGAAGGCCACACTTGGCCCATGGACTACTATAGACAGTGATAAAACTGTACTGAAG
AGCGACCTTTCTACAGGCACCAATGCAATTACTGGTTTTGGCAAAAATGCCAATGAAACT
CAGCATCATGCTAAAAAATTTGCCGTGGCTAATTTTGTTGCGTCTGTAGGTATTGGTGCT
TTGATGATTGTATTTATTGTAGTCGGCATATTTTCTCGTATATTATTTAAGAAGAATAAA
GAATTGTTACTCCCCGTTCTATTCCTCATGGTATTTATAGACGTACTTACTGCTTGTGTA
TTCGTGGGCGTAATAATAGTTGGAAGTATTACGATTATAGGTGAAACCATAGGTaAAAAA
TCACTTGTTAATGGCAAGGGATATGTAAATGGCATTTTATTACTATTGTTTCTAATAGTA
TCAATTGCGACTGGATACCGTTTGATATTATACAGtTTTTTTTCTTATGTTAATTGCATT
ATTTGGGGATTCTTAATATATGGTTTAACTGCCGCGATTATATCAGCTGTAAATGTAGAT
GGTGGGATAAAGAAATTATTTGCAGGTGACAATCACGCTAGGAAGGATTGGTCTCCCATT
GGCATGCTTTCTCTATCCATGGGTACAGTTTATGCTTTTTATCCGAGTATTTCTCCGTAC
CAATTGGTTGATGATGAAAATCTTGGGAAGGATATTGAATTGTGGGCGTTGTTAATTTCA
TCCATTCCAACATTCGTTATAGCATTATTGGATATTGAATATAGGCCAGGTAAACCAGCA
TTTGGACCGAATGGTAGATGGTATGTTCATCAAATTGAAAAGAGAGATAATTTACATCAA
TGGTGGCATCTTACGTGGGTATTCGTTATTCCATACTACCTGTGTATAATTTTtTTCTTC
TGTATTATGCATTTCCCGGAAGGTAGAATTGGTAAATTCTTTAGAGGCCATTCTATGAGG
ACCGCATTACTCTCCGTTACTTTCAATACAGTCGAAGAAACATTGGAAGCTGTTGGTTTT
GGTGGTGGTGGAATGCAGACTGGATTTAATGGCCCAATTGTACAATTTAATGTCTTGCTT
ATGTTAACAATTGTAAATATTTGTATGTTTACCGATGATGAACAACAAACTTCATGGAAG
TTATCAATGTAA
>contig00208:23833-26375(+)
ATGGTTGGAATAAAAACATGGATTTTtGGTGGTACAAATAAAACTCCTCATAGTAGTATA
ACTAACAATGAACGTAAGGCTCATGGTAGGGCATCAATGTTTTTTGCTGGTTTCATCATG
TTGACCCCTCACAGAATTGCCATGACTTGTGCTCCACATATTCTTAAACGTTATCACTTG
CCACCTGAAGTCGTCCCCCTTTTTATTTATAAGATCCACGCTCCAATGGAGCTTAGTGGT
TTAATAGGTCAATTATTGACGAACATAATTTTATGGATATGCAGATATTCTAATGCTGAT
AGAAGGATATTTAGAGGTTTCTCTATTAGTTTCACTTGGCTAATGTTCTTTTCAACTGTT
TTATCATTCATCCTTTTATACTCTGGTAGTGACTATGGACATTTTAACTACTTTTTCTGG
AGTATTATCTTAATGACCTTTACAAACGGTTTATACTGTTCTTCCGCATTTAAATTAGAA
GGTATTATTGCGTCCATGTATGGTGCCGGGATTCCTTCATCAGGATTTTTCACCTTCTTT
TTACATAAATTTTGTAAATGGTCATCCGTTAGATTTGATTGGGAAGATTTTGACCATTCT
ATCCTAAAGGTCCAATTTTGGGTCACTGTAATTACTTTATTTATATCTTCAACCATATGG
ACGGTGGACATAGGCATCGATATATGGGATACACAGTCTGGCGGTACAAGCAACACATCT
ATTGATTTTGGGAATTCAGCTGGGACTTCTGGTAAACTTCAAAATCCACTTGAAGGTCTC
AAAGACAAATATGAAGTTAAGCTTGAGAAGGATACCCAATACAAAGCACGCCCTCTATCC
GGTACTACTGGTGAAATTACTGTTGAACAAGTAAATGAACAAACTCAACACGGTGGCAAC
ACAAAATATAAAGGTTATAGACATTATATCACAGGTGTAACTAACACTGACAGGGTTAAT
CGTATTACGATATACGGTCACATTACGGATGGTATTCTTCAAACTGTGCTTGATGGTCAG
CAATTTAATGCTGGAGGAGGTGTATACGTATATTTTCCACTGGATGGAAGTGGTAACCCT
GAACTAAATAAACCTCTGTTGATATGCTTATCTGCAAACGGTCAAGCAGGATCTAGTAAT
ACATGGTATAAACGTGAGACGGGTAATACATGGACAGATGTATCGCGTAATTATGATGAA
ATATCTCCAGGTGGAACCTCAAATCAAATTGTACAAGATCTTAAAGATAAACTCGGTCCA
ATTAGTCCTCCTGATACAGGTTATGATATAACAGATCTCGTTGTAAAATTGGATTACGCC
CCCAAGAGTGATAAAGCTGCTGATATAATTAAATATCGTACGGGTAATAAACAAGTTACT
GTTACACCAATCTCTGGTAATAATTTCAAGGGTTATAAGCATGATCTTGGCGATCGTGTG
ACTATAGATAAAGTCAAAATACATAATACTGAGATAACACAAATTGGTATTGCTGATCTT
AACGGTAAACGATTCGTATATGTGTACTATCATAAGACTGAAGATCCTAATCTTAAAAAA
CCATACTTAATATGTTTAGCCGTTACAGATGGAGCTAGTAGAGATAATAAATGGTATAAA
CGTACGGGAAATACTACTTGGGGAGATGCAGACAATTTTGGTGAAACTGATGATCCAAAT
CTAATTAACACATTTGAAACTAAACTCGGTCAAATTAAAGATGACCTTGGTTCTACTGAT
ACAGGTTATACATCAACATCTAATGATATAGATGCGAGTGTAACACCTACTCTAGAAGCT
GTTGATAAGGAAGCTTTATATGGAATAATAGGTAAACAAATTACAGTTACAAAGACAAAT
GGTAAGATGAATAATGGAGTTCCATCTGATTATGTGTCATACGTTCATAAACTTCCAACG
GATGGTCAATTCACATTGTCTTCTGTTAAACACAATGGCATTGCATTAGAGGGAATCCCT
ACTAATACCGCAAATGTTACAGCGGTCTGTGTATATTATACATCAGAGGATACAGATCAT
GAATTCCCATTAATTGTATGTGTTAAGAAAGGTAATAATACTCAGACATATTATAAAAGA
GGGAATACATGGGATGTAGAACCTACTCTTAAAAATGTAGATCCAGATGGTCTTGACCCT
GATAAAGAAGAAGCCAATAAGGGTATTCATCAACTTTTTGATACAAACGCTGCAGATTGG
TCTCCTATATCCATGCTGGCTTGTTCTCTAGGGACGGTATATTTTTTTtATCCATCCATT
AGCCCTTATCAGTTGGTAGATTATAATGTTGGAAAGAGAATAGATTTATGGGTTCAATTT
ACAGCTGCTATTCCAAACTTTGGTGTAGCTATATTAGATATTATTGAAGGCGCAACTGGC
ACTAAATGTGGTCCCAGCAAGCATTGGAATAAGGGTGATAAAAGTGATAAATATTATTAC
TTATGGCATCTTTCCTGGCTGGCTTTTATACCATACCTTTTGTGCATTTACATTTTCATG
ACTTTATTACATTTTCCTGATGat
>contig00208:26961-27146(+)
gATGTAGCATTATTCGCCAAAAAATCCGATCCTAAAGTTGGTGGAACTTATATGACACTA
CTCAATACCGTATCTAATCTTGGATACTTCTGCTCATCATCACTCGCATTAGCCATCGTT
GATCCACTCACCATCAGTAAGTTACAATTACAAAAaTACAAACATATATATATAACGAAA
CTATAA
>contig00208:33796-35278(+)
ATGGTGAAGTTAGATGGTAAAGATTCACAGAAATTATCTAAAGGTGAAGATTTATATCAG
TGCCCTGGTTCACCAAGGACTCATAAATGGATTAACAATTTACTACCTGTTTTAGGTAGT
TATAATTATCATTATGCTGAAATTACTCATTTAATTAAGAGTTGTGATTATAATGCTGAT
AAAATACAAGAAGAGGTTGAAAGGATTATGCAAATGAATATTGGCCACGAACAAGGCGAA
TGGAAAGTTGTTGGTTCTAAGAGTAAAAAGGATACTAATGAAAAGAAGTTTAATAATGTC
AAGGGGAAGTTTAAAGATGACAATTGGAAGAAGAATAACAATAAAGTTACACATTCTAAT
GATGAAAAGAATGAATCAAAGGATACAGTAGGGACGGGTGGGAGTGGAAGCGGAACCGGA
ACCGGAAGTGTTGTAATGAGTTCAATGGAAAAGAATGAATCAAAGGATACAGTAGGGACG
GGTGGGAGTGGCAGTGGAAGTGTTGTAATGAGTTCAATGGAAAAGAGTGAATCAAAAGAT
GTGGGAGGAGTATCAAGTGTAGTTTTGAATTCATCAGAAAAGAATTTTCCACCAATGAGC
AATAATTTCCCCCACACAATGACTAATACATCAACAAATACGAACAATTACCCCATTTCA
AATAATTTTCCCTCCACTACGAATAATTTTCCACCGAAGAATTTTCCTACGTCGGGTACA
AACTTTTCTTCCAACAACAATTTACATCCTACAAATCCTAGTTTTCCACCGACCAACAAC
AATTTCCCTCCTACGAGTAATAATTTCCCTCCATCATCCAACACTACCTTCCCTCCATCA
TCAAATATGCGTGGTGGATCAAGTTGGGTATCATTGTTAAAGACATCATCTTCAGAGCAA
AATTTGAAACAAAAGTCATCAGTAATAGAAAAGAAGCCGGCAGTAATATTACCAAAATCA
TATAATTTCGAGTCGAATAATATGACATTTGGATATTTAGAAGATGATAATACATGGTCA
TCTAATAATAATGTAGGTACAAGTACTACAACATCAACATGGAAAGATGGATTAATTGAT
AATCATCAAAATATAGCACAATGGAACCAACAAACAAATCGCAAAGTTGATTTCACAAAG
AATTTACGTACTAATAATAAAGTATTACCAAGACCAACTAGAACTGATATTAATACACAA
GAAAATAATATAACAACACAATGGCAAGGAAATATATATAAACCAACAATATATTCATAT
AGTGAACAAGATAAAACAAAATCATTTCCAATTACTGATACAAATTTAAAATATAATAAA
GAATATATCAATGGTAATAATACTAATAATAATTACTTTAATTATACTCAAGAAAGGTTA
CAACAACCACCTGGTTTAACTAGCTATTATAATCAACCACATTTCTATCCTTTCAATACA
AATAAAAATATCAATAATAATACATCAATGTGGCAACACTGA
>contig00208:50540-50604(-)
caGTATATTAACGATGTGGTTAGGAGTGAGTTTCATAAGAGATTTCTTCAAAAGTATATC
GCATGA
>contig00208:50983-51512(-)
tCATATAGCCGATCATCTATAATTTCTAGTAAAGATTTGCCGTCACATAAAGAATTAAAA
AGACGAGCGCCGATATTTCAAGAGGAAGATGGTACTAAATTACAGAAATCAAATGATCAA
AAGAAAATATTGAAAGATAAACTTGAATCAAGTGAATCTGAACATAAAACTAAACTTTTT
ATTGAAGAAAAGGTTGGAGTAACTAAGAATTTTCTATCTCTAGAAGACGCTACAAAATTA
TTGAATCAAGATATTAACGCATTTCCAGAAGATGAAGATGATGAGGTTACAGATGATAAA
AATGTAAACAATGATGAAGAAGAAATGATTCTCCTAAGAGAATTAGaAAAAATTaAAAAA
GAAAAGGAAGAAATACGTCTTAAAGAACAAAAAGAAGAATTTGAATCTGAAGAGAATAGA
CAAAGAATATTAAATAATAATCCATTATTAAATCCAAACAAACAATACAAACGATGGGAT
GAAGATGTAGTATTCAAAAATTACACTAAAGAAACCAAACAAAAACCACAg
>contig00208:51556-51611(-)
ATGTCGACAGCACATAGACCTACATGGCATAATGCTATTGGCCAAAGTATAGACTca
>contig00208:58641-60246(+)
ATGACACAACAAGATTTTACTAAACCAGTATATCTGGATACTTATAAGTTTGATGCTGAT
GAAAAGGTTGCTGCAGCTCGTCACAAACTAGCGATGTTTCTCACGGGATTTATTATGTTA
ACGCCGCACAGGATTGCTGTCTTATGTGCTCCTCATCTCGTGAAGAGATTCCATTTGCCT
CCAGCTACAGTTCCATTATTCATCTACAAGATACACAATCCTATGGAATTGGCCAGTTTT
CTTGGAACCGTTATACAAGTTTTGTTATCTGCGATATTCGCGGGTTTGTCACAAATTCAA
GGAGTACAACAACAACTAGCTAATGGGTTTGATGAAGATAATGCTCATCGATCAAGATAT
TTGAAACTTAAACCTCCTCCTAATGATACTGATACCTGGGCTATTGGTGAAAAaCCTGAT
GCTGTTATAACTAATTGTAGGAGGGTCGCATCTATTATATGTGGCTGGTTTATGTTTCTC
ACCTCTATATTCACATTCATCTTCTTCATTTCCGGCGGAGATTATGGTTACTTGGGCCAA
TTTTATTGGAGTGTTATAATTATGGCCTTTGCGAATGGCATTTACTCATCATTCTCCTTT
GGTGTTAATGTAAATGCTGCAATTTATGCCGTTGGTTTACCCCTCTCTGGCTTCTTCACA
TTTGTCTTCCACAACTGTTGCAAATATTTGTCCAACAAATTCAATTGGGAGGATTATGAT
TACACTTTTGTTAAATTATTAATAATCTCCACCATGTTAATTCAATTCATCACAGCATCC
TGGTGGACCATGGACCAATACTTCCAACTTGGTACCGGTACTAAAAACGATAGTAAAGAT
CCTGGTGCCGTTATACCTAATAATTCATCTGTTGGGGAAATGTTCGGGATACCACGCAAG
AAGATTAATAATAATTATACGAGTAGTACTAATTATGATGCTAAGCAAGCATGGTCACAT
TGGTCCCCAATTTTAATGCTCTCGATGTCATTAGGGACGGTCTATGCGTTCTATCCTGCG
ATAACGCCCTATCAATTAATGGATGTGGAGGATGCAAATAATACTGATTTTTATGTACAA
TTTATTTCGGCTATACCGACGTTGGTGATTGGTGTATTAGATGAGATTGACTACGGCCCA
GGTAGTGGTGACGGATATAATAGCAACAATAGTGCTGATCAAGGTATTTTTCAGAATACT
AGATACAACTGGTATGATGAACCGAAATGGAATTGTTTTTGGATAGCAGCTGTACCTTAC
GTCTTATGTCTCCACATCTTCATCACGATGATTCATTTTCCTGATGGTTTCATTTCAACA
TTTTTCCATTCAAGGCCACGTTTATTACAAGCCATTTGTGTATCCTTCAATTTCTGGCAG
GAAATTTTGGAGATTGTAGGCTTCTCAGCCGCAGGAAAACAGAGTAACCCGAAGGCGGTT
ACCAGTGATGCTGCTGGTAATAATGCTGCAGAACAGATTGCGTATAACGGCCACGTGGGA
ATGGTTAATAATTTCTTATTTTtATTTACAATGGCTATTACAATGTTCGTAGGCGATGGG
TATTTGAAATTTAATGAAATTACTATAAAAAACTATGTCATCTAA
>contig00213:7583-7653(-)
agGGCTAACAAGACTGATTATACATATTTTTATGATAACCGCGCTAGTGATGTTGTAGCA
TGTGCACAATAA
>contig00213:8022-8725(-)
gGATTTTTGGAGTTGTTATCGAATGGTTTATCATCATTTTTCGGTTTGGATACAGAACCT
GAGTATAATGGTGACGATACTATGGATATGGAGCATACTGACAATGTTAATAAGGTAGTA
TATTTAAAATCATATAAGAATATAATGGATGGTGATGAGATAGATACACCATATATTGAA
TGTCAAAGAACATTAGAATTAAATAGAAAACAAGAGAGAGCATTTTTACATTTTGAAAAT
GATGATACATTACAAGATAATAATCGTTTATTATTAAATATTACAGCTGAATTAACATTA
CATaAAAAATTAGATGGaAAAATTTATGGTAAATCATGTCCATCAAATAATTATAATATA
TCACTTGTTAATGGTAATGATATATTTTCAAATGATCCAATTATATTATCTGGACCTGTT
AATTTTACTGATAATAATAATAATGGTGTATTAAATATATCACACtTTTTTAATAATAAT
AATAATAATGATATTAATACTAATGACTTCTGGTTAATGATTGATGCTGATCCTGATTGC
TATTTCGGATTCTATACTGATGATAATAATAAACCAAATGTCAAATTCCAAGCCACCACA
ACATCAGTTGTATTACAAAAACAATCAATACTACATGCCGGTTATACCGCACCAACCATA
TGTATCGCAATCATACTATTACTATTACTCATTTATAAATTCAGa
>contig00213:9217-9362(-)
ATGTTGACTATATTATTTATATTAtTTTTAAATATCAATGTACATTCTATAAATAATCTA
AATCATACCAATCATGTACCATTAGAACATCATAATAACCAACATAATCTACATCATAAT
CGAAAACACCATAATCATCAACCAGga
>contig00213:35509-35600 (-)
ATGTTTTTATTAAAGAGATATTTTTATAATATTAATGATATATTCATTAGACATTTATAt
TTTTGGtTTATTTTCATGCCAACATTTAATGTa
>contig00213:35000..35448 (-)
gtATTATTTGTTAATAATATATTTATTTTATTTACTATGCACATTGATTCTATAATATTG
GACGGTTTTAAGAGTTATTCGACTCGTACTGTGATTGGTCCATTGGATCCACATTTTAAT
GCTGTAACTGGTTTGAATGGTAGTGGTAAATCTAATGTATTAGACAGTTTATGTTTTGTA
TTTGGTATATCAGATTTATCTCGTGTTCGTGTTAATAAATTAGATGAGTTGATATATAAG
ATGGGTCAGGCTGGTATAACTAGGGCATCAGTTACTATTATATTTAATAATACTAATCCT
AATAGTCCATTACCTGATCCATATCGTAAGATGCCAGAGGTGACTATAACTAGACAGATT
GCTATTGGTGGTCGTAGTCGTTAtTTTTTAAATAATCATCCAGTTACTCCTAAAGTTATA
TCTGAtTTTTTTTCAAGCTGCACGTATGAATgt
>contig00213:34040..34968 (-)
tGTTGTGTTACAAAAGTTGTTAATATGACACCTAAAGAATTATTATCATTAATTGAAGAA
GCATCTGGTACACGTATTTATGAATCTAAACGTTGTGCTGCTGTAAAATTAATGGAACGT
AAAGATCAAAAATTAAATGAAATACGTAAAATATTATCTGATGAAATTGAACCATCTATG
AATAAATTAAAAAATGATTATGATGATTATATTAAATGGATTAATACTAGAGATGAATTA
GATAATTTaAAAAAATATAATATTGCTTATAGATATTGGTCTATAAAGGAAAAGATGAAA
ATAGATTTACAAGAATTAAATGAATTAATTTCATCAAGAGGAAAATTGAACGAAGAAAAT
TCTACGATTGATGAAAAATTGAAGGAAATTTCCATGCAATATGAAGAGAAGAAGAAGGAA
ATGGAAGATGTAGAGGAAGAGGTGATGGAGGTGAGGAAGTACATGAATAATATATCGGAT
GATATaAAAAAATTaAAATTAAATAAAAATTTAATGGAAATAGAATTAAATGAATTGAAA
TCAAACCATCAATCAATAGATGAAGAATTGAATAAAAATAAAATAAAATTAAATGAGGTG
AATCAATTAAATTTAAATAAATTAGAAATTGAATCAAAATTATTAGAAAATaAAAATaAA
TTAAATGAATTAATAAATGAAAATAATAAAATTTATAATAAACAATTAAAATTAAAATTA
TTaAAAACAAATTTaTCAAATTTAGAAGCAAATGAATTATCAAAtTTaAAAATTATAAAA
TTTACACAAGATGAAATTAATaAAAATGaAAAATTATTAATGGAATTGGAATTAAAATTA
AATGAATTGAAGATGATAAATGAAAATTTAAAAGAAATTGATTTAAAATTAAATGAATTT
AATGATGTCAATATaAAATTaAAAAATTaA
>contig00214:5603-5945(-)
TCTGATTGTTCTGTTACTTGCGAATTTTCTCCTGATGGCAGATATTTTGTAACAGCAACT
ACAGCTCCCAGGATGAGAGTTGATTGTTGTTTTAAAATATTTTCATATTCTGGCAAATGT
GTGGCAAAAGTGGATTTTGAAGAACTGTATCATGTATATATAAAATCATCTAAAACGAAA
TTTATGGAGAGAGACCCCTCTCCGAGCGTTTTTATCAATGAAAATATAAGAGAAACAAAC
AAACCATTGTACCGACCACCAGGTTCTATGGGGAATCAATTaAAAAACTTAAATAGAGAT
AGGATCATGGCAAGGAAAATGGTACTGTTAATTCAACATTAG
>contig00214:5979-6234(-)
ATGAATTCATATTATCAAAGGGTCCTATGCCAGCAGAGGTTTTTTGTCAATGTTCACAAT
ATAAATGTGCATATACAGTTTGATGTTTATGATGGATATACTGGGGAGAAAACAATGAGT
TTTGGTAGATGTAGCAAAAACACTATTAGGAGAGACCAATTTGAAAGGCTATTACTATTT
GGTGGTTTCGGAAATTTAAGCGGAGATATAGATATATGGGACATGAAGTTaAAAAAAAAG
ATTGCTGAAAGTAAA
>contig00214:23532-24089(-)
cTTATAGGaAAAAAATTCCATGTGTTAGTTGCAGCAAATCAAAGAGATCCTCGTGATGGC
AAGCATATGGAAGTACTGGGTAGTTTACAGAGGAAACCTATAAATCCTATACCATCAGCT
ATAGGAGAACCTCATGATAGCTTATGTGAAATTAGACTAAGATTTAGTAGAATTAAATAT
TGGTTAGCCGTTGGATGCGGTATGGGCATACCCGTTCAAATGGCATTATCGCACGCAAAC
TTAATTCCTCCTCCTCCCCCGAGATTCGGTGAAAGAACTAAGGGCCACTTTCATTTGCTC
TCAAAAATTGCGGAGAAACACAACAACATCCATTTGAATCAAGTAAGGGCATTTCTTCAA
TCAGATGAGCACATTAAGTATGAGGTATCTGATGATAACTATACACCAAATATTGAGGAA
ACACACGCAAGGATGGTAATGAATAGAGTTTATCCAAAAGAATTGAAGGACTCCATAGAG
AAATTATGCGACATCGACACATCAGATAAAGAGAATTCATCGACCACCACTAAAACAATA
CATAAAATAGTTAGATAA
>contig00214:24176-24204(-)
ATGCCATGGTACCCAAGCTGTTTCTTCCtt
>contig00214:27615-27739(-)
agGAGTAAAGGTAATTTACAAATAAGCTGTGTACCAGATGAAAGTGCACATTTGCTAGGC
CCATATGGATTTACACATGGAGTATTTCCAGGCAATTTAGGAATATCATTCAATATAAAC
TTGTAA
>contig00214:27777-29057(-)
ATGTCTAATCACTTTAGGGTAAATAAAAACCCTGCATTGTTGATGATAtTTTTGATTTTT
TACGGTAACTGGGTATTTGGTATaAAAAAAGTTTCTAGACCCTTTATTTCAAGGTTTAAT
ACTCTTAATAATATTTCTCATAACTTTAGAGCTATTCCTAGCTTGTCAAATATTGACAAC
TATAACTCTAATTGGTATACTGGGTTACAACGCAGTAAAAATTTATGTGTTATACCGACT
ATAGATAACACAGATAAAAATTCGAATGTAAGGATGAATGATGTTAAGTATTTTGCTGAT
TTATTAAACAATAATATAAGTCACAAAGGTGATGTATTATCATCTAATTATAGCGTTTTA
TGTGCGGCTGTAAAAAATTCTATTTGCAATGCAGTTCCTAATATTCTATCTAATAAATCC
TTTTTCTCATTTGATGAGATTTATGTCTATAATACAAAGGATGATACTTCTATTATGAAG
TCTATTGTTAATACTAATACTAATCTAGAAAATTTATTATTGGGGGCAGTTTTACAATAT
ATAAATATGACCACTTTACCTAATGGTAAAGGTATATTTAGAAtTTTTTCCCGAATTATG
CCACATAATTATGAAGAATATAATAAAATTAGATTTCATGAACTTGTTGATATGTTAGTA
AAATTACAAGATCAATTATTTACTATTCATAGACAATGTATTACAAATTTGAAATTATTA
TATACATCTAAATTATTTAATGGTACATCTAATAATAAATCAATTTCTGACCTTATTAAT
CTTACCCATAAACAGTTTATAATATCATTACAAAAGGAATTCTTGAAGGACTTACACAAT
CTTATTCCCTTCtTTTTTAAGTTAAATAATTATTACAATTGTAACTCTAATTCCGAACAT
TATAGGAGATTTATGGAATTAATATTGAAAGCTATTAATTATCCATTAAAAGATATCACT
GATTTATTATATTATTCTCTTGAACTATCATATCCAACTATGTTTATATATTTGTTAAAC
AAATGGAATGTAGAAAAGGATGTAGATGAATTTAAATATATCTCTACCAATATAAATATC
GGTGCTAAGAAGTTATTACATAATCATGTAGATAATAATGTAGaAAAAAATAAATTGATG
AAGTTAATCACGGAACAACAACAACAAATCGATTTATATCAAAAGCAATTAAACAACACA
ACACAAGGTTCACCATTTAGTTGTGGTTTCGCATATCGCATGCCAGATAGTAATCTCAAT
ATTGCCGGTACAATACAAAGg
>contig00214:29581-33385(+)
ATGACCAATGAAGATCATGGGAATCCTGTCCCACCTATTTTAAAAAAAaCAGCAACGAAG
CCACATGACGGTGAAGCTCATGTGTATAGAGCACAAATACAGGAACCCGAATCTCATAGT
ATCTCATTTAGTATTCATCCACAACCCTCGTTCGGTGTTGTAGAGTCTCTTTCTAGGATC
CTCCCATCTCCTAGCTTCGCTGGGTTTGCAGATGCTGTTGAATTGGATGTTATTCAACGG
TTGTCTATGTCATACCTTAATCCTGAGGATTTAATCGAAATTGTAAAGTCCCAAGATGTT
ACTCGGTTCAAATCGGCAATTGATATTGTAGAAAAAaCACAACCTACTACAGGTCGATCA
CATTATGCGGTCGCTACTATTGAGCAAATTATGGAAGAATTCAGTGTACAAGATTTGACA
CAGGGTTTGTCGCCTTCACAGGTTATTCTAAATCGTGAACTGTACGGTCGCAACGTATTA
GAAGTTGGTCGTGCAGAACCAATTTGGAGGATTTATTTAAGTCAGTTCTGTAGTTTTGTC
ATTGCTTTGCTATTTGTGGCTGCTATAGCAAGTTTTATTCTTAATAATCCAGTTGAAGGA
GGTTTTATACTTGTGATAATGAACATTAATGCCATATTGGCAACATATATGGAAAAATCT
GCTGCGAATGTTCTTGAAAATTTGGCAAAAATATCGTCACCCAATTGTACTGTTATTCGT
GGTGGATCATTAACTGTTTTAGATTCTAAAGAGGTTGTTCCTGGTGATGTAATCATGCTT
AAGACCGGAGATACGGTTCCTGCTGATGTTAGACTCTTTGAGATTATGGAATTGCGCATC
AATGAGTCATTATTAACTGGTGAATCTGAAGATATTAAGAAAACTATTGAGGCTGCTGAT
TTAGACTCGCCTTTCTCTTCTAATTTATGCTTTGCATCTACATCAGTCACGGCAGGTTCT
GCTAGGGCCATAGTTGTTAATACTGGTATGAATACACAAGTTGGTAAGATTGCCAAACAA
TTAAAGAAAGCATCCGAGGGGTCCAAACTCACTCCATTACAGCGTGGTCTTAATAAATTG
GGCGGTATTATTGGTATTATTTCTGCGTGCGTTTTAGTGTGTATCGTTGTTGTTGCCGTT
GTAACTGGATTTGACGATCCTACACGACCAGACTCAAACAGAACGTTATCAATAGTTCTT
TTAGCAGTAGGTTTCGCTGCATCATCTATTCCAGAAGGACTTCCTATGGTAGTAACAATA
TCTTTATCTCTTGGTGCCAAAGATATGGCTGCTCGCAATGCCAATATGAGGAAGCTTCCA
GCCGTAGAAACTCTGGGTTGTTGTTCTATAATATGCACTGACAAAACGGGTACTTTAACT
GAAGGAAAAATGACGGCCACTACCGTAGTCACTTTCAGGAATGACAATTCAGAATTCCTT
TCCAGCAGTTATTTATTTTATCCAACACACGGCTTAAGTCCTGTTGGTGGTGTATTTAGA
CCAGAAGATTTGACACAGGAATATAAAAaCACTTTATCCAAGTTATCTAAAAAGGTTGAT
TCATTTGCTTCTGTTGATAAAAATGTTGTCGGTACAGACTCTGTTGGTGTTGAGTCAAAG
CATATTAAAACATGTATGTTATCTGCTTATTTGAACTCCTATGGTACTTCATTAACCAAA
GACAGTACAACACAACGTTGGACTAGTGTTGGTAGTATGACAGAGACCCCATTAATAGCT
GCCGCTACTAAATGTGGCTTAGGTAATGTTTTAAATTCTTTCGATACCACACATCAAACC
TATTCAAGAGTAGAAAACTTGGAAGTACCATTTTCTTCAGTTCGTAAAATGATGTGCACT
GTGCATAAACTACCTAATGCAAATGTGTTTGGGGATTTAAATTTGAATAAACCAAATGGG
CCACCTTTTACACACGTTGTGGCAATGAAGGGAGCTCCAGATATTTTGGCTCCAAGATGT
AAACTTGTTCTAAGAAATGATAACGATAATTTATATATTGATTGGGAATCATTTTCAAGG
GGTTTGGCAAACAATATGGATGTAATTAACTCACATAATATTAATTTATCTTCTAAAGCC
TTGAGGGTATTGTTATTGGCTTTGTGTCCATTGACCGATAAAGATATTGAAGAATTGTCT
AAATGTGAGGATGCTGATGAAAGATTGGATTGTATACTTGGTCGTGGTACATTTTCAGGA
CTACCTATAGTATTGTTGGGTTTCGTAGGGAGCATAGATCCACCACGTCATGGTGTTCGT
GAGGCAATAGCAACTTGTGAAAGAGCTGGTGTTCGTGTTATAATGATTACTGGTGATCAG
ACGACTACCGCTGCTGCTATTGCTAAAGATATTGGTTTAATAAAAACTGTTGAAGATGAT
CTTTTAGAAAATGCTATTGAATGTAGTAAGCTGCACATTTCCGAAGATCATACAAATACC
TATTTACCCGACTATCAATTGGATGAAATAACTTCAAAGTATTCTGTATTCTGTAGAGCA
CAACCTGAGGATAAGGTTACTATTGTAGATTCATTGAAAAGACAGGGATATCTAACTGCA
ATGACAGGTGATGGTGTTAATGATGCTGCCGCATTGAAGACTGCTGATATAGGTATATCT
ATGGGTATAAATGGTACAGATGTGGCCAAATGTGCATCAGAAATGGTGCTTTTGGATGAC
AACTTTTGTACGATTGTTAATGCTATTGAATCCGGTAGAACTATTTACGCTAATATTCAG
AAGTTCGTATCATTTTTATTGGGAACTAATATTGGTGAAATATTGTACTTAACTGTATCA
ATATTAATAAGTACATTACCTCCTGTAGAAGCGTTACAGATATTATTTTtGAATTTTATG
ACTGATGGTTGTCCAGCAGTAGCTATTTCACGCGAACCGCCGGATGATGATGTTATGTCT
AAGAAACCTAGGCCAGCAAGGCAGCCTATCATGACACGTGATTGGTGGGTATATGGTAAT
ATACCACATACAATATTTGAAGCTTTTGTTGTTGTTTGTAGTATTGTAATTGGATTATAC
TGTTGTACTGGTGTTTATACATTAAACTCCTTATATAATCAGTGTAAACATGTCACATTG
AATGACGCAAGTCATTCAGAATATAAACTCGTATACTTCTGTAAATCTTATGAATATAGG
CTTACGTCTAATTACAAGGGTTGGGTTACTAATATAAATTATTATGACCCGGTAGATATG
AAAATGACTACATTTTTAGGTGCAGCAGAAGGTAGGATTGAAAATCTAAAGCCAGATTCA
CCTGGACTTCACCCATTAATAGCTAATAAATTCAAAGAAGTCAAAAGTAAAGGTTTAAGC
AGTTCTATTGTTGATTTGGTAGAATTCGATGAAAACGGATGGGTAAAATCAAAGCAATCG
CAGGTATTTAGTTATGATAAGAAACTATATGGTGCAGCACATCCAGGATTTTATGATATA
ACTGGTAGGAAGACAATGCAAGCTAGAACAATATCATTTATTACTGCTGTATGGTGTGAA
ATGTTACGTGCATATACAGTACGTAGTTGGGATTATTTCTATCGTGTATTCAATAGAAAT
CCATGGATGCATGTAGCATGTAGTATATCAGCAACATGTACACTAGCCATCACAATCATA
CCAAAGGTCAATGATATGATGCATACAACATCAATAACATGGTGGCAAGCATTAATAGCC
ATAGGGCTAGCACTACTCTCACTCATACTGGACGAATCTATACCAAAAACTATATGTAGA
AGAATGAAAAAaCACCTAAACTAA
>contig00215:45743-46358(-)
ATGGATATTAATTGTGTATTACAGATATCATTAGCATTGATTGGTGATATGATATGGAAT
GATATTGATATATTAAATAATTATATTATaAATATATTATTAAATACTATAAATTATGGG
GTTATATCAATATCTAATAATTCTATATGGTgTATTGGTATAATATCAATAAAATTACCC
CATTATATTGATATATATATACCTTATATTGTTGATATTTTATCTAATTTATTAAATAAT
AATTATAATGaAATTATGTTAAAACaAAATATATGTATTACACTTGGTCGATTATGCCTC
ACATTcCCATATaAAATgGGGTTATTATTaAATaAAtTTATATTTAATTTATGTAATCAT
TTAATTAATACTAAAAATGATCCaGAAAAAGCACAAGCAATTAATGGTATTACATTATCC
TTATTGACGAACCCTACTATTATATCACCTTTTATATCTGATGTTATCAATACTATCATC
AATTATCCACCAACCTATCCAGAATTAGATTATAATATCAAACAACTTATCAATCTCTAT
CATACACAATACCCAACACTCTATAATAATATCAATAACAATGTCAAACATAAAATACAT
ACACGATTTCAATAA
>contig00216:59763-60117(+)
ATGTGTAAATTCATTTCATCGATGCTGAGCCTAAGTATCGTAATACTGAGATATACACAA
TGCACTGTTGATATGCATAATCCTGGAATCGATGAAATATATATGGACACATATAGAATG
TGCAGTACGAATGTTGATGGGTCTCCATCTTGTGATGCAACGTCAATGATAAATGCCTTA
AAAACCACTGCAATAACGTTCGATTCCGATGGTTATAAACTACTTTtAAACAATGGTAAT
TCATATTCTAGGTTTATTTGTAATTATACAGTAAAAAaTCGCAAGAATACTACTCGCTTT
ACACAGTCCTTATCGCATCAAAGATTCAACAAGCCGCACGTAAGATTGACTTAA
>contig00218:9048-9113(+)
ATGGTAATTACAACAACGTATCCCACAACCAGTACAGTATATTATTATTATTATTTAATA
ATGATa
>contig00218:9131-9414(+)
atATTATCTGCAAGTTGTATAAAAAGATGTTTAACTAAATCTATAAGGAATAATAACTTT
TTAACTACGGTTTCTAGTAATACGGCTAGACGAATGTTATATTCAATGACAAATTCTACC
AATCAGCATGTACCATTATACAATATTACGCAACATTATTGTTTTACAACGTTGAATAAT
TTAAATTCTAATACAACTATAAATACAGTTGACAGCATCGATAGTATCAATGAAGATGAT
TCTGGTGAGTTTATGAACGTTCGATATCTTCAACTTAAGAATTGA
>contig00221:3407-5009(+)
ATGGCTGCTTCTACTCAAAATAATGGTAATGGTTCACCTTTTAAGAAATTCCTTGATGAA
TTAGCTAAAGATTTCAAAGGTAGTGGTGATTTTTCATTTTATGCAGTAGTCCTTATGTCA
ATATGTCTGTATATGCCGTACCAATCGGTATCGATAGCCTCCAAGCATTTGACAGTGGCT
TTGAATATACCGGAGAGGACTACGAAATTATATTTAACAAAATTTTACTATGCCAAGACC
ATGTCGAATTTTTtGGGTTCTATATTGATGTTGTTTATACAAATGGTATCATCAACCGAT
GTATTGAAGATTTTAAGTGTTTTAACATCCTTATCGTTATGTGTAGTTAGGTTTTTATCG
CTATACGTGTTTATATCCTCTTCCGAGCCGGCCATATATTATTATTACGTTATGATTTCT
TCATCTTTTCTACTTGGAATGTTTGTTACAGCCTTCTATCCATTAATTCCCGATCAAATG
AGCATTCTATCTATAACTTTTAAACTATCTCGTCTGATAGTTTGGTTTATACAGATTATA
TGTGATTTAATTATAAGTAGTCATCCTAAGGCTATGATTATAACACATATAATCAATTAT
AATCTCGTTACAATTGCCGGAGTTTTCATGTGGAGTTACAATGTGTATAAATCGAATACT
AAGAATTCTAATTCTGGAGCCGCAGCTACTCCTCAAGATAATGGAAAGGCTTACACTTCA
TCAATATGTAATTATGATAAATGTAAATTGGGAGGAAAGGAGCAACGTTGTTTGAGTCTT
TGGATGGGAAATATATTAGGGAGACGTCAGGGTTTAAAGTATTATGGATCCAAATGTAAA
AaGGAAATAATAGAAGAGCCAACTAAAAATGATGAAGGTGATTATAGTTTAATGCAACAT
TTTAGAAATGCAAAATCGCCTATATTTTTATGTATATTAGGTTGGGCTACACGTGCCCAT
TTTATGCCTGGTGTTATACCTTATTCATTACTACCTAGGAGTAAATGTCATTTAATAAAT
TTGTTTGTGCTACCATTTGCATTGTTTGGGTCAATTTTAATTCATTGTGTAAAAAaGATG
TATAAAACCCATGAATTAAGTAAGCCTTGGAATGATTGGTTTTGGCATGCCTCATGGTTT
TTATATGTGCCACCTATGTTTATAATTTACATGCTATACTCTGCACTTCATTACAACAAT
AGTTTAAGCTTTAGGCTTTTGAATAATAGGGTTGTAACTGTGATTATAGTTGCTATTATC
TTCCATTCTTGCCTGAATTTAATGGAATCAATAGGATATCCTGGAGTCTCGGGTAATACT
AAAGTATGTGATGAAAAAAaTAATTATGATCATAAaAAAaaTGGTTTGTTATTACTTTCT
ATAAATTCTCTTGTATCTCAACTATGTACTTCAATTTCTTATAAATTGAGCAGTGGATAC
CTCTTGGCAAGGAGTACTCACCTTGACACACTACCTAGTTGGAGACCCACAAATCACATG
AATAAAATTGAAGCTTTATGTTTTTGGTTATATCAAACACTGGACAAAACTTATATTGAT
GTAGTTGAAGAATTCAAAGGCAATATTAGAGATTACGTATAA
>contig00021:6933-7944(-)
ATGATGAAGCTAATAGTATACTTTATTATATCGCATTTGTTTTATACTATCGAATGTGGG
CGTACAGATTTAAATGATAGTAAAGATGTGGAAGCAGATGTCGTACAAATTATAAAATCT
AAAGCTCACCGTGAGTTTACTAAACCACAGAATCCTCCCAAATACTTTGCACTAGATCTA
GATGGTACATTCTATACAGATAATGAGGAAGCCATGAATAAAAATCTCAAGGCATTAAAA
GAAGTAATTAAACTTGGTTATACACCATTCTTCTGTACTGGTATGTTGAAGGATGATATT
AATCTACGACATCATTCAGGACGTACATTTTATTCAGCTTTATATTTATTTGATAATCTC
GAGAAGGAAACTGGTTACAATGTTTATCCCGGTATATATACAGATGGTTCCACGATATTT
GGTAAAGATGGAATCGTAGTTAAATCAAATGGATTTAGTCCCGAGGCATTGAAATTAATC
TATGACTATGTAAAGGAGAAGGGACTATTATCATCAACTATATTCTATTCAAATTCACGT
GCTTTAAAATGTGTGGAATTAGTTGAAGGATTTATAAAAGTATGCGAACGTGACAAGTAT
CCACCAATTGATTCGATTACAGAAGAAATTTTATTAAGTGATTCTATAATAACTATAGAA
ATATATTCTAATGATGATTTAACAAATATTGAAATTCCTGGACTCGATAATGGTAAAGAT
TTCACTTCTATGAGGGCAGGAAGTGACTCCTTTGATATCACACCACCTGGTGGTAATAAA
GCTGAAGGTTTAAAGATATTAATGGAACATTTGGGAGAAGATCAATCATCATGCGGCTAT
ATCGGAGATAATTACAACGATGTCGAAGCAATGAAATTATCAAATTTATCATTTGCTGTG
AATAACGCGCATGATTATGTTAAAAGAGAGGCTAAATATGTTGTAAATTTATCTAATAAT
GAAGCTGCTGTTGCATACACTCTACAACAGGTTTATGGAATCACACTGTAA
>contig00021:8108-8132(-)
ATGGTAAATATCATTATAATACCG
>contig00021:32033-33155(-)
ATGTTAATGAATTATCTAATTATATTTCTAGCCATATTTGGCTGCGATAAATGTAAATGT
AATGATACGCCTATAACATTAGATGTAAATGGTCCTTATCAAAATATACGTGTAACATCA
TATAAATCAGAACACTTGTCAAGAATAAAATTTCGTGCAAGATCTAGTTTTTGTATAACG
AAAGTTATAGATGCTGAAGAAGTTATATGGGAATCAACGAATGAGAATGAATCATGTGAA
TCAGTTGGTCTATCTTGTAATATATATAATATGTTTATATTATATTTAAAAATACATACA
TCTGACACATATAATAGTCTATATTTTAAGaAAAATAATGATACCTGGGAACGTATAAGC
TATCATGAATATGGTAGATTATTAGATAGAGTATTATATGGACGTGGTCTTGATCTGAAC
AATCATCAAGATTTAGCTGTTAGGAATACGAAAATTACAGATGCTGGTAATGTAATACAT
ACATTACAATGTAATCAAAGTTATTTTATTATTAGAGTAACAGATGGTGATCAAATTATA
TGGACCGGTGAAGATTTTGAATCATGTAGATTTATATATTTGAATTGTATTAAAGCTAAA
CCAATGTTATTATCATTAATAATACTTAAATATGATCAAAGAATTGTTAAATGTTTTAAA
AAAATAATCGCAGGTGATAACAGTGAATGGGTTGAAACAGAAGCTGATGATTATAATTTA
GCTGTTAAAAGAGTAGAATATGATACAGAAATAGATTTGAGTTCTAATGCTAATGATGAT
AAAATGATTTCATATAAACATCATCCATATGGTGCACCAGCCATAATATACACACCAAAA
TTCAAATATTTCCTTAGTGTAGTACATGATGGTAATATCATTATTTGGGAAAATTTTTAC
GACTTATTAACACATTGCGTTGATATAACTGTATACCATGATAAAGAGGATAATAGAAAG
CTATTACAATTATTCATATCAAATTACACAGAATTCAGTTACAGGTTTTATGAAAAGAAG
GAACATGATTGGACAGAAATTAGTAAAGAAGAGTTTTATATAAAGCTGAAGGAATTAGAT
GATGAAGTGGAAAGAAGTAAGGTAGAAGAGATGGCCGAATGA
>contig00021:34368-35143(-)
atAGATAAATTGACAGGTAATTGGAATATTATAAATAATGAAGAATATGTAGTAATGTAT
TGTAAATTATGTAATGAATATGAATTGGATATAAATGATTGTAATAATTTATGTAATACT
ATAATATTTTGGGGAGATTATGGTAATAATTCAATAAAAATGGATATAAAAGAAGAATAT
ATAATAACATGTATTAAATTAAATAATAATATAATATGGAAATCAGATAATATTAATGAA
AAATGTATAAAATTATTAATAAATTATAGaAAAAATAATGTAAAATTAATACAAATTATA
ATAACAAATAATAAAATAATATTTGAAAGATATTATTATTTAAATAATTATAATAATTGT
ATAGAAATTAATGAAAATATATATAAAAATAATAAAAATATATTAGAAAATGAATTTGAA
TTAGATATATCATCTATAAATTTAAATAATAATATAAAATTATATAAATATCATCCATAT
GGTCTAAATTGTATTATATTTACTCTCAAATATAAtTTTTTTATATTCAGAGTTATAGAT
AATAATTTATTCATTTGGGAATCTAATGATATTAATGAATATTGTATTGATGTTACCATT
TATTCTAATCATCTTCATGATAATATTCTATGTCAATTATTTATAATAAATCAACATCAT
CATAATTATAAATTCTTTCAATTAATTAATCAATCCGAATGGATAGAAATGAATGCCGAT
GTATTTTATCAATTATTAAACATTTATGATAATATAGAAGATAATTACAATAAATAA
>contig00021:35572-35991(-)
ATGAAAGTTTGTATATTATTAATAATTTTTTACATTGTAAAATTATATTATGTCTGTCAT
GGTATGTTATTAGCTTTAAATATTTTAAATCCAAGTGATGATATAAATGTAGTGACGAAT
GAAGTAAATGGAGTAAGTATGAGTATTTATACACCAAAGTATAATAATTTTATTGAATTG
ATACAATGTTATGATAATTTAATTTGGTCTAGTAAAAATGGCGATGTTTGTACAAGTGCA
ATAATGCATACTAATAAAATTGGTACATCTGTATTAACAATAGAAATTAAATCTAATGTT
AAATCTTATAATGATGTTGATAACGCAGAGTCCAGAAACGATTCACTAGAGTTTCATAGA
CATGTAAAAAGTGAAGCTACCACTTTAAATCGAATAGATGAATCATCAGAAAATGGCATa

>contig00227:101-711(-)
ATGGAGGTTGTAATTTACTCCTTCTGGATATTTCTATTGTTGAACTTTTGTCATACTAAA
GTTGATGATAATGACAACTACTATGTAGGTTTCAGTATAGATGTAGAAGATTTGGTAGAT
GAATTACCATACATGACAAATGTAAATGATAGGATATACTTTAGTTGGTACAACAGTGTA
GAATGTCATGATCATATAGATAATGTTAATAATGGAATGTCAATATTAACACATTTTAAT
AAAGAATATCTTAATGATGATGGAAATTATATTAAAAGTTGGTGTTATGTATTAACATTT
TATACAATTTATCCAAAATTATCGCACGTTATTATCAATGATGATAAATTATTTGATATT
TTCTATAATCATTGTATACTTTTAAACTCTAATACACCATTACCTGATAATATGCTATAT
AATGGGCAAAtTTTTACATTTATTGACCTCTCACAACATGATATTTACCtTTTTGAAAAA
TGGTCCAGGCTATGCCCATGTCCACTCTATCTCAATAGTAATACTAGCCCTAACAATGAC
ACATTTAAATCAATTCACAACCATGTAAAAACAACTGATGTTGTTGTTGAAGATAAACCA
AAATCAAGAT
>contig00227:30241-30330(-)
tCATTAATATCTCTGATTATACTATTCGTAATATTGACCTGGGTGTCTACTGATCCCTGG
AATACATTCTGGTACGACATTACAATATAA
>contig00227:30376-30404(-)
ATGGCATTGTTGAACGTTAGGACTAAATca
>contig00230:677-840(+)
ATGAATAATTTCTTATCGTTTTATATTGTTATTTGTATATTTATTAATAGTGTTTATACT
ACAAACACTACTACAACACATAATGATGAACCATCTAGTGTTGTTGTATTATCAGATTCT
ACATTTGAAAAACTTACACAAGCAACTACTGGTAGTACTACTGgt
>contig00230:887-1393(+)
gGTCCATGGTTTGTAAAATTTTATGCTCCATGGTGTTCACACTGTCGTAAGATGGGTCCA
GCATGGGAAAAATTAGCTAAAGATTTAAAAGGTTATGTCAATGTTGCTGATGTTGATGTT
ACAAAGAATGCTCAATTAGGTAAAAGATTtAATATAAGAGGTTATCCAACATTATTATTT
ATACATGAAGGTAAAATGTATACATATGAAGGTGGTGAACGTACAACTGAACGTTTAGCT
ACTTTTGCAACAGGTGGATATAAAAaTTCACGTTCAGTACCAGTACCAGCACCATTATCA
TTATTAGGACATCTTACCGATTTCGTTGTATCAGGTGTACATGAATCACAACGTATCTAT
GATGCAGCATTTAGAGGATTCGTCACAATCTCATCATTCTCATTCCTATTCGGACTCGTT
CTAGGACTAATACTAAGCGTAGTACTCCTAACCAGAAATACAGTTGCTTATAAACCAGCT
AGATTCGCCGATAGAAAGAAAGATTAA
>contig00232:51-1395(+)
ATGTTTTTAATGGGATTTACTATGTTGGTGCAATTGAGATTAGCTATAGCTTGTGCTAAA
TATGCCGTTATTAGATTCCATCTACCATTGGATAAGATTGGTTTATTTATCAATTTATGT
CACAATCCTATGGAATTAATTGGTCTTGTAGGTATCACTTTGGGATATATAATTAGCATA
CCTACACAAAAaTGTATGTTAGCTAAGGCTATATTATCCGTAATAACCAACTGGTTGATG
TTCATCTTCTCGGCAATTACTCTTTACGTTTATACATCCGGAGGTGAATTAGGTGATCCT
AACCTTTACATGTGGACTCTTATAGCACATCAATTCGTCTTTACTCTGAATTATAGTTTT
ACAGTTGGTGTTGAACCTGGGTCTATTAGTTACACAAGTGCTGGAGCACCTCTCTCTGCT
GTTTTCGTAACCGTATATCATAAAATATTCTTATACTTTGCTGATAAATATGGTCTAGAT
GATATAGTGTATTGGCTTGTATTTGGACAAATTTCATCGAGTATATTTTTAACGTATCTT
ACAGCATACACCTGGACCTTACACTGCAGTTATATTCATTTTAATGGAAATAATTGTAAA
AATGGATCGACTTCACAATCTAGTCAGGAAAATCAAGGTGATAAAACCGACACAACTAAT
GGCTTGATGGAAGCATTAAAGGAAAAaTGGACTTGGTCTCCATTCATGCTTGTAGTATTC
TCCCTAGGGGCATTGTACTGCGTATACCCTGGTATAGCACCATTCCAATTAGTAGATCCT
TATACTGGTTATAAGATTGAGTTAATTAACCTGTTTGTACAAACTATTCCATCTATAATT
GTTTGTATTTTGGATGCTTATGGCGTTGGACCAGGTAATAAATGGAAAGAGAAGTGGTGG
TGGAATCTTTCATGGGTTGCTGAAGCATATGCCCTCTTTTGTATTTACATCTTCTTCACA
ATACTCCATTACCCAGATTCATTCTTCGGTAAATTGATAATTGGTAATCCAACAATGGTT
GGATTCATGACCGTTTCATTTGTAACTGTACAAGAAGGTCTGAAGGCAGTGAGCGTGGGT
GGAGTAGGTAGGCAAGGTGAAAATCCTAATGGTGATGTTATAACATTTGTATTTATTATA
TCACTTGCCATACTAAGCTATACCGGTTTCTTGGGTGACGCATACCTTCAGATCTATAGG
AAGGCTGAATGGGATCATTGGCCCACAGAAGGTTACACGAGATATAGGGGCTTCAAATTT
TGGTTCATCGCAGCGTCTAAGGTAGCAATGAAAACTGTAATGAACTCATTTAACGTAGAC
GTTAGAAGAGAAATGTTAAAATGA
>contig00234:50792-50901(-)
tgCCGTGTATGTTTTAATCGTAAAGGAATGATACGTAAATATGGTCTTGATATCTGTCGT
CAATGCTTTCGTGAACGTGCCAATGCCATTGGATTCCACAAGGTTTGTTGA
>contig00234:50940-50996(-)
ATGGGAAGTACATATAATACTCATCCTAAAACATATGGTCCTGGCAGTTACAGATGc
>contig00234:52084-53317(-)
ATGCCGAGGTTATTTAGGGCGAATCCTGCGGAAGAGCTTATTGACATGGATGACTCCATA
GCTGAGGTTATGGAGTCGTCAATGAGTTCTATGCCGTTTAGAATAGTTGTAAATTTCTTC
AGGTACTGTTTCTTTAAAGTGTTGGATTGGTTGATGACTGTATGGAGTTTTATTGTTTAT
CATCATTTTGCGTTGGCATCTGCATTGTTTGTTATAATGGATGTACTGACTACTATATTT
TCAAAGAGATTGATAGATCATACTCATAATTACGTGACAGTTACTGTCCAGGGTATTACG
GGTATACATGTTGTATTGTTTGCTATTATATTCGTCTTTTTCTATATAGTCAATCGGGGA
TATGTACAAAGGCCATTTTCATTAAAGCCATTGATGGTCTTGGGTGTACTGGATGTATTC
ACTACTACACTATCAGCTGTTGGTAGTACTCATACTAGTGGGTTGATGCTAGTTCTACTA
GGTCAGGTTGCTGTACCCCTGACTATTGTGTCATGTACCATTTTATTATCCAAGAAATAT
CATCGCCTTCACTATGTCTCATCGTTTATCATTATAtTTTTCGTTGTTATTAAACCTTTG
ATGAGGAAGAATGATAGTTATGATGACATTTTGATTTACAATTTGATGTATGCTCTATCC
CTCATACCCGACTCTATCGCTGCTGCTTTACGTGAGATGCAGTATACTTCACAGTCATTC
CATCTCCTTAAATATCAATTCTTCACCTCTTTAATCGCAATGGTTCTAAAtTTTTTAGCG
ATGCTGCCGTTGGTACCAAAGTATCCTGACATGAATAAAGTTCAAGCCTCTGCAAAGTAT
ATGACGGATGGGTTCAAATGTTTATTTCTAGGTGTAAATACCATAGTTGACAACTGTGGC
ACTGTCGGAGTATCATGCGATACTTGTGAAGGGTCACCAGGGGTCTTATTATCGTATATC
TTTTTCAGCCTTATTATAAGGGTCATGTATATTATCATCATGTTCAAAGGATCAGCTACT
TTTATATTTCTATTAGGAGCTGCCAAAGTCCCACTCACATCAATCGCATTTTCACTAAGA
TTTATTGCCGGTAATAGTACTACTACCCTCAGTTTCATCGATGTTGTATGTTTCATCGGT
ACCGTCGTGGGCCTATGTATGTACGCGCTAGGCACTAAGCGTTTGCAAGAATCGCAAAAT
GATGTTTTAACACAACCATTACTTCAAAATTGA
>contig00237:60764-61043(-)
TTGGAATTAGCACTTGTTATACCTCTTGGTTCATTATGTGTTATCATGAATCATAGAGAA
GTTGGTGATATTAAATTAACAATAATGGGAACTGTTGCTGTTACAATTATTATTATATCA
CACTTCGTTACTATCAAATGGGTTCATACTACATTATCACTTTCTGGATGCGCTACATTA
ATTACAAGCAATTTGCTTGCTAATAGAAAGAAGGTCATTGAAAAGGAAAAGGaAAAAGAG
AAAGAGAAAGAGAAAACAGAAAGTGTGGTTATATCATAA
>contig00237:61090-61238(-)
aaATGGATTAAATCTGTTGGCCCTTTCATAGCTAATTACGCTAGTTTCTTATGCTTAATA
GACTGTGtTTTTTTACCAGCTATTATTGCTATAACAGGATTTTTGAACGTTTTTAATGAT
TTTGAAAGGGTTGAATATGTAGTGCATATC
>contig00237:61284-61295(-)
ATGGGTTATAAaa
>contig00237:64701-65712(-)
ATGTACAAAATAATACAATCGGTAGTTATATTATATTGTATTGCTATAAGAGCAGATACT
GGTAATGTGATCAATTTGGATGTGGTGGAGCATGGACAGAATAGGATAGATGAGGGTACA
GCTGGATTAAAATTGGATCATTTTCGATTTAGGTATAACGTTAAGCCACTAGGTGGTGAT
AATCCTAATGTTAATGTGGATGTAGAAGCTTTTAAAACTTTAATTAAAAAGACTGTAACA
TCAACTGAAATTGTTACTGGTATAATTGATGATGGGAATTTTGAATGGAAACCAAAAGAT
TTAGAAACATTTACACATTTGATAATATATAATGATAGACCATTTAAAGGATTAGTAATA
AATTATGTTGACAATACAGGACAATTAGGTATGTATACATATTTTAAGGATGATGAAGAT
AAATGGTATTCTGTTGATGTAAATATATTTTACAAGAAAGTATTAGAGATTAGGAATAAA
TTAGATCCATTTATTAAAGGTACATTAGAATTAGAACTAGATGATGATATAGATGATAAT
AATAAATATAATTTAAAGGTATACAAAGGTTATGAATTGAAATCACCATTTGATAAATTA
GATATAGCATTATTTGTACCAGATTTGAGATCAGATATTGATCATATAGAACTTAATTTT
ACTGAATTATGGAAACCAAAAGATAATAATATATTAATAAGTGCATTATCATTATTATTA
CTAGATGAACCAGTAACATCAACATTAATATATTTAAATAAAAATGGTATAATaAAAAAA
GAATATTATCTAATTAGTTTCCGTGATTTTAAAAAGGTGGATAAAAATACATTTTCTAAA
AAATTCGAATTAATCaAGAAAATAGAATTAGATAATGAAAGTTTTAAAAAAGAACCTGGT
AAAGAATTAACAGCAGTTACAGATAAATTAAAAGAGATTATGGATTCATCTAGATTCAAA
ACTAATACAATCATATCAATTATTGTACTATTTACATTAATATCACTTTAA
>contig00237:66339-67263(-)
ATGAATGTGGTATTTATAATTCTATTTTTGTTTTCGTGCAAAAACGCAAATTCTGCGCTC
GTTGTAACTGTAGATGAGGTTGAAGGTGTTGCTAGGCCTCATCCTAACCAAGGAACTATG
AAGTCAAATACCACTATaAAAAAAGGCCAAGATACGGTAAATGTGCATGTAGAAGTAAAT
AGTAATATTACTAAAAAGATAGTCACGGCAACCTCTCCTATAACTTCAGTTCAGGACAAC
TCCACCAAAATATGGGAACCTACTGATACTACTAAGTTCACATATCTGGTATTTTATTCT
GGTCATGGCTTCAATGGTTTATCTCTTTATAATTTCGATTTTTATGGTGATGCTCAATCA
CTTTTCTTTGTTAAACAAAGTGATTCTAATGGGTGGAATCCTGTTCCAAGCTCACAATTT
TTCTCATCCGTCTTCAATCTTAAACAGAAGGTTAAAGATTTACCCCAGTCAGAACTCGAA
GTTTTAGAGGATGATTCAGATATTGATCCAAATCTAAAGTTTACAACTTATGCGGAATCT
TATGAAACTAGACTTCCTTATGGTGCATTGTCTGCAAAGGTATTTATACCCGATTTATTC
TTTAACTTGGAGAGTCTTGATGCAGATACTAAACCATTTATGGAGCTAAAAGAAGGTGAA
AAGGTAGTTGCCGTTCATGTTCATTATTATTCTGGTTTGGCAGTATTGGCCCTTGTACTA
TCATTAGATTCCGGTAACAAGTTATCCCTCTCGCATTACGCATTGAGAAAGGATGATTAT
CTTAAAACTACTAAAGAGGAATATAGGGCTACCATTGAAAAAGTTAAAGCAGTTCAGGTA
AATAAGGCTAGACTTGATAATCGTGACCTTGATGAGACCCTGGAATTAGATaAAAAATAT
AGAGATATTTTGATGGCAGGTTGG
>contig00023:187-415(+)
ATGTTGAAGGTTGGAATATTGAAATTTATTCTACCGGTTGTGTTACCATCATCTAAAAAT
GGTTTGTGTTCACCTGGAGTAACGTTGGTAATGTTACTTTCATTTCCACAATGCTTGGGT
CTCGTATATGAACCTGTGTGGTCACCATCAGTCTTAATACTTCTGTTATCCTCACTTTTT
ATAGATTGTCCAGCATTGTCTTGTATTTGCGCTCAAGAGAAATCATAG
>contig00023:2816-3818(+)
ATGAAGACTAATAACTTCAATAATGATTATAAATTAATAAAATTATATTCATATATTAAA
GGTATAGGATTAATATTAGGTATATATTGTTGTTTTTtATCATTTGGTTATTTATTAGAA
AGATTAATGAAATATAGTTATAATAAACATATTAGTTATAATTATCCTATATTTTTAGTA
TCTATATTATCATGTTCAAATTTAATAATAAGTTCATTATTAATATTATTTAATAAATAT
TATTATAATAAAGATAAGAGTATGTTATGTATATTAAATATTAATATTATATTAAGATTA
ATATTATCATCTATATTCTTATTAACAGCACAAATTACTTCTACATATGCATTATCGCAT
GTTGGTGTACCAACACAAATTATTATTAAAAGTGCTAAAATGGTACCTATATTAATAGGT
GGTTTTATATTATTTAATAAAAGATATCCATGGTATGATTATATTGCTGTATTATCTATT
ACATTATCATTAATATTTTTtAATTGGGATAGTATTATTAATTCTAATAATAATTATAAT
ACTAAATTAGGTATATTCTTATGCTTTATATCATTATTCTGTGATGGATTAATAGGACCT
ATACAAGATGATGTCTTATCAAAATATGATATACATCCATATGTATTAATGTTTATAACT
AATTCTGTATCATTACCATTATCTATTATCATATGTCTAATTACAGAAGGTCTACAACCA
ATCACTACATTATATAATAATATACAATTAATCAAAATTATCATCATACTCATCATTACT
GGTAGTCTAGGACATTTATTCATCTTCTCATCTGTAAAATTCTATGGTAGTCTATATACT
GGCGTTATTACCACTCTAAGAAAAGTATTTAGTACTATTCTATCAGTCTATATCTTCAAT
CATAAATTGTCCAAAATTCAATGGATCACAATCACTATAACATTCACAACCATTTTtCTA
CAACAATACTTTCGTAACCAGAATAAAGTCAAGAGAAGATGA
>contig00245:32203-32733(+)
ATGGATTCGATAATAGGACCAATCCCATTTATGACTCGGATATATCTATCGACATCGGTC
TTTCTCATGACTTTGTGTTCTTTAGATATAATTAGTCCTTTGAATTTATATATGAGTTGG
ACATTGGTATTTCAGGGTGAAATATGGCGAGTCATTACATGTTTTGTTTATTTTGGTTCA
TTTGGTATGATATTTTTTtGGAATATCTATGTATTGTATGTTTTAATAACATTAAACCAT
CTTTATAAACTTAGGATCCATTATTGTAGTTCATTAGAAAGTGTAACTATGCATAACAAA
CCAGCTGATTTTCTATGGATGTTGATATGTACAGGGGCACTACTGTTGGTATGTCAATTT
TTATACTATAAGATTCATAATCATATTCAGTTCTTCTCACAAATTTTCGGGCATAGTATG
TTCTATGGAGGTACTATGATTAATATTTTAACGTATATTTGGGGACGAAAAAATCCTTAC
AATCGTGTTGGTATCATATTTCTCTCTGTACCAGCTCCATATCTACCATGg
>contig00245:32786-32943(+)
tgGATCTTGGTGATATTATCGTATTTGGCGGATTATTTATTAAAAGAAAACTTATTGGGG
ATATTTGTTGGTCATATATATTACTTCTTCACAGATGTATACCCAAATATGCCAATCTCT
GGTGGTAAACGTATATTTGCAACACCAGAATTTCTGTAA
>contig00247:39172-39543(-)
gGAAATGACGCTGGAATAGGCTATAATACATGGCCAAAGATGTTGGATCGTTATATACCT
GATGAAGTTTGTAATATCAAGGATTATCGTCAATTGTTTGAAAATACTGCAACTGTCCAG
TTTATTCACAGGAATTTGGCTTATATGACAGTAGTCTCAACTTTGTGTACATTTTTATCT
TCGAGAGATTTAGCTGTGCCAAGGAGTATAAAGAAGAAATCTATTGGTGTGTTACATGCA
TCAGTACTACAACTAGTACTCGGGATTATTACAATTATCAAATCTGTACCAGTACACGCA
GCATTGACACATCATGTTAATGGGATTTTACTCTGGACATTATTGATATCATTGTTCAGG
AAATTTAAATAG
>contig00247:39582-39751(-)
ATGGATGCATTTTTAATTTATACATTATGTGTTTGGAATGGTTTAAAATTGTTATCTGCG
CCTGAGGCACCTTTGTTGGAGAATTCAAAGATTAGAAAGGTGAGGAAACTGACGAAACTA
TCATTATTATTGACGGTTCTAACCATATTTTATGGCACAGTAGTTGCAGga
>contig00253:28906-29104(-)
GAATCATCCATTATACAAATTaAAAAATTAGAATTAGTATTAACCAGAAGAATCTATGAT
TTCATTACACTCGAAATCAATAAATTATCATTACCTAAAACTAATATACAATTAATACAA
AATACAAACTTCATCAATATCAAACCACTCTATCTATATCTACATAAAATCTCAAAATAT
ACCAATGATATCAGGTAA
>contig00253:29147-29735(-)
ATGTATGATTTAAATAATGTAGATTTACAATCTTTATCTGATGATTATTTTTGGTACTTG
AGTAACCTTGAAATTTTCGAAGGATTAAATGATTTAACACCAATAAATAATAAGATATTa
AAAAATATAATAGATAAGAATATAAAATGTAATGGTTCATTAGAATCATTAGAATTAATT
ATAAATTATTGTAATGATATAAAGAAATGTCTAGAAAAAGATGTTATAAAATTACTTGAA
GAACATGTAGATGAATTAACAGAATTTAATGTTGATATAAATTATTGTGAAAGTACTATA
AATGTTATTAATGAATCATTaAAAAAACAATATGATATATTAAATGAAGCATCATTTAAT
ATTTATAATTTACATAATGAATCTATAAATATTAATAAAGGATTAGAAAATAGAATAGAA
ATTGTTAATAAATTaAAAAAATTTATTAATGATGTTATAATTACACCAAATCTTATTAAA
ACATTATGTAATGATCCTATTAATGAACATTTTATTAATACTGTTGAAAtTTTTATTAAT
AAAACACAAGAAATTAATAAATATAAATCTAAAAATTATCCATCTGTT
>contig00253:86003-86654(+)
aTGTATAATGATGTAATGCCAGCTCCTTCATCATCTTATTATGATGTAGTAATTAGTAGG
ATATCACGTTATCATAGATTATTTCTAGATTCTACAGTAAATTATTTATTTCTCAGATGG
ATATATTTCGGGATATTAACAACAACATTTTGGATCATGATTTTGGCATATTTCAGTCAT
TTTGTTATTGCATACATGTATGCTGTATTTCTTTtAAATTTATTCTTAAGATTTATAACA
CCTTTAAATTTTGATGATATATGTGCAGCACATGAAGCAGCTAATGGCGGTACAATATTA
CCAGGTGGTACTACTAAATCAAATACTTCTAAATCGGTTAATCTCAAAGATGAAAATGTT
TATGAATTCATGCCATTCCTACGTCAAATGAATGAATTCACCTTTTGGCTATCAGCTACA
AGGGTTACATATATCGCTCTCATTCTTATTCAATTCGAATGCTTCGACCTACCAGTCTTC
TGGCCATTACTATTACTTTATTTCATATTATTATTTATAACCACCATGAATCAACAAGTC
AAAAaTATGATCAAATACAAATATATACCCTTCAATTTCTGTAAGTTTATACCTTTAACT
CTTCATATCAATACAGCAAaGAAAaCATATGGAAAAaTCACCAGAAGCTAA
>contig00254:290-3056(+)
ATGACTGAACCTAAGGAATGGTTAGGTAAGGCTTCTATGTTTATGTCTGGTTTCATCATG
TTAACTCCACATCGTATCGCATTAACATGTGCTCCACATTTATTGAAGCGCTATCATCTT
CCTCCAGATGTTGTGCCTCTATTCATCTATAAAGTTCACAGCCCTATGGAGCTTTCAAGT
TTTATTGGGCAGCTAATAACCAATATAATTGTATGGATATGTAGATGGGCTTCAGCTGAT
AGGAGGGTTTTTAGAGGCATCTCTATATTTTTtGGATGGACATTATTTTTTAGTGGGCTT
TTGTCATTTATATTATTTAAATCTGGAGATGACTATGGGAATTTTAATTATTTTTtCTGG
AGTATTATTCTAATGACCTTGACTAATGGTTGGTTTTCAGCCTCCACTTTTAAACTAGAG
GGTTTTATTGCATCAATGTATGGTGCTGGTCTTCCTGCCTCCGGATTTTTTACATTTTTt
CTCCATAAGTTTTGTAAGTGGCTATCCAAGAGATATGGTTGGGAGGATTTCGATCACTCT
ATTTTGATGATTCAATTTTGGTCCACTATAATAACATTGGGGATTACTACGGCATGGTGG
ACAATCGATATTGGAATGGATATTGCAGATACACAAGATAAAGTTGAACCTGGTGGAAAT
AAAAATGCTATTGATTTCGGTAGTTCAGCCGCAACTGCTAGAGAACTTCTAAAACGCCTT
CCTAACATAATCTCTCAATACGAAGTTAAGCTCGAGAAGGATACTTCATACCCGGCAAAT
CCTAATAGTGGTCAAATTACTGTTTCACCGGTAAATCCTGATACCGCTCAAACATATAAA
GGTTTTAAACACACTATTCCTGCTAATCAAAAGATAAATCGCATAACTATACACGGTCAC
ATTACAGATGGAATTCGTCAGACTGATATTGAAGGTGTTACATTTCAAAATAATGGAGGT
GTATTTGTATATTTTCCACTCAAAGATGGTAACCCTGAATTAGAGAAACCTCTGTTGATA
TGTTTATCGAAGAATGGTCAAGCTAGTCAAACTGATAATAAATGGTATGAACGTACTGGA
ACACCAAATAATTATACATGGAGCGAAGACAATTCACTAAGTGGCAAAAATCCAAACAAG
ATTTCCGAATTTGAAAATAAACTCGGTCCAATTAAGGGTGCGCTTGAATCTTCTGGTGGT
GATCCAGGTTATCCTAAATCAGATTCCATTGAAATTGATATAAGTCAGACGTCTGGTGAT
ACAGCAGGTAATAACAGTTATTATTTTTCTGGAGGAAAAGAAATTACGGTGCAGAAGCAA
AGAGTTAATAGATCTACTACTGATACTCAAGAGAGTGTTTCTTGGAGATGCTATAAACAT
TTCAATATTGCTGGATTTACACTTAAAAAGATTACTCACAGCGATCAGGATATGACGGGT
TCCAGTGGACAGAAACCATTGAGCAATAATATGAGCGAAACATTTACTAGTGTTACTGCG
GTATTCGTTTATTATAATAGTACTACAAGTATAGAACATCCTAAAGTAATATGTATTGAT
CAAGGCAATGAGACTAGGAACTGGTATAGAGCAGGAACTGCTTATAATGATTGGAGAGAT
GCAAATAATAATTTTACCGGTAAAGATCCAAGCTCTACTCAAGGATCAACTCAAGTCACC
GAAACGGAACTTAATGCAGCTCAAGCTCAACCAATTACTCCCCAAGGTGACAATTATATA
ATTAAATTAAATAAGAGGCCGAAGGAGGTGGGTGGTGATAAAGCGATCAAGTATAGAACT
GGTAATAAGGAGTTTACTGTTTCTAAAACGGTTGGTGCTAAAGGAACTTCTGTACCTGAA
AATTATGTGAGGTATACTCATATGCCTGCTGATGGAACTACATTCACATTAAATTTAGTT
AAACACAACGGATTTACATTGGATGGAATCACAGGTGGTCAAAATGTGACAGCAGTTTAT
GTATATTACCACAGTACGGGTGACTCTAAACATGACTTCCCACTGATTGTTTGTGTTAAG
ACATCATCTACTACAACGACTTATGCGTACCATAAAAGGGGGAATACATGGACGGCTGTT
GACACTGAACTTAATAAAGTTGACCCAGATAGTCACGAACCTCATTTAGAAGTTCCTACT
AAAGGTATTAATAAACTTTTTGACGCTAACACTGTTGGAGGTCATGCCGCGGATTGGTCT
CCCATCTTCATGCTCGCATGTTCTCTAGGCACGGTGTATGCAATTTATCCTGGGATTTCT
CCATATCAACTCGTAGATTATGTTATTGGAAATAAGATAGATTTATGGATTTCATTTACT
GCGGCGATTCCAAATTTTGCCGTCGCTATATTGGATATCATTGATGAAACAGCGAGTGCT
GATTGTGGACCAAGCGGAAAACATTGGTTTAAAGGTAAAAGTGGTCCCCAACAATATTAT
TACTTATGGCACCTTTTCTGGCTGGCATTTATACCATATGTCATGTGCATTTATATATTT
ATATCGTTAATGCATTTTCCTGACGGTTGGATATCACTAAAGATCAATGGTAATCCTATA
GTTATTGGGCTCATTTGTAATGTATTCAATTTTGTTCAGGAATGGACAGAATCTGTGGGA
TTCGCAGGTGCCGGGTCACAAGGTACATCGGGTGGTAGAAGTGATTTTAATGACGACATT
GCTGCATTCAATGTTTTATTTATGTTTACAATCATGGTAACTTGTATGTTTACCGAGGAT
GGATAG
>contig00255:1537-1654(-)
GAGCGATTGGGTAGGGGTGGTGGTCATTTTGATTTACAGGATCCATTGGATAGGAATGTT
TATGATTCTGATGGTGAGGAGTATGATGAGTTTGGTCGTAAGAAGAAGAAGAGGTGA
>contig00255:2009-2082(-)
aaGTGTGGTAATCTCAACTGGGCTAGAAGAACACACTGCAATATCTGCAACGCACCAAAA
ACCATAGACAATTCC
>contig00255:2318-2359(-)
ATGGAGAAGAGAGAAGGGGATTGGTTATGCCCTGATACTAAg
>contig00255:13874-14293(+)
ATGGTTAGAAAGAGTATACATGGTGATGATAAGAAGATAAAGTCATCAGACTTTTCGGAT
TATAATTGTAATTCGATACGTGCTACTGGTTTACATGAGATATTTCAATCATATAATGAT
ATAGATGATGATGATAGTAAGAATAAATATAATAATATAGAAGATAGAGAGATATTAAAT
TTAATGAGTAAATTACGTAAGAAAGATAATTATACAAAATATAAAGCAATAGAAAGATTA
AATAAATTAATAGATGAGATAGATATTAATAATTATAAAATAGATTTAATAAATTTATAT
AAACGTATAGGATTATTTGATCCAATGAAAAaTATACGTATAGGTTATGGTATATTATTA
TCAAAATTAATTAAAAAaTTAAATAAACATGATATAAATAATATTATAACATATTTATGg

>contig00255:15789-15817(+)
tgGCCACGCAATCATCAAATGCTACCTTAA
>contig00257:7576-7652(+)
ATGTATGCAGACTTTGCATTGTTGTTTGGTCCAATTACATTTATCGCAGTTGTAGAGTTG
TGTTGTGATGTGTTGGat
>contig00257:9342-9983(+)
gATAATGAAAAATTATTACAAGAACAAAAGAAaTTAAAAAAaTATATAAAATCTAATATA
GAAGATGATATTATTGATATAGAAATTGGTACATTAATACCAACACAAATAAATCATATA
AAAaTTGGTTCATATATTAATTATAAAAaTGAAATATTTATATTAACTGCATTACAACAT
ATAGCACAAGCACGTACTAAAGGACATTATAAAATTAAATTACAATCATTACATTCTACT
AAAGAATCATCTTATTCATTACCAGATAGTACAAGATTAAATGTTATTATACCAGATAAA
AaTAATTTTATATATGATAATAAAAaTATTATTAAAGATGTTTATATTTTTAAAAATGAT
ACAAATATATTAGAAATACCTTGTAATCTTAATATTTATTCATTAAAATATCTTAAACCT
GGTATCAAATGCTCTATACAAAGATGGAATCAACATATATTACAAGTATTTGTACCATTC
AATATCGAATATAAAGTCGTCAATATTAATCCAGGTAATTATGCAGCAACATTAGATAAT
GGACTCACAATACTTGTACCAACATATATCAAAGTAGGTGATCATATTGAAATCAATACA
ACCAAAGGATCATTCCTAAGAAGAACCATCATCGCACAATAA
>contig00259:2101-4206(-)
gATCTAGGGTACATAAACGCAGCATTGtTTTTTTTCTGCCACAGGATTGTCGGACTTGGT
ATTGAGGTTTATGTTTTTGAAATCATTGACAATTTTGTGTTGAAAGACTATCATACAATG
TTGAGAGTTCTTTCTTTCATATCATTTATTCTTTATGGTCAAAGGTGCCTTTGTGCTCCA
CCTACTAAACCCACTCTACGTAACGAGGTTAATACTGAATTTGATCCTTTTAAATGGTTA
AATTCAAGTGACGATACTTTAAAGGTTACTATGAGGATGAATAATCCTAGAACATGTGAT
ATTACGGAGAATATACCAAATTATTTGACTAAAATTCTCGGCGTCAGTGAAGGCATAAAC
TCTTTGATTTATAAGGTTTCATCTGATTACAGTTTGATTAGATTGACAGAAGATAATGCA
TTAATATGGAAATCTACTTATAGTGATATGAAATGTGTTAGCTTTACTTTATTTAAAAAG
AATGACACAGTACAGCATATATCATTAGAAATATTGCATTTGCATGGCATGAATTTTGAA
AGGTTCTATGAAAGGTTAAATGGTATATGGGCTGAGATTGCTCCTACTAGATTTAGTAAA
GAAATATTAAAACTTTATGATAATCTACCAGTGCCAGTTACATTTGATTTAAAGAATCCA
AATGATCCGAAATTTTTATCACGACCTTACGATTCCGATGTCAAATCATTTGTATATACT
CCCAAGTCTTATTATACTGTTGTAAACATTACTGATGGTGAAATAGGAGTATGGCCCCGT
AACAATAAAACATGCGGTGAAATTACAGTTTATTATGATAATAATAATAACAAACCAGCT
CTTGTTCGTTTAAAGACAAATCATGATAGCGTACATGCAGTAGTTTACTACAGTTATGAT
GCTAACAATCAAAAATGGGTGCCGATTGAAACGGAGAAACTTGATGAACTGATGGAAACA
TTACGAATAACATCACCTAGGGTTAATAGACTTCTTGATTATTTACAATTCGTCTTATCA
CGTGGTGATATCACTCCTAGCGTTACTGAGGATCAATTTTTAAAAGCTTTAGAACCTGAT
CCAGAAAATAAACAACCTTCCAAAGAAGTGGTTAAAGATCATTTAGGATTCTTATTAAAG
ACGTTAGAACTTGCATTTGATTTGATTTCTTCCTTGAAATACAATACAGTTGAATCTTTA
AAAACCATACATGGTTTAGTATTGTATGCTGAAAAGTTATTAAACGCGGTACCAAAAGAT
CATAGTAATTACGCTAAGGTTTCTCGTATGTATGAGTCTATATTGAGTGATTTCGTAGCT
GATTCAAGGTTAATTAGAGAGAAATTAATAACTATGAATGGTATTATAAATCAAATAGAT
ACAGATATTCGTGAAAATAATGAATTTAAAAAGAATTTGGAATCATCTGGTGATGAAATT
AGTGATGATTTGCTGAATAAAATTAAGGATTCAGCTAAAAAAATTCTTGAATACTTTAAA
TCATTTAAACAATCATATATATCAGCTACTATAATTAATTCTAATACTATACATTATAGA
TTAGGAACATATATAAATGAAGTTGGTAAGTTGACAAGGTTTGTAGGTACAATAATTGAT
TTGAAGTCAATACCAAAATCTAAAGATGCAAGTACAAGTGTTGATAATTTATTAATTACT
CCCGATGTTACAACATATAAACCTATAGTATTAGATTTATCATCTCCAGATACAAGATAT
TTTACAATTAATGATGGTTTGGATAAAGGTATAATGTACAAGACATTTAATGCAACGCCA
GGATATAATATAGCTGGTATCAATGATAATAATATTAATGTATGGACATCAAAAGATGGT
AAATGTAAGACTGTAACATTTTATCTCAAGAGAAATAAATTATTTTTATGTGTCATATCT
TCAGTAATTAATAATTCTATAGTAAATGAATATCTTATGAAAGATGAATATTGGAAAGAA
ATTAATGCTGATATTTTCGAGGATGAAATTAAATTATTAAAAGGTATGGAAAGTTCATTT
AAAATGTTATACTTTATACCAACAACAATTACAATTATATTAATAACATTAATTCAATCG
ATTTGA
>contig00259:4467-4471(-)
ATGGat
>contig00260:28820-28928(+)
ATGTCATTTGTAAATTATGGTTTAAAATTATTTGCATTTACAGGCGTTATTTATGGTACT
GCTATCTTCATTAGACAACGTATAGTTAAGAATCGTCAGGATGCATTG
>contig00260:28947-29067(+)
TTACTCAAACTCCAGAATCGATTTGAAGAAGTTGAGAATGGAAGACTATTAAATGTAAAA
TCTATATCATTTGCACCCAAGATGAATTACAACGATGATGAGGATACAAGTCATAAATAA

>contig00260:93076-94348(+)
ATGGAGTTTAATTTATCGTATCTTTATACATCAATTGCCGTTGCCATTATATCTTCGTTT
ACCGTTTCTATAGGAATTGGTGGTGGTATTCTATACGTGCCTATTTTGGGTTATATATTT
AGCGATATTTCTCAAGGTGTACATCTATCTAGGTTTGCGGCACTGGTTTCTTCATTTTTG
ATTTTAACTTATCATTTATATGTTGATATTTATAATGGATATAAGTTTTGTATGTTAAAA
AaACTTAACAAGACACAAAACGATGATGTTGAGAATAATGTTATTCTACAATGTCCAAAT
CCCAGAGTTCATGTTTTATTAGGTGCATCTATAGTACCATGGTCTATATTTGGATCATAT
TTGGGTTCTAATCTGCATCACAAATCCGGTGATCGCCTAAAAGTGGTATTTACTCTCGTA
GTATCATCGGTATTGTCATATGCAATATTCAAATTGATAAAAGAAAATTATCTAATTAAA
AGGTATAATATTAATAATAATACATCTTCAGACGATTGTATCACTTCTAGTAATAATAAT
AAATGCCGACCTTCAAATGAAAAGATTGATCAAAATGGATTTACATACTACTGTAAAAAT
TTTCTAAAACCATATACTACAGCTGAAGTCAACGATCCTTTTACAAGGATTATTGCGTTT
TCCTGTATACTCTTAATGGCATTGTGTTATTATTATTCTCTAGAGATAGAAAATATGTTT
GGGGTTGTATCTTTGAGGCTCGTTTCTATAATTATCAGTTTATGGTATTTATTGAAAATT
AGAGTAGCACTTACAGAAATTCCTTATGTCGATTATATAAATAAATCGAACATAAATGTA
TATGAGGATATAAATGAGAATGTATTTCACAAAATTATTCGTCTATCTAAAATTAATGGA
ATCTTTCATATTTCTTTAATATCTGTATCAATATTTGTGACAGGTATATTATCCGGTTGG
GTTGGTATAGGAGGTGGAATTGTAACTGTACCACTTTTACAGAGTCTGAAACTGAAACCT
ATATCATGTTCAGCCACAGCTAATATTTTATGTGTAATTATAGCCACAATATCGGCACTT
AATTTTAAAGATATAGTCCATTTTAATCATATTGTTCTTTTAATTGTGATATTATCCTCT
TTTTTAGGAACACTAATGTCAGTATGTTTAATAAGAAGATTTATAAAAGACAAGAAATCG
AATAACTTTATAAATATTGTTCTATCCTTTGTATGTATTATATCAATCGTTTTAACATGG
ACTATTTATTAA
>contig00025:41151-41460(-)
GCTGTTGGAGCAGATGAGATACAAGCGGAGGCATCGATAGCATTAGGAGGTGTAGAGTCA
TCATATATTATGATTGGATGTACAAACTGCAGGTATTTATCGACTATAATACATATCATC
ACAATGTTCATATACAGTAAAGATGAAGCCAAGACATCATGTCCAGAAGGATATCATTTA
TGCAATAAATTCGAATTATATACTGGTACATCTGATAGATCATCAATACTATTACTATAC
AGGTGGATATCAAATCGCAAGGAAACTCTCATTACCATCCAGCGATATTATGGCTGCTGC
ATCCGCTGA
>contig00025:41497-41601(-)
tCTATATTACGCCTGAATACGTTACCACTTTATATCGGTAATACTCCATTCAGCCCAAAT
TGTGATTTCCCATTGTTGATTGATCAGCTTTCGATTTTTGGACAC
>contig00025:42015-42508(-)
ATGTGTAGAATATTATCGCAATTATTGAATTTGATTTTAATTTTAATTTACATTTCTGAC
TGTACAAAATATGATAAATGTGATATTACTGTAGATTCTGCTATATGCATCAAGAATGTT
GAGAAGATTTTACTACCGAATGCTAAACGTATGGGTATGTCTAATATGTGTATAATTTTA
GCGATTATATTTGTATTTTTATGCTATATATTTTCTATAGGTAGGATATTGTACATGACC
TTTGATGAGAATGAGCCTGTGGATAGTAGTGGCTATGGTAATCATGGAATTGGCGATGTT
TATGGCCATTCTGGATTTGGTGGTGTAGGAACGTCTGGATATTTCAGGAAGAACTTTGTG
TATTTGAAATCTACTGACTCATTTATGAGTTATGAATTCAGTTATTTATTTTTCATATAT
TTGTTAATGGATCAAGAAGCTCATGAAAACAGCCTGAAATATGACAATTTTTGTCCTGTT
TTACATAAAGTAT
>contig00025:51855-51958(+)
aTGGAGAAGGATTCCAAGGTTACTGGTGAATTTGATGAAGAAAATCGCATTCACAAAATA
CGCTTAACTCTTGTCTCCAGGGACTTGAAGTCTATTGAAAAAGca
>contig00025:52004-52118(+)
gCATGTGCTGATATTATTAATGGAGCTAAGGAGAAGAATTTGAGAGTTACGGGTCCTGTC
AGGATGCCAGTAAAGAAACTCAAAATTACTACACGTAAATCACCCTGCGGTGAAGgc
>contig00025:52158-52292(+)
gGCACTAATACGTGGGATAGATTCGAAATGAGAATTTACAAGCGCATGATTGATTTACAC
TCATCAAGTGCTGTCGTAAAGAAAATCACATCGATTCCACTGGATCCTGGCGTCGAAGTT
GAAGTTTCTATTTAA
>contig00266:985-1298(+)
ATGTCAGCAGATGACAATGTACGAAATAAATTAGCTCCTGGTCATAAGGCAACTGATGCT
AAGCACGCTCCTTCAAAATACACCGTTACAAAACTAACAAATTGTACTTTAACTATACAA
AAGAAGGCAGGTAGAAGTCCACAGAATGAAGCTACTACAATTGCCAACTATAGACCAGGT
GGAACTAACCACAATGATATTTTTAATTCTACTGGTGTTGCTAATACTAATTATACAATT
TATGGAAAGGGTAAGAAATGGTGGAAGATTGAAGGTCCTAATGCTACTCAACCAACTACT
CAGAAACTTAAACaa
>contig00266:1340-1672(+)
cAATTTATATACTTTATAACGAAAGTTATGTATCCAGGGAATTGGGGTCCGAAGGTAAAT
AATGACGGAGATGATGACGGTGCGAAGGCAGCTAAAGATATTTTAGAATTACCTGCCAAT
GAAGCTACACTAAAAGTTGGGGCTGCTTGGAGTGATGGTACAGATCAATGGACGAGTAAT
CATAAAACTACTATTACTGGTGCACTTAATCAAGTTAGTCAGCAAACATCCGCTAACGAT
GCTTCAACCAAAGCCACTGCACCTACAAGTGCTATTACTTCAGCTATAAATTCACTTAAG
ACTACTGGTACTGAATTGCTGCAAGTAAAGTAA
>contig00363:267-410(-)
ATGtTAAGTAATGAGAATTTAAAGaAAAAttTTTTAATAAGCAAACAAACaAAAAACTCt
TACACGAGCATGGAAGAGTGCACATGGTgGGACTAtTTTaAAAAAGGAAAAATAtTGATA
ACCCAAAGATCCATCACAGATGG
>contig00029:68709-70041(+)
ATGCTAGTGTCTAATGACTATGGAATTATAGGTTTTACTTTAAATACACATAGGCTTCAT
GATTCTGCTCCATTTATAGTTAAACAAATTAAATTGGGAACAAGTACTTTGAATATTAAA
CTAGAGGATGGATTTTTCAGTGTTGGTGTATTTTTTAGTAACGAAAATAAAAACCTTCCA
TTAATGATTGTTGGCGAATCTAGTCATCATATATATTCTTATTATGTAGATAAAGGTGGT
GTGTGGGAGGTTGTTAGTGGTTTATCAGGTGGGCCTACTCTGCGTAATGAACATCTCAAG
GAGGAATTAAGAAAGCTTATAGACAACGCAGTAGAAGTTTATGTTGAAAAACCGATTGAT
GTACTTAAAGGGAATCAAAGATCAGCAAGTGGCTTAAAGCATAACAAAATGTTCACAACG
ATGACAAGTGATGTACAAGGTTGTATACGTGTCGAATATAAATTTGCAAACAAAACAGTT
AAGATTAAGGCAATTAAATATGGAGACCAGACAATTGATATGAAGGATAATAATAATCCT
ATACTAAATGTAACAAATTTATATGTATTCTACCATGATGTAAATACAAACCCAATAATT
TGTATAGTGGTATTAGGTAATGGTGATGATAAAAAGAAGATAAAGTATTATAAAAAATCA
GAAAACAAGTGGGAAGAATGTAATGGAAGCGAGAAAGTCGTTGACCCAAATTCAAGTGAT
AATGAATCACTACATAAATTTTTAATGGAGATAATGAAACCCGACACGAACCCCACTAGT
GATGCGGTTGTAAAAAACCAAGAATCAACAAACCAAAAAAATCAACGAGTGCATAGTATA
AATAAAAGGTCTATTGAAGAGCAAAATAGTGGATTAGGAGATTTTAGTGGTGAGAGTACT
GATGAAGGATATATTGGATCAGGAGGTAATAGTGTCGAGACTATTGGTGAAGGATATCCA
CAGGTTCAATCAGGAGGTAATAGTAATGAGTACGATTATGAATATCCACATACTCAATCA
GGAGATAATAGTGGTGAGAGACTTCGAAAAGAATATCTTCAATCAGACATATATGACTAT
AGCGGTGGAGATGAAGGTATCAAATTACAAGCCGTTACTGGTGGGTATATTGAGAACGAT
TATTCTAATGAAAAACTTGAAATAAAAATAGATTCCCATACAGAGTCAGAAGAAGAAAAG
GAAGAACGACGGAATTATATAGCTGAACATAGATATTCCGAAAGATCATTGAGTACAAAT
TTTGTGTTTGTTTTATTTATGACGATCGGAGGGCTATTTTTAACGACATGTTTATATCCT
GGGGGTGTATAA
>contig00029:70299-71364(-)
ATGAATACCAAGAAGACGACATTTATTGCTGGTGGTGTGGCATTTGTCGTCTCTGTTGGA
CTAATTATCGGTCTTAACGTACAATGGTGTAACAACACACAATCTGAAGACAAAAATTTT
GAACCTACATCCAATGTAGGAAGTGATATCGTTAATAATGATGTTGACACAAAAAATAAT
GATTCATTGAATTTAATGAAATTGAATTATATTGATCTCAGCAATACCTCCAATGGATAC
AAGACTTTTAGTGGTGATATTGTAATAAATGTACCAAAAACAATGCATCTTTATGGTTAC
GCTGGGCGTATACATAAGTCATCTTATTCTTTACCATACCTTGTACaAAAATATATTAAT
AATGGCAAGGTTGTAGAAGGTATCCCTGAAGATAGATACATACACAAAGTATCAGTATAC
TTTAGGCAGTCATCTACCCGTCCAGCCTTTATTAAAGTAATGGAATATACGGATTGGGGT
ATAGAGAATGTCAGACGTTCATACAGAGATCCATGTTGTACAAATGATACATACACTCCA
AAATCAGGTGACTTTGTTAATCGCTATTATTATAACACTGGTAATAATGTGTGGGTAGAA
TCTAACAAAGTCAATCCACTTAGGGATTGTGACTTGTTATATTTGATCGACTATAAATTG
AATGGTATAACATCAATTGATGTATTAAAGAGACCAATTGAAGATGATGTTGAAATGAAA
TATGGAAATGGTGTCAAAGTTTATAAAAATGAAATTGCCGGTGGCAAATTTGTATCATAC
ACACATAGAGTGCCATTGGTAGTTAATCCAAATACTTATTTGTTTACAAGTAATGGTGCA
GTTTTATCCGATTTACCAACATTTTTGACAATCACTTCTGTTACTGTTTATTTCTCAACT
AAGCGTGACCCATTATTAATTGACATTTCAGTTGTTGACCAATTTAGTAAATGCTATTAT
TCTCATGATGGAAATGGCAGATGGAGAAAGTATTCCGCTGAAAATATGATTACAATTGAA
GATTTGGAAAATCTTGATTCTAAAACTCTATATAGATCTGATTGA
>contig00411:2027-3101(-)
ATGTTATATTTAGTAGCAATATATTGCTATTATTGTACTGGTGTTGTATCGATTGTATTG
GATATAGGTCAGGTTGATTGTAATATATTTGATTTAACTTATGACTTGGAGGGTATAAAA
GTATGTTTATATACAAGAACTGGAGAGGATAGAATAGTAACTATATGTGATGGTAACGAT
AATATAGTATGGCAAGAGAATGATGGAGAGATATTGACTAAATGTACATTATATTTTAAT
AGTGATGATAATCCATTAATGATTGATTTAGTAATAAATAATGATAATAAATTTACATAT
AGGAAAGATTACAATCAACAACAATGGATATCATTAGATAATGAACATGAAAGAGATTTA
TTTATGTATTTAATGTTTGAAAGAGATTTAAATATAAATAGTAATAGTAATTTAATATTT
AGAGATTATTATCATGTAAATAATTTTAATTCAATTATTACTTGTATTATATATGATGAA
TTTACAATTACAAATGTATATGATAATAATATAATTATATGGACAAGTAATAATAATTAT
AATTATAAATGTAAATCATTATTAATATATTCATTAGGTAATAAATTTAAATTAATAATA
CTTCATTTAAATGATAGAGATATATCATCTACAAAATATTATGaAAAAATTAATGATTTA
TGGATAGAAAATAATGAAAATGATTTCAATTTAAAATTAAATAGAATTTTATTTGAATGT
CATTTAAATATTAATATTATAGAAAGTGATGGTAATGATAATTTTGTTATATATAGAAAA
CAACCATTTATATTACCTGTTAAAATTATAACACCTAATATGAATTCTATAATTACTAAA
GTACATGATAATGATTTCATTATTTGGGAAAATATTGATGATTTATTAACACATTGTGCT
GATGTTACTTTACATTATAATAAAGATAATCAAGAAAAATTATTACAATTATTCATATCT
AATTATATACAATTCGGTTATAAACATTATaAAAAATTAAGTGGTGATTGGGTCGAAATT
AATGAAGATGAATTTTATAAAATCTTGAAAGAATTAGATGAAGAAGATAATTAA
>contig00411:10993-12107(+)
ATGCAAGAGAATAAGTTATTAAGGTTATTTGCTGTATTACTTATGTTATATAATGGAACA
CCTCTATTTATGGGCTATTTAGTTCAACATAAAATCGTTAACTTTTTCCCACAACCCGAG
GATCAAAATACACCAGTTGCCGAAGGAGGCAAAAATTTTAGAGGCACACCCGATGTTGAA
CCAACTCCAGGTGATGATAATAATACAACTACTACCGATGTTACACCAGCTTTACCTCCT
CACGGTGAAGGTGAGGACTTGACACCCGAAGGTGATGTTCAACTTCCCAAAGGAGCCGAA
GGTACAGATGGTGATTTGCCTGAGAAGGCTGGAGGAAGTTCTCCTGAAGAAAGAGTATCT
GATGTAGAAGGTGAAGGGCAGAATGATGTTCAAGGCGGTGTTGAAGGTGGGCAACCAGCT
GACAGACCAGCTCCACGCGAACCTGCATCAGCTGAAGGTCATGGAACTCAAGAGGGACCT
AAAGTTGCAGGAGAGCAAGAACCATCAGGTGCTGGTTCTGAATCAGCACCAGAGCAGCAA
GGAGGTGAATCAAGTCCATCTGCACCAGCAAAAGTCGCTGAAGATGCACAAAATCCAGCT
GTGCAACAGGAAGGTAGTGATGCTAAGCAAGAAGAGAACAATGAAGTAGATACCCAAAAC
GGAGGTGGAAATGGAAAGAATGTAGCTGAACAAGGAACTGAAGGTGGATCAGGTGTAGGA
GGTTCTGTTGACACTCAGGAAAATTCAGTTGCCTCGGGTGATCAAAGACAAGCTACAGCT
TCTACAGGCGGAGAAGACGGTAAAGCAGATAGTTCTGAACAAGCCGAAAACAGTGAGCAA
GAAGCCTCTGGTACTGGAACAACTGATCAAGCAGTAGCTGGTGGTGTATCGACTGGAGAA
CCTGGTAATAATGGCGTAAGCGGTGATTCATCGCATAATGGAGAAGCTGCTCGATCACAA
GAACAGGCTGCTGCTTCTCTTCCTGCTCAATCTCCTCAATCTGCTGAAGAAGGTAAGCCA
AGCAACGGAACACAAGACAACCAAGGTCAGGTAGAGAGTGAGCAAAACCAATCTAGGGGA
CAAACCCAAGATGGCGCTTCTACCCCTGCTCAAA
>contig00421:22369-22667(+)
ATGCAGATAGGTGATGTTGCATCGATATTGATGTATACATTATTGGTTGGTGCGAGTATT
CAGAGTATGATAAAATCGTTTAGTGAATCACAGAGATCAATTGGTTCTGCAAATGTTCTT
GTAGAATATATGAATGATGATCAAATGGAAAATTTAAAAAAaGTTGAAATTGATAAATTA
ACAGCACCAAGCATTGATTTTAAAAATGTCACATTCACTTATCCATCCAGACACTCAAAT
ATCTCACTCAATAATATCAACTTTACACTACCACCCAAGAAAAAaCTCGTCATTCTAGgt

>contig00421:23044-23163(+)
gGTCCGACAGGTTGTGGAAaGAGTACGATATTACAGTTAATTTTGGGTTTTtATAAGCCT
ACATTTGGTAATGTATATGTGAATGGTATTGATTGTTATGAGAATAATATGAGATCTGCT

>contig00421:23198-23417(+)
ATTGGTTTTGTTGAACAGAGTGGTATATTATTTAATGATACAATACGTTTTAATGTAAAA
TATTTTAATGATAATGATAATGAAATTGATGATCGTTTATTAAAAATTTATAAAGATGTA
AATTTGGATACATTTATAAATTCACTTGAGAATGGTGATTTAACTAATGTTGGAAGTCGT
GGTTCTGCTATTAGTGGTATAATAATAAATATTTTATAA
>contig00421:68430-70327(+)
ATGATTTTATTAAATTTTtCCTCTTTGTTTTTTtGTATATTATGTGGAGTATTGGCTAAG
TATAGTAAGGGTAGTAATCATGTGGTGAAGCGAATAGGTCATGATAGTAGTACTTCTTTA
GATTATTCTGAATGTGTTGGTACTGATGACGATGTATATATCCATTATAATGTAGATTTA
TATCAGTATGAGACATTGGACATATTATGTCCTAAATTGACTGACGATGTGTCTACTGTA
TTTGAGCCTAAGGAATTGGATGGTTATTATAGTAGTGGTAGATATGATGTATTAATGAGT
GATAGATATGTTGATGAGGTTGTTGGTAGATCTATTATTCGATTGAAGGATGAGTTATCA
TTTATAAAGATAACTAAGCAAGAAGATGTTTATAATATTGCTTATGGTGATGGTGATGTA
CCAAAGAATGTTATAAAGATGTATTTTGATTGTCATAGTAAGAGTAGTACGGGTAAATTA
ACTCATTTATCTACTATACAGGTGAATATAATGCCTGATATTAAAGGTATAATTGGTACT
AGTACTACAATAAATTTTGATCATTTTCGATTGATGCCCAAGGGTAATAAATTGATTTAT
ATTAAATCTATTAGATTGGGTACTAAATTGATATCGAATTGTTCTAAAAAATTGGATATT
AAATCGAAGTCTGATAATATAGATAAGAAGGATAAATTTGGTACATTATTATCTTATAAT
GATATATCATCTACATATACTACTAGGAATTATGGTATGAATAGTTTTATATTGGATTTG
ATAGATGATGATAAAGTAATATGGAGAGATAATAAATGTATTATAGAAATTACATGTAAC
GATGATAATGATAGGAAATTGATTTATGTATATCCAAATTATAATAGATATAATGGTTTT
AATATAAATACAGAATTAAAAGATACTAAAGATGGTTTATATAGATTACCTACAGTTATA
GATACATCTAAGAGTAATGTTATATCAGTAGATATACCAAAGGGATCGAATACAAAACCT
AAAGATTATTTTGAGAGTTTTTATATTGACAATTATAAATTGATGAGATTAAATAATATT
GTAGATGATGTAAGATTAATAAAAATAACTAATACAATAAAGATATTAGATTTTAATAAT
ATGAGAAATTATACTTATATGACATTAGGATTTAGAACAAATAATAAAGATGATGATATA
CATTCTATGCTTATACAATTAGCTCCTAAATGTTATTTTAATGATAATAAAATATTTAAT
AATAAATATAATGAGTGTACGATATTTTTtAATATTAAAGATAAATTTCAAATTATACAT
GACAGAGATGATGATATGGATGGATTTAATGCAGTACCATATATGAGGATAGATGATCCT
AATGGTACTTGTAAAGATTGTTATTATAAAAAaTTAATACGTGATAAGCCTAATAAAATA
TTACATGCATCATCATCATTTTCAAATAATTTATATTTTAATTTATTTCCTGGTAGAATA
GAAGCTAATCCTATGTATTTTATTAGAAAGTCTAAAGTTGGTGATGAGATAAATGGTATA
TTAAATCCGATTGGTATGATAAAAGTATATTTATCTAATTCATCTTTATATGCTGATGAT
AATGGTATAGTTAAAAGATCTAGTGATGGTGTTGATGATTATACATTATATTATAGTTTA
ACAATGAAAAATAGTAACATAGCTAAATTGAGGTGTAGAACTTTATTTAGAGAGTATAAT
GAAAATACATTTATACAACCACATGGTAATAATGTATATTTTAATAATGTACCATATGGT
GATGTTAATTTGGATACATTGGAAATTAATGACTTGGATTCATATGCATATAGGGGTATT
GAAATCAATACATATGACAGAAGTGCACGTGGTGAGGgt
>contig00421:70588-71160(+)
gGTTTAGAATTGAAGCCATTATTTTTtGTATGTCATATGAATAGAAAGAATAAACCATAT
GCTATAATATCATTTGATCCAGGATATTATAATAAAAGATTATATGGATGTGGTATAGAA
CCTAGTATATTTTTAAATGATGATAATAAATTTTCAAATGATAAAAaTTGTATATTTAAT
TTCGATATAAATAAAAAaTATGCATTTCATTGTCCAGTACATTATGATAATGATATAAAG
AAGAATAAAAAAAATCATATCATATTAGATTCAAATAATCATAAAGAATATAAACCAAAT
AATACAGTCTATTGTTTTGAAAATTTAAAAAATAAAGTTAAACAAAATACAAATATATTA
GATGAAGAAATAAAAATTAATGATAATAAATCAATATGGATCTTCGATAATGCAAAAaTT
TTAAaTAAAAAaAATGTCAATAATTTTGAATGTATCTGTATCAGTGAAATCGGACACATA
CAATCATCAATGACAATCATTGTCAATTCAACCAGCGGATTCATCTTATACTCTACACTA
ATCACACTCGCTATATTCACCATTGTATTTTAA
>contig00423:30046-30462(-)
gCATCAGAAGATTTAAGTGGAACTAACTTCATAGGTTACAAACATACAGCGAGTGTTGCC
ATGATGATACATACCATTACACATAATGGAAATACTGTTAGAGGTGTTGCAGATTTAGAT
GAAGGTACTCCCATTTCTAATGTCAACAAATTCTGGGTATTTTATCAGACATCAGATAAT
ACCCGTAGTAAACCTCTGATTTTATGTTATGATAATGGCAACAAATGGTACCATAGGGGT
ACAAAGTGGAGAGAAGCTACAGAATTAAGTTCGATAAATGTACCAACAGCTCTTAGTGGT
CTTAGTGCTACTGATAAGGCTACAATTAAATCTAAGCTCAATGAGATGGTTAGACAGTTT
GATTTTAATGAATTAAAATTTAGTAAATATAAAACCCTACATTGGTATAAAATTTAA
>contig00423:30556-30838(-)
aACGTTAAGCCATATATTACTGCATGTATTATTCCTTTGACTAGATTAAATGATTTGATT
TCCATTTTTATAATATTTACTAATTTACTGACTTTATTAACCACACTTTATAAATTACAT
TCTAACACATGGTATAAACGTGAGAAGGGAGGTCCTCCATATACATGGAGCGATGAAAGT
ACTAGTTATAGTAGCTATAATCCAAACACTATTTCCGACTTTGCAACTAACCTCAAAGGA
ATTAAAGATAACCTTAACCCTGCTTCTGGTAATGCAGATACAGca
>contig00423:30969-31039(-)
ATGTTTATTTATAGTGCTAATGTTACAGTGAATTTTTATATGGTTACAAGTGTATTTAAG
GTGATTAATAac
>contig00423:33388-34183(-)
ATGTCTTTTAAATATGTATTAATTATAtTTTTATCAAGGTTATTGATAATAGACAAGTTT
ATTATTTGTATATTTAATAATTATTCATCAGTAGATGATGATAAATTAGAATCGATGATG
GAAATAGAATTAGAATATTGTAAAGaATTaAAAAACATTATAGAATCTGTAACAAATTTA
ATAATTGATGATATaAAAAAAGTATTGAATAATGATGATGAAAAATTaAAAAAAATTATA
TCATTAAATGATGAATTTAAAAGAGATTTAAATAATAATTTAGAATTAATAAGGAATGAA
AAGAAAAATTATTTAATTATTAATGATTATAATAATATAACATCAAATTTTATTATAAAT
TTTACAAATAAATTATATACAATAGATAATTATAATTTTAAATATTCTATTATAAAAATA
ACACAAACAGGTTTATATATACAAATATTATTATTAAAAATGTATTATCATATATGTTTA
ATTATAGGACAATCATTAAATTTAATATTACCATCTATTACATATTTATTTATATTTAAT
AATGGTCTATATAATAATATAATATATAATAATTATAATATTACACAAGATAATATTAAT
AAATTCATTAATTTACATTCAGAATCTACTAATGAATTAATACAAAGATGTATCGAAGGT
ATTAAAGAACATGATATACTCAATGTAAATCAACAATTAACAACCGATTTCATATCAATA
CATGAACAATTCAATAAATTTTATAAACCAATACTAGAACTCACTGGAAATACCATACAT
AATATAGAACTTTAA
>contig00423:52263-54156(+)
ATGAATGAACAAATTACAAGTGTTATAGAACCTGGAAAACTCAACAGTTGGTCAGCTGAT
GGTGCGCAACATAAACCTTCTGTATTCCGTCACAAACTAGCAATGTTTCTAACAGGATTT
ATCATGTTAACACCACATAGGATCGCCATTTTATGTGCCCCCTATATTGTTAAACGATTC
CATTTACCTCCATCTGTCGTTCCTTTATTCATTTACAAGATACATAACCCTATGGAATTG
GCGAGTTTAATTGGGACCACAATACAAGTTGTATTAACAGTGATAATAACTGCAATATGC
AACCAGACAGGAACAAAAGGTTTATTTGGTGTAAATAATAAAATTGGCGCTTATGATTAT
AGCGGTAATAAATGGAATGATCCCGCCAATGCTGATGAGAATACCTCTATTACTCAACTC
AAGGCACTATTTtCTATTATAATTGCATGGATTATGTTTTCAACTAGTATACTCACGTAC
ATTTTCTTCATAACTGGTGGTGATTATGGATACTTCAATAAATTCTTCTGGAGCGTCATC
TTTAATGCCTTTGCCAATGGTATGTACTCATCCATTTCATTTAGTGTCAATACAAATGCT
GCTATTTATGCTGTGGGATTACCCCTCTCTGGATTCTTCACCTTCGTCTTCCACAACTGT
TGCAAATATTTATCCAATAGATTTAATTGGGAGGATTATGATTATACGAGGGTTCAGTTA
CAGATTATATTCACTATTTTGATTTTATTTATAACCGCTGGTTGCTGGACATTTGATCAA
GTTTGCCAGATATATGGAGATCCCGGTGTAGCTAAAGGTAGTAGTACTGATAAAGTTGCT
GCAACACTTCCTGGTCAAACCAGTTTTGGTGAACTTTTTGATACTACAAATTCTCAAGGT
ATACGTCACTGGTCTCCAATATTGATGCTGGGTTCTTCTTTAGGCTCTGTTTACGCTTTT
TATCCTGCAATTACACCGTACATGCTTATGGATATTGATGAAGCTAACGATCTCGATCAA
TGGATTCAATTCATATCCTCTATACCAACACTTGTAATAGGGTTCCTAGATGAATTTAAC
TTAGGTCCAGGCGGTATTAGCGCAGGGACTTGGGGGgAGTTTATAGCTAATGATAAAACA
AATTATAAGGATATTGTACTCTCTAAACTTGATGATGCTGAAGGAAATATCAAAACTGCT
ATAACCGCTCTTGGAACCGATCGAACTGCTCAAGCTAATAAAGCTAAACTTAGTACAGTT
AAAGGTAAAATTGACATTGCTAAGCAGAGGGTTAATGCAATAACCACGGGTGCAGAATTT
AAAGATACTGCTTCTGGTAAAGGTAAACAAGCAGTAGATGCTCTTGACGCAGTTAATTCA
ACAGCTACTGATCAAATTACCACTGCTGATTTCAATACAGGTGGAACAATTACAGCCACA
GATATTACAACACCTATTACAGCAGCTAAAAGCAAATTTGAAACTGCTGAAACCAATGGA
GTTGGTCATTATGCAAATCCTAATAAAGCTCATCCTAATACCGCAAATAATTGGAACATT
GGTGGTAATGGTAGATGGTATTGGAATCCTATAGGCTGGGGCCCATTTATTCCATATATT
TTATGCCTCCACATCTTCATTACAATGTTACATTTTCCGAATGGTTTAATTGCAACCTTT
CTCCATTCTAAACAGTGGTTACTGAAATGCATCTGTATATCCTTCAATTTTTGGCAGGAG
ATAATGGAAaTTATTGGATTTGCTGGGGCGGGTAAACAATCGAATAAGTCAGGTTATGCT
ATGGTTTATAACAGTTCTGTGGGTACATTCAACAACTTTTTCTTCTTTTTTGTCATGATA
AATTGCATGTTTACCGGGGATGGACAGAAATAG
>contig00423:54434-56777(+)
ATGAGTCCCCATAATAATGTTGTTTCTGAAGATGCTACTCAGAAGCAGGTTAAGGAATGG
ATTGGTAAGGCTGCCATGTTTATGATGGGTTTTGTTATGTTAATGCCTCATCGTATAGCG
TTATCATGTTCCCCTTATATTGTGAAAAGGTATCATTTACCTATGCCTACCGTTGGATTA
TTCATTTATAAAATTCATAGTCCCATGGAGCTTGCGAGTTTATGTGGTACGTTTTTGGCT
AATGTTTTAACTTGGGTTAATGATGCTACCATTAATACAATGTATTTAAAGAGGTACTGT
TCCATAACCTTCATGTGGTTAATGTTTCTTTGTTCTGTACTAACCTATTTCCTATTTGTA
TCCGGTGATGAATTTGGTTATTTAAATTATTTCTATTGGAATATGGTCTTCTTTACCTTT
ATATACGGATTCATGTCATCTTTTTCCTTCGGAGTTAATTTTAATACTTCAATGGCTGCT
GCTGGATTACCCACTTCAGGAGGATTTACATTTATGTTACATAAAGTCTATAAATGGCTT
TACAACACATTTTATTGGGCTGAATATGATTATTACCTCATGATTCTCCAAATATCCACC
ACTATTGGATTTTTtCTCTTTACTTCCATTTTGTGGACTGGGAATGAATTATTGCAAATA
ATGTGCCCATATTATGAAGAGTGGCAAATTAGAATAAAAATTCTAATAGCCAATGGAGTT
CATTCACCAGATGGTGGCAATTGGAAAGTTGCTAAGCAAAGTAATACTGGTGATGATGCT
CCAGAGGATGTTAGAAGGATTGCCAACGTTATGAATAACGCTGAAGATCAAAATAAAGCC
CGGTGGTTTAACACTACCATTCTAGATGCACTTGGTGAAATTACATCTGATGATCAAGTT
AAAAATGCTGGTATTGTGGCTTTAGTTATATTTGGCGTGGTAGGAATCGCAGGTTTAATT
CGTGGAATTATTCTTTGTTCAACGTTGTACGTGCACGATGAAGATGTTCTGAAAACTATA
AGGAATTTTGGAATTTCATTTGTTGTCATATCCCTCATTCCTATCTTCTTTGGTGTTGTC
ATTGCCAATCACAGAGAAAAGGCTATGCTTCGTTGGTACACAGATCTAGATACCGGTAGA
ACTAAAAGAGGATTAAAAGATCTATCAAGTAATAGTAGTACTGATCCAAAAATTACCGGT
TTTGGAACTGATACTAGCGGTAATAAAACTCAGGATCACGCTAAAAAATTTGCCAGGGCT
AACTTTGTTGCGTCTGTGGGTATCGGTGTTTTAATAATTGTATTTATTGTAGTCGTTTTA
TTTTCTGTAATATTATTTAAAAaGGATAGGGATTCATTAGTTTCTGTTGTATTCCTCTTT
ACCTTTATCGTTGTACTAACTATTTCAGTATTTCTGGGTGTAATAATAGTTGGTAGTTTC
ACCATTATAGGTGAGACATTGGGACAGCAGTCACTTGTTAATAGCAGTGGTAAAATAAAT
GGTGGCATATTATTGTCTTATCTAGTAGTATCTATAACTACAGCATCATTTATGATTTTC
ATTAAGAGAATGCCTTATATTTACTGCATTATTTGGAGCTTCTTAATCTATGGTTTAGGT
GTTGCTATTTTATCAGCCATAAATGTGGACACAGGTATAAAGAAATTATTTAAGGGCGAT
GAACATGCCGGAAAAGATTGGTCTCCTATTGGTATGCTTACATTATCTATGGGTATTGTT
TATTTTTTTtACCCGAGTATTTCTCCGTACCAATTGGTCGATGACGAGGATGTTGCCAAT
AGTATTGAACTTTGGGCACTATTAATATCATCGATCCCCACTCTCGCCGTAGCTCTTTTG
GATATTGATTATAATCCGGGCAAGAAACATTGGTACGTAATTGGGCCCAATAGAAGGTGG
TATAAAAATCCTGCTGATAAAATTCATAAGGAAACAGTTTCCAATCCTGCAAATGAGACC
AACAAAGATTACACCGATGTTAGCAATTTTACATCTGATCAACATGCATGGTGGCATCTT
ACGTGGGTATTCATCATTCCATACTATTTGATTATTTTCCTATTCTTTACTATGTTACAC
TTCCCAGAGGGTAGAATTGGTAAATTTTTTAAAGGACACTCTGTTAGAACAGCATTACTA
TCAGTTTCATTTAATACAGTAGAAGAATTGATGGAAGTTGTAGGTTTTGCCGGAGGTGGC
ATGCAAACTGGATTTAATGGTCCAATCACACAGTTCAACGTTCTATTGTCTTATTTCGTG
ATGACAGTATCCATGTTTGCTGGTGACGTGTATAATTTTTTtAGAAGGCCTATGACATTT
TAG
>contig00423:66320-66628(-)
aGTATAGTTGGTATGTTAATGTATGATCTTGTCAATGCCCCAACACGTATTCGATTACTC
ATTTTCACTTCCATATCAACGATTCATGTCATATCAGCATTTTATTTGTATaAAATAAAC
ATATACGACACTCCTTTACTTATGGTTTTATCATTAAGTGTAGCTGCGGTCGGTGAAATT
GTTTATTATCTTGGATCACCTAATCCTATACCAGGATATTATCACCACCTTGATGTTGTA
CATACTCTATCATCCACATCAATTTTCATTGCAGTACTAGCAAATAATACCACCGTAAAA
TATCACTAA
>contig00423:67023-67381(-)
ATGAAAATGGGaAAAAATGATTTACATTATGAAAGATCATTTATACACGGTAGGATACAA
TTGCTCATGTCCTTAATATTCCCATTTGCTTATGTATTATTAACTAAAAATTATGTTAAT
AAAGGATCACTACTACAATTTTCAGTGACACTTGTATGCTGTACATTTAATTTAGCTGCC
AGCGCTATATATCATTTTAAATTTTATCCCATAGACTTCTTCAATGTATTAAGAAGGATC
GATTATACAGGCATTCTACTCATTATAGGTGGTATACTCTTACCCTGTAACATTCTCGCA
TCaAAAAATATCTATATATCTGCTATCATACTTCTACAATGGGCACTTATTGTATTTAgt

>contig00423:98200-99805(-)
ATGATGAAACCTTGTGGTCAAACATCTTGGGTATTGGTATTGGATATAGGTTCAGCATAT
ACTGGTGCATTAGTACGTATGATTCGTGAATTAGGTGTAGTATGTGAATTATGTCCAGCG
GATTCTATGAATAAATTGGATGAATCACATTTACCAACGGGTGTAGTTATATGTGGTGGT
ATGGAGATGTTGGTTGATGGTATGACAATGAGTTTAGAATTTATGGAATCATGTAGAGAG
AATAATATACCGATATTATCTATATCATATGGTATGGTAGCTGTATGTGGAGCATTTGGT
GTTAATTTAAGTATAGTAAAATCATGTGATTATAAACCAAATAAATTTGTATTATTAACA
TATAATAAATTATTTGATAATCTTCCATCAACATTTCAAGTATTTTCTAATGTTGATAAT
CCAATAGTAGATATACCATCAGGTTTTATATCATTAGGTTCTATATTTACATTAACTGGT
TTACCAGTAGGTATATCAGGTTCATTATATAATGGaAAATATAATTTATATTGTATAtTT
TTTCATCCTGAATGTGTTGATACTGAATATGGTACAAAATTATTATCAAAtTTTTTATTT
AATATATGTAATTGTGAAAAATTATGGACAATGGAAAATTATTTAAAAGAAATATTAAAT
TTTGTTAAAATAAAATGTGGTAATGATAAATATGTAGTTGGTGGTGTATCTGGTGGTGTA
GATAGTACAGTATGTGCATCAATATTACATTCTGTAATAGGTAATCGTTTTCATGGTGTT
ATGATAGATACAGGTTTAATGAGACATAATGAGATTGAAGATTGTTATAATCGTCTTAAA
AAAGAGATACCTGGTATTAAATTAACAGTACGTGATTCATCATTAAAAtTTTTTaAAGAA
TTAAATGGTATATCTGATCCAGAACAAAAAAGaAAAATTATTGGGCGTGTATATATTGAA
GAATTTGAAAGTGTTATATCTGAATTTGGTTATAATCAAAATAATTGTTTATTATTACAA
GGTACTATTTATCCTGATATACTTGAAAGTAGTTTACATAAAATTAATAAATTACCTATT
AAATCACATCATAATGTTGGTGGTTTACCTAGTAATATGAAACTTGAACTTATTGAACCA
GTACGTTATTTATTTAAAGAAGAAGTTAGAACATTAGGTAGATTATTAAATCTATCTAAT
GAAACTGTTAATAGACAACCATTTCCTGGACCTGGACTTGGTATACGTGTTATTGGTGAT
CTTACACCTGAACGTGTACATTTAGTACGAGCTGCTGACAAAATCTTACGTGAAGAATTT
ACTAGTTATCTACAACAAAATCCTACCATTAAAGTTAGTCAATACTTTTGTGTTCTATTA
CCTAATACTAAAAGTACGGGTATTATCAATGGACAACGTGTATATGGATATACTGTCGTT
ATTAGAGCTATATTTACATTCGATTTTGTTACAGCCAAATGGTGCGTAGTATCACCCAAA
TTACTCAAAGATATCTCAACACGAATCACAAATGAAATCGATGGTATCAATCGAGTCTGC
TATGATATCACCGATAAAGGACCAGCAACTATCGAATGGGAATAA
>contig00426:411-900(-)
GTGGAGATTAATGATAAGGTTGTTGTAGATTTATTGGATGATAATTCATGTAATATGTTG
AATGATGATAGAAGAATATTTAATAAATTTAACTTATTGCCACCGGATGATGGATTATTT
CTTAAATTACCTGCACATAAACTTTCAGGATTTGATTATAATGATGCTGAGGTAGGAAGA
AATGATTTAAATAAATGGATTAAAAATAGTCACGAGTATAGACATCCATTAATTGATGTG
AAATTATATAATAAATCGAATAGTAATAGTATAATTAGAAATAAAATAATCATTAGCAAC
GAAAGTGTTAAAGGATTAAATGATTATAAGTTATATTATAATCACATTACACCTCTTAAT
AATACAACTAATAATATTATACACTCACTTAATAGAAGAAATGGTATCGATTATAGTCAA
CCAAAATTTATCAAGAGCCCTCTCAATAAAAAATCATTCTGCTGTAAACATACACTATAT
AATCAATAA
>contig00426:1284-2274(-)
ATGTTGAACGTGATTTCTGGTGGAAGTAATGTATTAGGTAATCAATGGTCTTTGTTAGGA
GGTGATATATTAACAAGTAAAGATGGTTATACCCGTATCGCAAGTATATTATTATTATTA
TTTCCATATATACTCTTCAATTGTACAACATTATTATGGTATATAAAGATATATGATATA
TATATACCAATTATAATAATAATTTTTATGATAATATCCTGTATATCATTCTGTAAAACA
TCATTTAATGATCCAGGAGTAATACCAAAACAAACAGATCCATATAATATATATGATTAT
TTAAAAGGATATAAACGTTATAATACAATACCATCACAGATTGAAATAACAGTAACAGGA
AAATTTTTaAAAATAAAGTATTGTTATACATGTAATATATATCGTAATCCTAGAAGTGTA
CATTGTAATATATGTAATGTATGTATTAATAGATTTGATCATCATTGTAAATGGTTAGGT
AATTGTATAGGTTCAAATAATTATAAATCATTTATTATATTTATTACATCTACATTTATA
TTATTATTATTATTAATCTCATGTACTATACTTAGGATTATTATCACTAGTTATGAATAT
ATTAATACACCAGAATTAATAGAATCATCTAGTCTATTATTATATATTATACTTACAGGA
TGGTTCATTATTGGTCTATTAGGTTATCATTTATATTTAATTTCAACTAATCAAACTACA
AATGAACAATTAAAATCTACTCATGGTAATTATAATCCATGGAATCGTGGATTTATTAAT
AACTTTATCGAAATCCTATTCAAAACACCATTAATCAAACATTACTTCCATCCATCATTA
AAAGTTAAAGATATCTATAATCCTATACATAATGTCACATTCAATCAATACAATAATAAT
AATATACAAATACAAACAAATAATAAATACCATTATACCAAAAACTGTAACAATATCaAA
AAAAATGAAAATAATATAACCTCTAACATC
>contig00426:89720-90547(-)
aGTGATACAGGTCTTACAGATGGTGATGATGTAACAGTAATCGCTAATGCCATAAAGGCA
TTCAATAGGCCAATAGATCCGCAAAGTATTACAAGTGGTATTAAGGAAATTGAGAAGAAT
GTAAATGACTATGAGAAATTTAAGAAGAATATTATCATTGGTGCTTCTGTTTCAGGAGCA
TCAATTGACATTTTACTAATTATTTCCATCTCATTCCTCAGTTACATGAGGGTAtTTTTC
GATTTTGGTGATCCGGATTATGCTAAGCCTAAATCATTTGCTATGATTTCTGGGATTTAT
ACAGCTTCATTTACATTTACTCCTGTATTGATTGCAAATCAAATAGAAAAGGCAGTTTTG
AATGAAATAAGTAATCAAGCTACAAATGGTAAAGCTAAAGAACCTGATGATAAAACTAAA
GCTAAAATTGATTTATCCAGACTAATATCGGTTGTTGGGATTGCAATATCAAGTGCGATA
GCGGTGTTTGTACTCAAAGGTAAACAAGCTGCTACAGTTGAAGCCAAAAATTGTAGTTAT
GTACTCTTCATGTCTTTCATATTGATTGCATCTACTTCCATATCGTTGGAAGATTTTAAT
ATTGTACAGACTATTGGAGGATTCCTAATTTTCGGATTTATCGCAGCCATTCTTTCTGCA
ACAACTGCAGACTCTGGCATAAAGAAATTATTTGACATTTATATCCCTCAAAAGGGTAAG
GAGGAGGATGCTGAGGAGATGAAGAAGAGAGAGGCTAAGAAGGGTAATGGAATTGATTGG
TCTCCTATTTTAATCTTGGCATCCTCAATGTCTATACTCTTAAATTAA
>contig00426:90639-91369(-)
ATGTTTGGAAATCATTACGATAAGACTACACTTAAAAGGACTATTAATAGAACTAAATTT
AAATTCAGATATAGACCTGCAACTGGGGTGAATGTTCCATTGTATAGATTTAAACCTGAA
GCTACTACTAGTGCTAAAAAATGGCAACTGGAAAGTACTATTAATAATAGTACTCCTCTT
GAAGATACTAATCTACAAGATGGGGATCATATAAAAACTGACGCAATTACGAATGCTCCT
AGATTCGAATTTGAGACAACTGGTGGTTATCGTGAACAAAGTGTCGCTAATATAATAAAG
GCGAACATTATTGTATCATTTGGGATATTCTCTATCGTTATCGTGTTTGGATATGTGCTT
TTATTCAGTTTTATATTATTCCACAGAGATACGAAATCTTTAGCTGCCCCTCTGTTCCTC
TTTACTTTCATTACATCTACATCTGCCCTTACCTTTGGAGGAATTGCAATATCAAGCGCG
ATAGCCGGGATATATATGCATAATGTACTAGGTGCTACTCAAGCTAATCCAACTCTTACT
AAAGCCAGAAATTGTAGTTTATACCTTTTCTTCATAGCATTATTAGATGTTACGGGAGCT
AATGGTCCAGGTGGAATTGATGATAAAACTAATTGGAGTAAGACTCCTCGTATATATTGG
CACTGTACACATGTAGCCTTTGTTGCATACTATGGACCATCGATCAATGTTGGAATATAT
TGGATCCGAAgt
>contig00426:92955-94359(-)
ATGATCATAAATTGTGGCATCTTACGTGAGTATTCATCCATCCTATGGACTGTCGATCAA
TTTTGGAATATATTGCGTCCAACTTACTTTGGTTTTAATGTCCTCCCCATGCTTTTATCA
GCGAATAAAACATCAGTTGACGAATTATTAGCTGATAATGGTACCACTCAAATAACTCAT
AAAACTGGTGATACTGATGCTCAAAAGGCTCTTGCTGATAGGAAGAAGATTAACTTCGAT
ACCTCTGGGGCTATTGCTAAATATCTAAACGATGCTACCTACAAGGGCGTACCATATATA
TTAAGAGATGGGCGTGATATAATATGGGAAGATAAAACAACATTACATTCGCAAATACAT
GGTGATAGAAGTAGTTGTTATTTGAATTTTGTAATTGAACCATTTATCCAAATTACAAAT
CTAAAGAAGTTAACGTCCCATTCATGCAAACTTATTTCCTCTGGTTTTGTGGCTTTAGGT
ATATTTAGCCTCCTCCTTTTATCGAGTTTAATTGTTGGGATTTTTACAACTGCATTCCTT
GACCCTGGAGATTTAGAGCTTTATTATAAAATTAGGAATTTAGGAATTTCCTTATCCGTC
ACATCTACATTTGCCATACTTGCAGGCGTATTAATTGCAAATTATAATGAAAGGTATCAT
CTTAAAGATGTCAACATTAAGTTGAAAACTAATCGGCCCGCTGAAAGTGCCACTAATCTT
ACTAAAACGGATATCGAAGGCTTAAAATGGGCTGATGATCCCAGCCAGCATGAATTTAAT
AAAGCTGTTCATATTATTAGATCGAATATTGTGGCTGCCTTTGGAGTTTGTTGTATAGCG
CTGTCATTCTTTATTGTACTCATATTCAGCATTTTATTATTCCTAAAATATAATGAATCT
CTAGCTGCTCCCCTCTTCCTCTTTACTTTTATTGCATCGGTTTCGGCTCTTACCTTCGGA
GGAATTGCAATATCGAGTGCGATAGCAGTGTTTGTACTCAAAGGTAAACAAGCTGCTACA
GATGAAGCCAGAATTTGTAGTTTAGTACTCTTCATGTCTTTCATATTGATTGCATCTACT
TCCATATCGTTGGAAGATTTTAATATTGTACAGACTATTGGAGGATTCCTAATTTTCGAA
TTTCTTGCTGCAATAGTTTCCGCAACAACAGCAGACTCTGGTATAAAGAAATTATTTGAT
ATTTATATCCCTCAAAAGGGTAAGGAGGAGGATGCTGAGGAGATGAAGAAGAGAGAGGCT
AAGAAGGGGAATGGTCATGATTGGTTTCTTATTGCTATGTTGGCATCCTCAATTGGATAT
CATATTTATATTGTGTCATTCACATCTAAAAATCTCCAATATTGGATATTGATTATCATC
CTAAAAATAACAAGTGGCAAGTAA
>contig00426:98319-99489(-)
GCGTTTAATTATCATTGTTTCAACAATTTATATAACTTGTACCAATGTCTGAATATATTG
AAGCCAACATATGAGGGATGGGCTATGGAAGGAATTCTTAAAGCGGCTAATCATAATACG
ACTAAATTAGTTTCAAAAATACGACCATGGAAAACTGATTATGATGCAACTAATCCTGCT
CATGTGAAAACTCTTGCTGGGCAGCAAGGAATAGATAGATTTAACATGTTTGTCGCGGTT
GCATCGTATTTAACGACTGAAGTTGGGAAAGGGGATACAATTGGAAGTGCTGGTGGAGAA
TTAAATAAAAAGATTATTGAGAATCCCAAGTTTCCTATCTCAATTGGTACCATTGTATGG
TCAATGTTTTCGGTATTTATTACTGATATTGTTGCATCATTCCTGCACTCAAACAGCTCT
GTAAATGTCTATATAATTTTAATAAACTCAATTACGTTTGGATTATTCACTATTGCCACT
ATACTTCACTGCTTAATATCCAGTAATTATATAGACAAGGCCACATTGAGGAATAAAGGG
AAACCTATCGAGATTCAACCTAAAGCTAATCAACCCGCAGGTACTAACGCTAAAAACGCA
AATGATGTCAATTATCTTAACGGTAATGAAGCTCCTGGTGAAACTGAACTTAAATCCGCA
GTCAATAAAGGTTACAGCGGTGAAGAAGTCACTAAGAATTCAGCACCTGTGGTTAAAGGA
CTATCAAAGGCTAATATTACCTCACTATTGGATATCGATTTTAATCCTAAGATAAACACG
GCCTACGTCTTTGGACCAAATAGACGATGGTATCATCATCCACCAGGAACTCACAGCGCT
ACTGAGGCCAATAAAGATAAAGCAGGTGCTTTATTCAATTTGGCTCACGAACACCATATA
TATTGGAATATATTGGATCCGAAATATGAAGTGTGGTCATTGCCTATGATATTAGGAGCA
GCTAATAATGAGAATACAACCGAAACTAACCTCGGTAAAATAGGATATAAATACCATCAT
ACAGAAGCAACTGAAAATCCTAGAGATAGTGGCAAATATCCGCCTCCTGCAAGTGCTACA
GAAGTTAAAGCTGAAGTTGATCTTGGTAAGAGATGGGATCTAGCTGCCAATAAATTTAAT
GGAGATGATGGAGTTGCaAAAAAAACTTGA
>contig00426:99528-100236(-)
ATGTTATTATCAACACATCTAGCATTCGGTATGGAAGGAATAGCCAAAGCGGCTAATAAT
CAGAATACTGGTACTCTAACTAAATTAAATAGTAATGGCACTACGGAATATACATATAGC
AGTGGAACAATTAGGAAACAAAGTGGTAGTGGTTTTGGTATTCCTGATGGTAGTACAACA
GTTGTGGAAGCTGAAGATACCTTCGATCGATGGAGTGCCGTAGGAATTCATATTAGTGGA
GAAGTTGaAAAAAAACTTGGTGAAATGAATAGTAATTGGCCTGATACTATTACTGCGTCT
CCTATTAAAACACCTCTTATAATATCTTCTGTCATGACAAGTCTATCATTCGCTGGTATA
TTCTTGGGGTTATTTATAGCGTGGCTTGTTAATTACCCGATAATCTACATATTAATCGCT
ATCTTATTATCTATATTTTCAATCACATCTATACTATTTTGTATAATAAGAGCTAGCAAT
CATGACAAATCTAAATTGAAAGACATGACATTTGACCAGATCTCATTTCAGTATAGAGGA
ATGAAACTAAAGTTACAAAATAATACTGATCCCACTAGTCCAACTATTACTCCAGGTCAA
ACTGGTGAACGAACTGAAGATGCTTCCGGTCTTTCTACTGCTACAAATCACTTTTATATT
GAAACAAATACAAAACCCAGGGTGGAGGTATCATCGGCGGGTAATGCT
>contig00426:136648-136810(+)
ATGAAGAAAGATACTGATAAAGGTATTGATCAAGATAATGAACCTAACAACAAGGGTATT
CTAAGTTTATTTAGTTTTGAACGTGATGGTACTGCTGGAGAAAATCTTGGCCATGCCGCG
GATTGGTCGCCTATAGGCATGTTGGCTGCATCATTGGGGACG
>contig00426:136855-137095(+)
GATGATATTATGGGTAAAAAGATCGATTTATGGATCTTGTTCACTGCTGCCATACCTAAT
TTTGGGGTTGCACTTCTGGATATAATTGAGGAAGCGGCAGGTGGTGGTACTCAGGATTTA
CGTGTCGGTCCTAGCGGCAGATCATGGACGCAAAGAGATTCTTTGCCTTGGCAACTGTCA
TGGCTAGCTATAATACCTTATTTAACCTGCATCTATATTTTTCTATCATTTATGAATTAA

>contig00429:29334-29628(+)
ATGTCATATGATGGTTCTGGTCGTATATACGTTGGAAATCTACCGGATAGTTGCACGGAG
GATGATTTAAAAAGATTATTTAAAAAGTACGGTAAAGTGTTAAAATATCACATCAAACAA
TCATCAGCAGGTTTACCTTATGGATTTGTAGAATTTAGGGAACGGCGGGATGCTAAAGAT
GCTGTTAGAGGTAGGGACGGTTATGAATTTAATGGATGTAGATTAAGGGTGGAATTCCCG
TTTAAATCGCTAAGGGCTACTAATAGAAAGGTAGATTTTAGATATTTCGTAGAG
>contig00429:29664-29845(+)
ATAACGGGTCTACCGGGTAGTGTCAGTTGGCAAGAATTAAAGGATTATTTGAGTATCAGA
GGTTTACGTTCACATGTCAATGTATTTCGTGATGGCAAGGCTGAAGTAGCATTTTGTTCC
AGGGATGATATGGAATGTGCTATAGACAAGTACGATGGATCGAATTTTAGATCGCGCAAT
Ggt
>contig00429:29882-30091(+)
gGTGATAAAAaTAAAATTCGTATTAAAGAAAAGGTAAAATCATGGAGAGATTCCGATGGA
CGTCGGCGTTATTCACGTGAACGTCGTCGACACAGGTCAAGATCTAGTAGTAGTCGGTGT
AGTACGCATAGTTATTCGAATGATTGTCGTAATATGTCGCGTAAAGAAGATAAAAGACGC
TCGAGGTCAGTGTCTCATTCGCGAAGATAG
>contig00431:12977-13293(+)
ATGACAAGCTTGGATCCACAGTTGATGATAAAGGGTAAAACGGTATCTGGCCGTGTATGG
AAGAGTAAATCATCACCAATAAGATCTGTATTAGAGAAGAATAATAAAAAaTTAACAGAA
GATAAAATTAAAGAAAAATGGATGAAATCGCAACAATTAAAAAAaTCTATGAAAGAATTA
ACAAATGAATGCAGAGAATTAATAGAAAAAGAACGTGAAAAaCGTAAAAATCATAACAAA
CAAATCAAACTAAAGAGATTACGTAAACAAGAAAATGAAATCAAATCCGCCGGAAATGTC
GTTGTAGTTACTCCAGcc
>contig00431:13331-13426(+)
gCCAAAGCATCAAAAATGACCAAGAAGACCAGAAAAAAACTCACAAAAATGACTCCAGAA
ATGATCAATATGATACTCAAAAACAGAAGGAAATAA
>contig00431:48716-49226(+)
ATGCAGTATATAATAGGATTATTATTATTATTAATAATAAATTATATTAATTGTACATTA
TTTAATTGTATTAATTGTAATAATGATATTATTACTGCTGAAATTGATATATTTAATACA
AATACTAATGATTTATGTAAAACTATTATAATACCTTATTTAAATTATACTGTAATAGAA
AATCATATATATAAACATATTATACCATTATCATTTCTATGTAAAGGTAAAGTATTATTT
ATTGTACCAGAAAATCATATCTATACACAAAGTAATCTTATCATCTATAATCTAAATAAT
CAACCAATACTATTAATATTAAAACGTAAACGTAAATATATATGTAAATCACGCAATATC
TATTTTCGTTCATATAATAATAATTGGTTCAAAATCGATAAAAATATGTTTAAATTTATA
TTAAATAAAATGAAAAAaGGTGATGAAATCAATTGCACTATCGAAGAAGAATTCAAATTT
CAAAAGAAAATTCGAAAAAaTAGGAAATAA
>contig00433:37783-39238(+)
ATGGGAAAGATGTATTATTTTACATTTATATATGTAATATTATGTGGATATTTACGTATA
GCTATATCTGAGGGTGTTGATGCTTTTAAAGCACCTGTAAGATTGGATATACATACTAAA
GAGAGTACAGATAAGGTTAAAGTAACTAGAACAGAGGATGGTAATATGACTACATATGAA
ATTGAACCAAATAATGGATATAAAATTGATGAATTTACAGATGGTGATAAAATAATATAT
CAACCAAAAGATAATGAACCATTTATATCCCTAGCCGTAAAATATTCTAAAAaTATTGAG
GATGAACCGGTTATTGTAACATTGAGATTATCATTAGGAACACCTAATTCACCACATGAG
ATCAATTATTATTTGTATAAAAaTAAATGGAAGAAGATTGTTGTGGATTTTTACAATTAT
ATTACAAAAAaGATTGGAGATGGTAAGAAGATTGATAGAGATGCTGAAGTTGAGGAGTAT
ATTAAATTGATTAATTTAATGGATAAAAAGAGTTTAAGATATATTATGTCTGATGATACT
TCTTTAGACTCTGCTATTTTTACTGATTATGATGTAGATATGAATAAGAATGTATTACAA
GGACCAATTGAAGAAGGTACAGGTAAACTTGTTATGGGTAGTTTCCTTAATAGACAAGGG
ATATTGATAAGAACTTATGCCTCTAGAGTTAAGAATCCAAAGGGACATGTTATATTAGTA
CATGGTGTATCTAGTCATTTTAGATCATCATTTTGTTCTTATAATCTTGAATGGCATATA
AAATATTTTGGTGAATATGCTGATCCAGAGATACAAAATAATTTTAATAATAGAGAACTT
GATGATATTTTCCCCAATATTAAAGATTCACTTGGATGTCAATCAATTTCCCATAAAGAT
TCATTACATGGTAAAAATGCCTTTGACTTAACGCCCAGATTCTTATATGAAGGTAGTTTT
GTAAGTGTACTCAATAGATTAGGATACTCAGTATATGGTTTGGATTTACAATCCCATGGA
TTATCTGCTGGTATATGTGAACATAGATGTTATGTTAATAAGTTTGATGACTTTGCATTC
GATGTTATACAATTCGTCAGCATCGTAAAGGGAGGTAAATTTGATTCAGAATTGGAAGCA
TGGAATCCTAAAACTGTCTTCAGTAATCAACGTCATGATAATAATCAATACCATCTAGTC
GGATTATCAATGGGTGGTAATATCGTATTGAAAGCACAAGTATTATTCAGCATGATAGTG
CATGCACCCATCAAATTAGTAGATAGTATGGTAGCAATGAGCGCCATGCTCAGTCTAGAT
AATTTCCGCACCAAAATCAATCTACTCCTACAACCATTAGTAAGAATTATCGCATCAATA
GCACCAAAACTACCCGTCATACTACAACGACTCGATGATCACTCATATGGAATGATGCTC
TGTATGAGATATAAT
>contig00433:39594-39747(+)
GACCCATTATATTACTGTAGTAGATTTGCATCAAAGATGATTGTATGTCTATATGATGAG
ATTCAAGATTTAAAGAGGAATATGCATCATTTCCCCAATGATTTACCAACTCTATTCATA
CATTCTAGGGATGATCCAATGTGTAGCATCAAG
>contig00433:39788-39950(+)
GGTCCTAAGGAATATTTGTTCAATTATTTCAAGGATAACCACTTTACTAGATTGTTAGAA
TTGGATGGTAATACACATATTATTACAACACCGATATTCATGCCATTAATGACCTCCATA
TTCGATCGATGGTTCAATGTAATCGATACACAACACAGCTGA
>contig00434:9445-9660(-)
gATGATGAATGGGAATTAATACCAGAATTAAAATCAAATGATGATAAAAGGATGTATCCA
GATACTACAATGCCATTTATAAATGATACAGATTTAGATATTGAAAATATACCAAAGCAA
TTACCAGTACAGATGGATTTAACACCATGGAGGAGAAAACTTAAACAAATTAATGAAGCT
CAGCCTACACCTTTTAATTTCCCACCTGAACATTAA
>contig00434:9708-10117(-)
ACGATGTGTATTCATAGATCAGGTTCATTTTTGGAGCGTAATCGTTTGGCATTGCGTGTA
CCTGTGAATTTGACAAAGTATGAGATATGTGAATATTTACGAAAGATATATTGTGCAAAG
GTAATAAAAGTGAATACATTGATAAAGATACCGAAATTGAAGCGTGATTTTTCATCTAAG
AAGCCTAGATATTATAGAAATGGTCCAATATATaAAAAAGCTTATATAACTTTTGAACAT
GATATACCAGATGAGGTTAAAATGATTGGATCAGATTTTGAGCTTGGTAAGAATCCATCA
ATAACAAAGAAGAATATAAATTATGGTAAGAAGAGAGATTATAGAAGAAGATTTGATATG
GATGATGAAAATGTAAATTGGAAATTACCAATAACAAATTTATTAGCTGat
>contig00434:10879-11218(-)
ATGATAAGATCAAGGTATCATAAATTGGGTACTAAATTATTACACATATTAACATATGTC
TTTACAACATGTCTATATATAATAATCTATATTAAATTATATTTCAATATCTATATAACA
TATAATTTAAAATTATATCATCATAATTATGGAATTTTAATATACCTTAATCGTATATAT
AATACTCGACATATCAATCATATAAGTGACTTCTATATCAATTATATCAATAAAGATGAT
ATACTATTATATAACATCTTATATAATAATaAAAAATATAAACTAAAAGATAATAAAATA
AATGATCGTAAATATTATACAAAAATATTAATAAATATC
>contig00444:66535-66787(-)
AGGAGTTTACACCCAGAGAAAAGCGCTGTCTTGAAGCGCGCCTATGAAATTTTGTCAAAT
GCCGAAACTAGGAGGATATATAACTTATTCGGTGATATTGATACAGGTTTATTTGAGTGT
AATTCACATTATTCAATCTTCAGATTTTGCAAATTTAGACCATTTACATATCATAACACT
ATCCATTGCATTGTCCTATTACATAGTCTCTTGTCTATTATCATGTGTATTAAACCCATC
ACCAAACTTTAA
>contig00444:66831-67020(-)
ATGTCTACCCTGCTACTATTAGTTCAACCCAATTCAGGATACTCCATATGTATTTTAATC
GCAGCTACTTTGTTATACCTCGAGATTCCTAACACAGCTGAGTCCTACTACTCATTATTA
GGATTATCAATAAACAGCAAGCATTATGACATTGTTAGTTCATACAATCGTATAAAAAGT
TACATTAGC
>contig00447:7813-7967(-)
acTACAGTACAGAAGACTTTAGAGGCTGTTGGATTTGCCGGCGGTGGATTACAAGGAGAT
TTTTTCAATGATCCTGTCTCACAATTTAATGTACTCCTCATGTTAACAACAATGGTGCTT
ACTATGTTTACCGGATATAGACAACGATTTTTATAG
>contig00447:8099-8374(-)
ATGCCATTATCAAATTTGGGATGTGTCAATCTCTGTTGTTGTTACTTCTTTTTGGCATAC
TTTAAATCTAATATAGAATGTAAAGAATGGTTAGGCGATATCAGTATATTTATGAGTGGA
TTTGTTAGTTTCATCCATTTCAAATCTATCATTTTGTTACTGGATATTGATTATTATTCT
ACAGATGCTAGTAAACCAGCATTTGGACCGAATGGTAGATGGTATGTTCATCAAATTGAA
AAGAGAGATAATTTACATGCATTGTGGCATCTTACt
>contig00447:14086-15343(-)
ATGAAATATAAATATATAAATCTATTTATATATATATTAATTTATTATAATGCGAGTATA
TTAACGTCTATAGATGATCCTATGGGTTACATTGAGGACAGGTTAAAGAATGATCATGTT
ATGCAGCTAAATTCGTATGAATATGTATATTTAATAAATTTTAATGATGGGAATCCAAAT
AAATTTAATATAAATTATATACCAATTGTACTATACATAAATACAGATATAAAGTATCAT
ACACAGATGCTTATGCTCTTTACCAGGATAGCAATGTATTGCCGAGAGAGTCGTAGACAA
TGTTATATTAAAAAGGGGGTCGGTTCTCAGGAAGAGTGTAAAAAATTGTATTTCTTTTAT
ATAAATACCTTTGGAAATGAAAATAAATGGATACTTAAAAAGTTGGATATAAAAGCATTA
CCTGAAGTATTGATCTTAAATTCTAGTTTTAATGATTATATAAGCAAATTGAGTGAAGGT
ATAGAATGGAATATCAACACTTTATCGGATAACCTATTAAATTTTATCGGTGACAACATC
AAGAAGTTTGAGGACTACAGACATACATCCGTAGCTGATATTCGGGAACGTGATGGCAGG
ACCTCAAGTAGAGAGCAACACTTTGCTACTTCGGGTGTGGTAGATGAAGATATATTAACG
GAATATGATGATAACGACAACTTGATACTGCTTTCACTTAATGCAGTGACCAAATGCTAC
AAGTTGATAGTACTTGCATTATCTTTTTCAACTCTAATAATCTACTCAAAGAACAATACG
GTCCTACTGCTATCATCTTTACTCATATATTATATTTGCATATCGTGTATATTTTCATCA
ATACACAATGAATGCCCGAACAAATTTGAAATTTCGAAATTTTATTCATTTGAAAATATA
AAATCATTATTTTCAGAGTCTAATAATTACCACTACAGATACGAAGGTGTAATTGTATCG
TTACTACTACTTACAATATCATATACACTACTGGCTTGTAGGGGAAGGAACGCCACGGCA
ATAATGGGTCATATGGAAGATGGTAAGATCCACAAATTAGATCATATAAGTGGAAAATTG
ATAAATAGAGACGATAATAAGATATCACTGATGATAAAATTTACATTAGTGGTAGGCACT
TGTAGTCTGATAATATACGTCTTCAAGTATAAATTAAAATTTTATGAGTCAACATTATTA
CCATATGATATTCTACCTAAAGGTAAATTAATAAATGATCATCAATTATCATTTTAA
>contig00447:58704-58907(-)
gCCAATGGAGTATATTCACCAGATGGTTGGACAGTTGGTGAATATAAAGAGAGTACTACT
GATGAACAAGAAGTTCAAACTAAAGGCGTTAGGATAATCGCTAATGTTATGAATAATGCT
GAAAGTAATACCAAAGCCTGGTGGTTTAACACTACCATTAGAGATGCAATTAATGAAATT
GTAACGCCTGATAAAGATGATTAG
>contig00447:59225-60627(-)
ATGGAGTTGGCTAGTTTCATAGGACAATTTCTATCAACCATAATGACATTAATAATAGAT
AGTAGTGGTGGAAATGAAAATACGAAATCCAAGAGTAAAAGAGTGTTATCCTGTATATTC
ATATGGGCCATGTTCTTCAGCTGTGTATTGGCATATATATTCTTTGTTACAGGTGATGAT
TACGGTCATTTTGATCAATTCTATTGGTGTATTATATTAATTACATTTTCGAATGGTTTA
TTTTCCAGTTATGCCTTTGGTACAAATTTCAATTCAGCTCTATATGGAGCTGGTCTACCT
CTATCCGGTTTCTTCACCTTTGTGTTCCACAAAATATGTGTATGGGTTTCTAAAGTTAGA
ATGTGGGATGATTTTGATTATTCTATAGTTGAGAAACAAATTTTTTGGATTAATATTTCA
TTATTATTTACGGCTGTATGGTGGACGATGGATCAAGTGTGTCAATGGAATAAGACTATA
GCTGGAAATTCTAATATAGAAGAACTATTTGGTAAGGATGCTGGTCATCAATGGTCACCA
GTCTTGATGTTAGCCTTTAGTCTCGGAACAGTATACGCCTTTTATCCATCAATATCTCCA
TACCAGTTGGTAGATTGGAATACTGCAGAGCAAATTGATTTATGGATTGTTGCAATTTCG
TCTATACCCACACTATTAATCGCCATATTAGATGAAGTTGATAATTACAATGGACATAGC
AATAAATTAGGACCTGGAGGAACAGGTCCTGGAAATTATGGAGATTTAGTTAACAACGAT
GGAGATGCTGACGGAGCCAAGACGGCTAAAAAAGTATTAATGGATGAAGAAAACAAATTA
ACAGTTGGCTCTGCTTGGACTAATAATACAGATCAATGGACTAACACTCATAAAAATGAT
ATTATTGCTAAACTTAATCTGGTTAGTCAGCAAACCACAGCTGCTAATGCTAAATCCAAA
GCCGGTGAAGCTAAAACTGCTATTGGTACAGCTATAAGTAAGCTTAATACTACTTCCAGT
ACAGAAAAGGATGCAGCTGAAAGAGTACTTAATAATTCGAGAAGCAAACTTGACGGTATA
GGTGATAATACTGAAATTACTAATGCCATTCCCAACGCTCAAAACTGGAATACTGATGGT
GGTGGAAGATATTGGTGGCATTTAATTGGTTGGATTTCTGGTGTTCCATACGTGATCTGC
ATGCACGTTTTCATTTCAATACTCCACTTTCCTGAGGGACGAATTTCAAAATTTGTTCAT
GCCAGACCGAAATTATTATGGATTATCCCCATAACATTTAATACTGTAGAAGAATTAATG
GAGATTATATCATTTTCAGGAGCTGGAAAACAAAGCACTCAATCAGGGATGATGTATAAC
GGCGCTGTCGGTCAATTTAATGcc
>contig00447:74947-76252(-)
ATGGGATTTACTATGTTGGTGCAATTGAGATTGGCTATAGCTTGTGCTAAATATGCTGTT
ATTAGATTTCATTTACCACTGGATAAGATTGGTTTATTCATTAACATATGCCATAATCCT
ATGGAATTAATTGGTCTTGTAGGTATCACTTTGGGGTACATAATTAGCATACCTATACAA
AACTGTATGTTAGCTAAGGCTATATTAGCGACCATTACAAACTGGCTTATGTTCATCTTC
TCGGTAATTACTCTTTACGTTTATAGATCCGGAGGTGAATTAGGCGATCCCAATCTTTAC
ATGTGGACTCTTATAATACATCAATTCGTCTTTACCCTGAATTATAGTTTTACAGTTGGT
GTTGAACCTGGGTCTATTAGTTACACAAGTGCTGGAGCGCCTCTATCTGCTGTTTTTGTA
ACCGTATACCATAAAATATTCCTATACTTTGCTGATAAATATGGTCTAGATGATATAGAG
TATTGGCTTGTATTTGGACAAATTTCATCGAGTATATATTTAACATATCTTACAGCCATT
TCCTGGACAGTATATTGCAGTTATAGCCATTTTAATGGGAATAATTGTGGAGAATCAGAA
GAAGGTGGTGGAGCTGGAGATACTTTATGGAAAGTTTTAGAGGAACCATGGACATGGTCT
CCATTTATGATTGTGGTATTATCTCTAAGTGCTTTCTATTGTGTATATCCTGGTATAGCA
CCATTTCAATTAGTAGATCCTTATACTGGATATAAGATTGAACTTGTAAACCTATTTGTA
CAAACTATTCCATCTATAATTGTATGTATTTTAGATGCGTATGGTGTTGGACCAGGAAAT
AAATGGAGCACTAGTTGGTGGTGGAACTTCTCATGGGTTGTTGAAGCATATGCCCTCTTT
TGTATTTACATATTTTTCACAGTCCTCCATTACCCAGATTCATTCTTCTGTAGACATGTG
CAGGGTAATACATTCTGGGCTGGATTCCTAACTGTTACATTTGTAACTGCACAAGAAGGT
CTTAAAGCTGTTGGTGTAGGTGGAGTTGGTGTACAGAAAGGAGATCCCAATGGTGATGTT
ATAACATTTGTATTTATTATATCACTTGCCATTCTAAGCTATACCGGTTTCATGGGTGAC
GCGTACCTTCAGATCTATAGGAAAGCTGAATGGGATCATTGGCCCACTGAAGGTTATACG
AGATATAGGGGCTTCAAATTTTGGTTCATCGCCGCGTCTAAGGTGGCTAAGAAAACAATA
CTAAACGCATTTAACGTAGACGTTAGAAAGGAAATGTTAAAATGA
>contig00450:4371-5007(+)
ATGTACAAATCATTATCTTTATTGTTATTTCTTGGTGTATTATACCTCCTTTTATTTGAG
GCTGGATTTACGGGCTGTTGTAATAAATGCCCATCAAAGGTGTCGCAATTGTTATATGAA
TTATTTTCAAATGGTAAATGTCCATTTACTAAATTATCATTGGATTTATTTGATAAACTT
GGTGGTTTAACATTGAAATTTTTCCGCACAACAAGTGGTTATAGATGTAGTTTTGTAAAT
GAATTATTAATAGATGCTAGAGGATATCCTTATTGTGAAGGATTATTCGGGTATTTTAAA
AAaTTATTTAATCATGTATTAGGATCTTTATATTTCGATTATTTATTCCCATCTGTTAAA
CATGTTAATGTCAATGCTCTTTTCTTTTTAATCTTTACAACAAGATTATTATTCTTATCT
CTTTATTCTATTTTAATACTACTACAATTTAATCTCTATAAAAAaTTACCATATCATGTC
AAACCATTATTTTCATCATCTGTAACACTCGTTGGACAATTCGTACTCGCCACACTTGTC
AAAGTCTTATTATGTAAAGTACACTTTCCATTATTATTAATTGTAGGTAATACCGTACCA
ACTTTACTTTTGTTACTACATCACTGTAAAAAaTAA
>contig00450:5877-7105(+)
ATGTATATCCTTCCATTCTTCCTTCTTGCATTGTGTAAATACACATCTATAGCCGGTTGT
TGTGGAGACGACAAGGTTGTAGACTTGGATATCAATACTAAAGTTGGTACTAATAAATTT
AAAGTTACTTCGAAGGAAGATGATGGCATGATAGTATACAAAATTAAACCTAAAAAaGGA
TACAAAGTACGTCTAATCACAGATGGGAACAAAATTGTCTATGAAACAATGAGATATGAC
AAGTTAACGTACTTGGAAGCTAAGTATTCAAACATTAATGATAATGAAGTCGTATTGACG
ACGTTACATTTCTCGCTTGGATTATGTCGTGGTACAGATGTAGCTAATTACTTCCTTTTC
CCTGAGGGATGGAGGAAATCATGTTCAGAATTTTGTAATTATCTCATTGATAAAATGAAG
AATGGTGAATATATCGACAGGTCACGTGTTATAAAGGAATATTATAATATGTTAGAACTT
TCTAAAAGGAAAATTGATATTGATGTATCTAAAGAGAGTGTCATCCCTAGTGATATTTTT
GTAGAAATTTCCAATGAGGGTTATATATATACAAGGCTTTATTATGTTAATGATAAAGTT
GTAATTGGTAAAGTTAAATATGGTACTAACATAATTTGGAATTTGAGGAATGAAGAGGGA
TTTTTCGGATGCTATGCAATGAGAGTTTATTATTTGGAAGATACGCCAGAGTTGTTAGTT
TTAATTGTAAAGGACTCTAGAGGTTCATTTGAATTATATTATAACAGAGATGATCATAAG
AGATATTCATCAATTAAAAaGATGGAATTTGATAATAGATTAGGAGAATTGAATGAAAGA
TCAAGGAGGATGATAGAGCTAACTAAAAAGAAGATAGACGTTGATATAGCTTATGTCATG
TATCCCCAAAATAATAATGAAGGCACAAATGGAAATTATGGAGTAAGTACAGTGGATTCC
ATAACTACACGTATATTTAAACCAACTGGTGATTCAATAATTTACATGATTGTTGAGGGA
GATCGTCTTGTTTGGCAAAGAGATGGTGAAGAAGTTTATGGATGTTATAGTGTCAAGGTG
TACTATTTAGATAAATTGGCTCAGCTCCTAGTTTTGAACGTTAATACATCTGAAGGCTTC
AAAGATTTGTACTTGAAAAGAGATAAAAAATTGTTCACAGAAATTGGAAAGGAGGAACTC
TACACTAGATTAAAGGAATTAGATGAAAga
>contig00450:7607-7642(+)
aGATTTAAAATAATGAAGCCTGTTTTAACTTTGTAA
>contig00450:13785-14412(-)
ATGGAGTATTATTTGTATAGATTATCAAAATATGATTTGGTATATGGTATCATCGATTTT
ATATTGATAGGATATATGGTATTAACAGCAAATTATGAGAGAGGTGTTGAATTAGAAGTT
GaAAAAATAACAAATAtTTATATTTATGTAGTATATGTTATGATATTTATAAATTTGATT
TTGATTCCATATGGTACTTTTATGGATAGACATGATGATATATTGCGGTATAAATTTAAA
GAAAAGGTAAAATTATACATGTTAATATATTTATTTCTAATTTTTATCGGTTTTATATTA
ACTACTAGTTTCAAATTATCGTATTTATTATATCAATTATTGAATATAACATTATTCTGT
AGTCATATTTTCGGCAAATTTATACATTTTATATACTATCCTAGTACAAATATTAGTCAA
TCACTCCCAAAAGTCATTGTCTATTATACAGTTATATCGATAATAGGTTATACCATTGGT
AACTACCTATATATACTTGATTGGTACCAGATATACGCACAGTTCCCAATCTCCCATTAT
ATTTCAATTTCATTTGGGCATCTAGTATCATCATTTGTAATGTTCTTATATTTAAAGTTG
TCAAACGATTCAGCTAAAGGAGATTAA
>contig00450:21464-22550(+)
ATGTATAATATATTATTATTAATAGTTATATTAGATAGTTTTGTATATTCTTCACTGGAT
GAAATTACAGAGATTGATATATTGTATGATGGATCGGATTCACCATTATTAATACGTACA
CAGACTCAGCATAATCAATTTACATTGATACCATATCAAGAATGTAAAATAAAATGTATT
AAAGAGGGTAATACATTGATATGGGTATCTGATGAAGAAGATGATAATAAAGAGGTTGAA
TGTATATTTTtAACAATAGATAATGATGAATGTAGTAGATTAGTTAGTATAGTATTAGAT
GGATATGATACATGTGAAAGTTTATATTTTGAAAAaGGAGCAGATAATACATGGATTATG
ATAACAGAAGATTTATATAATGAAATATTAGATCATATTTTAAGGGCTAAAAAaTTAGAT
TTATCACGTAAAAATGTAGATATATATAGTGTAACACATTTTACAAGATTTGGTAATTCA
AATACATCATTTACACCAACATCACCAGAAAGAATTGTTGAAGTATCAGATGAACAACAA
ATATTATGGTTAGGTGAACTTGATGGATTATGTTGTGCATCTGCTATTTTACATTCAAAA
AGAGGTGTAATGAAATATTTATGTTTAATATTAGATGATGATGTCAATAATCCTAGTAAA
TTATTATATTGTAATGATAATAATTGGCAACCAATAGATCAATATACTTATAATATATGT
ATTGATCGTTTAGAAAATGAAATATTTTTAGATTTATCTAATGAAGTAGAATATTCAAAT
ACTTTACATATCACAGAATATAATCAAAATGGTATAAAATCATTATTATTCACAGTACCA
ATTAATAATTATCTAACTGAAGTCAAAGATGGTGATACAATCATATGGGAAGCTTCTGAT
GATAGTACATGCACCTGGACTCTTGTCAACCTACATAATAATACACCAAAATTATTACAA
ATATTCGAAGAAGATGATATTCAAACAAAAaTTACCTTCTACCATAAAAATGAAGATTCA
TCATGGACTCCCATAGACCTCGAAAATTACCATAGTATACTCGACTCATTAAATAATAAC
TTATAA
>contig00450:23112-24294(+)
ATGAATAAGATATATGGTTATTTAGTTGTGATATCCCTCTTGTATTCTATATACTATGGT
GAATGTGTTGGTAATACGTTGGACTTATTGAATTATGAAAGATGTAGTAGTAGATTCAAT
TTACCGATTGATAATACAGCATATTATCAATACATACCACATTTTAATAAACGCGTGATT
AAAGTGGTTGAAGGTGATAAATTGATATGGGAGAGATCTACTAATGTTAACAAATGTTTG
CATGTGATAGCATATTTATTATCTGATAATATGCATTTGATAAAATTAAGATTATCACAT
AAAGATGGTAAAGATGCTTATAAATATTATATGAGATATAATGATGGATGGATTGAGACA
GTGACATCAATTTTTGATGAGAAGTTGAGAAATTTGTTGAGATTATATGTATTAGACATA
ACAAAAGATGATAGAAATATATTATCAACATATGATTATAGTATATCTGGCAATCGTATG
ACTACATTTTATAGTATAATTGCTGTAATTACAAAAGTTGTTGAGGGTGATTTAAAAATT
TGGTCAAGGGATGAGTTGGATTTGGAATGTACAAGTGCAAATTTATATACGAGAAGGAAT
AAACATTTATTAATATGTCTAGCATTAACTAAAAGACGACATAGGAAGAAAATTTATTTT
AAAAAAaTAAATGATGTATGGAAGAGTATAGATAAAGAAGAATATAATTTATTAGTCTCT
AGAGTAATGTGTGAAGTTACTTTAGATATTAGTAATATTACAATACCGAATTCATTATTC
AATACAGTAGATAATAATTCATTTGAAGGGATGCCATCCATAATATTTACACCAAAATAT
AAATATTTGATTACTGAAATTGTAGATGGTGATTCAATCATATGGAAAGGGGACTTTGAG
AAATGTACATGCCCATATGGTACATTATATCACCAAGGTGAGACTCGATTTTACCTTCAG
ATACATTTCGAAGTTGGTGAACATCATGGTGATTTATATTTTGTCAATGAAAATCACAAA
TGGAAGCCAATCTCCGATGATGAATTCTATGAAGGAATTAAAATATATGATGAACAATTA
ATACTAATCCATAATGGATGGAAATCATCTCATCATGAATCAGGAGATCAATTCCAATTT
GAAAATTATAACACCTCATCTTCAGAAGAACAAAGCGATTAA
>contig00451:3691-3872(-)
agTTATAATGGTGACTTGTTTATATATGAAGAATTAAAAGATTGGGCCTCACTACTATAC
AATATATCATCACTCAATAGAAGTCTAGATGATGGAAGAAGAAACAATAAAACCAAATGT
ACCATGAAATATTTAATGTACAAAATATTGAAATATATCGCGTCACTCAATATCATAAAA
TAA
>contig00451:3910-4397(-)
tGTATAAAAACTTCTGTATGTATAGTATATAGAGATCAAGGTCTTATATATAAGCCTTTA
GAAAATaAAAATTTAATAAAAGAGTTAACAAATGATGAATTAATAAAATTATTTaAAAAT
ATACCACCTATAGATTATATCGTATTATTTTATATCAAATTAAATAACACATGTAGGTAT
GTTGTATTATCTATTCTACATAGTCTACAATATACAAGACAATTTATGAATGTGTATAAT
TTATTATCAAAAGAATTTAATAATGAAAATAAATCAGTAAAATTTGTTAAATTTAATTGT
CAAGGTGAATATAAAAGTACAGATATATGTCATGAATTGAATATTAAACTTGTACCGACA
GTTGTATACATTTCAAGTTTCATTATACAAAGAGAGACTATAGAATCAAAATCATTTTTA
CGTGGGATATTTAGATACATTATGAAATCCTTTAGTaAAAATGATATTAATATACCGAAT
TCTACAAGt
>contig00451:4437-4468(-)
ATGATTATATATaAAATTTTAATTGTATTATgt
>contig00458:15868-18073(-)
ATGGATGACGAAGAGGATAGGAAAGATTTGGATCGTGAGCGATTAAAGACATTAGCAGTT
GGTTTTGCTGCATTTACTATGTTTATGCCTATACAATTAGTAACGATATCATCTAAACAT
TTATCTGTTGCATTAGAATTGAAAGAATCATTTACTGGTTTATATATAGCAAAATTATTG
AGTGTAAAGAATTTAGTATTGATAACATGTTCTATATTTATGTATATATTACAATATATA
ATACCTGGTGAAGATGTAGTATTTACATTATTTTCACATTTTTTAATGGTATTATCTAGA
TTAATATTATTTATATTATTATTTACATCATCATCATTAGCATTAGATTATTATAATTGT
ATGGCATTTATATCATTTACATTAGGTATATTTCAAATGTCATTTTTTAGTTTAACTGCT
AATTATGTTACATTTTTATCAGCAACATTTAAATTATCTAGATTATTTGCATGGTTATTA
CAATTAtTTTTTGATGTAATTATACCTAAACATCCATTATTAATGATTAAATTACAtTTT
TTTATTATATTTATAACAACTAGTTTATCATTTATTACTTGGATATGGtTTTGTATTTAT
ACTATTAAAGATGATTCATTATTTTATaAAAGtTTTTTATGTAAATTTTTCTTACAATGT
AGTAATTATTTACGTGGAGATTATAATGTCTTGAAATTGAAGTATATCGGAAATTTTGAT
GATCCGAGGGAAGTAGTTCCGACGAAGGAGGAACATCCGCCGAACGTAGTGAGGAGGGAA
GAAATTTCTTCGAAGAAGGAAAATTCTCCGAAGGAGGTTCCGAGTGAAGCGAGGAAGATG
GAATTTTCTCCGAGGAACGAGGTATCTCCTACGAATGAAATGAGGAAGAAAGCCAACGAA
CGTAGTGAAGTGAAGATGATGAACCAAGTGACGAGGGAATTTTCGAGTGAAGCGAGGAAG
ATGGAAAATTCTTCGAGGAAAGAAAATTCTTCGAGGAACGAGGAAAATTCTCCGAACAAG
GTGATGATGAAGAATCTTCCGATGAACGAAGTGAGGAGGGATGTTCCGAGTACAACGAGG
GAGAAATTGAGGAATAATACATCAACCCGAAAGAACGAAGTGATGACGTTGAGAAACAAG
CTAAAGAAATCAAAGGGTGATGACGAGAATCGTAGAAGCAGTTTTAAAAGGGATGAAGGA
AGTTCCGAACGGAGTGAGGAGGAGGTAAGGAAGAAAATGGAGGTGAAGGTGGTGAAGACT
ATTTTTCCTCCCTCGAAGGAAGTTTCTACTACGAAGAAAAATTCTCGTTCCCCACTATAT
TCAGAGAATTTTCCTACTACGGGGAATTTTCTTCCTTCCTCGAAGAATTTTCCTCGTTCC
TCATTCCATTCGGAACATCCCTCTTCACTTCGTTCATCGGAGATACCTTCCTCACTACGC
TCTTCAGGTCCTCCCTCCACTCTGATAGATATAAAGGAGTCTATAGAGGATGATGAGCCA
CATTTCATCAGGCATTTGATAAATTCATCATCACCAATGTTATTATTTATAACGACAACA
TTATTAAAATGTATACTTCTACCAGGTATATTACCATATTCATTAATAGAACGTGAAAAA
TGTCATTTTATAAACATGTTAATGACACCATTTGCATTGCTATCAACATTAATAGTACAT
TATTTaaAAAATAAATGCCCATCTATTAGAAAATCATGGAATCATGGCAAATCTATATAT
TGGAATTTATTATGGTTAGCTGTATTACCCGTATTCATTATTTTCTGTATTACATTCATT
TCATTACATTATACTGATACACAATTATCTAAATATATCATCGGTAATTTAAATGCAATC
TCTTTTATGGTCATTATATTCTATTTATCACATCCATTAGTAGAATCTGCAGGATTCCTA
GGTGTTACATCTAATGTTAGACATAATGGTAGAATACTCAAAAATGGACTCAAAGTGGTC
ACTACTAGTCAATTAATCTCTATACTCATCTATCTTATCGGTTATAAAATCTCAATCGGT
TATACAATCACCAGAAGATTATATCAACAATCTATACACAATTCCGATCCCACATATCAT
ATGAATACATTCAAATCATTCTTCTTCTGGACATTCCAATCACTCTCTAATGGATTCAAT
GACTTCATCAATGAATTCCATGGAAATATCAAAGATTATATCTAA
>contig00034:3998-4646(+)
ATGAAGTATATTGTATTATTATTATTTACCGCTTGCCAATATCAGTGCAATGCCGGTCTA
TTCAGTTGTATTTGTGGTGGTGATGAAGGACTAGAGGTGGACGTTTCCATAAAAAGGGGG
AATTGTAAATTACGTGTTGAACATCTTTTATATTATAACTCTAAATGTATTAAAGTAACA
TCTAAAGATAAGAAAAGAAGGATTGAAAGAATTAAAGATAAAGATCAAGTTATATGGGAA
GCAAGTAAAGGTGATACACTAGACAGTTTAAAAATAATAAAACCATTAAGTGAATGTAAA
TACAAATTACTTAAAACATATCGTACAATAGTAAATAGTGACGGCATACCAAAATATAAA
TGTTTACCATACCTATTTCTAAACGGCAAATGGATACAATTAGAAGTACAAACTGTTCCA
CATATATATGAATGCATGGAAAAAAaTATTCCTTTGGTTGAGGAAGATGTACACGAATTA
AATTATAAAGCTTTAGCTAGACAAGCACAAAGAAGCATGCGTAGAAGGATGAATAGGGAA
CGTCTATTGAGAACACGAAGTGAAGGCACAATTAGCGAATGTGACTACGAAGAAGATGAT
GAAGATGAAGGCTACGACGGAAGAAGTTTTGACTATAGTACTTCATAA
>contig00034:34675-35151(+)
ATGAAGTATTTATCGGTTATTGTGTTTTGTTCATCAATTTTTATCAATGGATGTTTAGGT
GATGTGAAGAGGGTTATTATGGATATAAGTAATCCTGATGATACAACAAATTTCATTATA
CTACCAGATGAAAAAGATAATATAACAACTACAGATTTTATTCCAAGATTAAATACAGTT
GTAGTAAGGATTATAGAAGGTGATAAAGTCATTTGGACATCAAAAAATGAATATGAAAGT
ATACTATCCGCTGTAACATACGCCGATGAAGATGATGAAGTAGAACTTGTAAAAATACAC
AGAAATGGTCCAACAGGTAAAGTCTTCATATACTACGGCAAAAATGGTAATGATTGGGCT
ATACTCGATTCAGAAATCGCCGCTGATAGAATTAATAAACTTTCCGATTCATACATAACA
TACAATCTAATATACCTCTTTATAATCACTACCACAATCACAATATACTCAAATGCt
>contig00034:35486-35505(+)
gcTTTTATGTATGAAATATAG
>contig00034:39570-41574(+)
ATGGGTCGTAGACGTATTGTTTTATTATTATTATTAATACTTGTAATTATATTAACTATT
GGTTTTATATTTtCCCATTTTTTtAAAGATTATGGGAATATTCATCCTGATAAACAATCT
CAAACATTATCAACTAAGATTAATATAAATGAATCTAAAGATGATGATTTTAGTACACCT
GGATCACCAACATATTCTAAAGATATATCTACAAGTACTGATGATTTACTACAAGATGAA
CATAAAGATATAAATGAATCTGAAGATTCTAATGATGTACCTGATATTTTACCAATTAAA
AGCTCAAATTATACATTATTAGGTACTAGAATGATAACTGCAGATGTTGGTGGACGTAAA
GTAGTTATACCTGAAGTACAAAGAGATGTATTCGCTATATTGGAAACAGCTGATGATTTA
CCTTCTAAAACTGAATCTAATGCGAATATTGTCGAAGAAGAGAAGAAACCATCTCAAGAA
GCTTTCCTAGTTTATAAACCCCCAATTTTAACCGCACCAGAGAGACGAAGTTCCGAACGG
AGTGAAGAAGGTAGTGACGTCGACGTAGGAGGAGGACCTGAAGAACGAATTGAAGGACAT
AACTTCGATGAAGGAGTTGACAAGTCTGAAGAGGACATGAAAGTAATTGAAGGAGGTGTG
TCGGAAGAAGAAGAAGAAGAAGAAAGAGTACTAGTAAATGATGTACCACTTGTAGGTGTA
CCAGTATATAAACCAAAAGATGGTGAACCTGATCGTTATCCATCCATGATTCATTTTGCA
TCATCTTCATCCTCATCTTCCTCCTCATCTTCAACCACCACTTCTTCCTCCTCCACCTCA
TCTACCTCATCATTTGAGGTTGAATTTATGGAGATTGATGAGTCTGAAACAGATCAGACT
ACTGATACAACTACATCGGAAGAATCCACAGAAGATCGTAATTTAGATGTAATTGAAGAA
CAAAGTGAGCCTGAGAGTTCTGAAGGGTCGGCAGAAGATGCAGGGGAACTAGAAGTTATG
GAGGTGGGTGCTTCATCGGATATAGAAGAAGATGAACATGTTCAAGTTGAACCTGTAGTT
GAAGAGGAAGATGTGAAATCTGAGAATAATGATGATATGGGGTCAGGATCGTCTGGATCT
TTAACAGCAAAGGAAGACCTTTGTGGTTCAGAAGAATCCGTTATAACTATTGCTGAGGGG
GCATTTGATCCAATGGACGATATGAAGTTTAAAGAACTTGAAGAGAGTGAAGATGCTATA
GATAAGGCTGGAATCAAATATAGTTTTAGTAGTGATTTCGTAGTAGACGGCAGCATTGTA
ACTCAAGCTGAGGATTCATCCACTCCCATACCTGATGAAGAAGAAGATGTTAATCTATAC
GCCACTGGTATCGACGTTGAATATGAACCACCCATAGTTGATCCACGTGAAGGTGAAGGT
AGTGAAGAGGGTAGTGATGGATCATTGAAGGGTAGTGATGGATCATCCATCATGGGAATG
ATGGAAGATGGTTCTAAGGATGAGTTGGATGTAACCTCGAGTGGAACTGCGGGTGATATC
AGAGGTGGATTGGGGCTCAGTGAAGACATGGTTCTAACCTCGGGTGGAGATGTAGCAGAG
GTGGTAGAGCTGGGTTCTATTGAATCAGATGGTGGTGATGAGATACAAGAGGGATTGAGT
GAAGGGGATGGTGAAGATCGATCGAGACGTTTATCACTTCCTTCATCGAAGGTGTTATCA
TTAAAGGGTTCATCAGTAGATCCATTAGATGACGTTAAGGGATCAGATGAAGATTCAGAT
AATGATAAATCACCTGGTATAAAATCACATTTTTTtGCATCAGGCTCACCTATAAAACCT
AAAAGTCAAGATGGTGAAAGTGAAGAGGAATTCGTAGTTCAACTAGGAGATGATAAAGCT
ACATTCAAACCCAAACAACAATCCAGTGATCATAAACATGATCCTAAAGAACATCCACAA
CCATCTCTACGTACCACACAACAA
>contig00034:42039-43245(+)
ATATTGGACTTTTTACATTGTACTAAACGTGAAATATATATAAGATGTAATGTGAATATT
ATAGCTACAAAACTTGTTGATAATCCAAAGGATGGTTATATTGAGGTTTTACATCGTCAT
CATGCTGGTTTTGCTGATCCATTGAATCCATTGAAGGCAGAGATATATAAATATAATGGT
AATATATTAGAGGGTATAGATTCTGGTTCAGTTATATGTAATGTTTATTGTTATTGTAAG
CATGATGAATTAGATAATCCATTATTTTTAAGGATAGAATATTATAAACCTCATGATACT
AGAATAGAAACAATAGGATTTTATATTATGGATAATGGATCATGGATAAGAGATTATAAA
GCAACTAATATATTATCATTAATAGAATTATATGAACATAAAAAGTATAATATTACACCT
ATAGATTTAATGCAGAAAGCATCTTCAAGATCACCACGTAAATATGGTCCAGATTTATGT
ATGAAAGTTGAAAAAATACAATGTAATCTTAATGGTTATAATAAATATAAACATACTGCA
TGTGATGGTACATTAGAGAATTATAATTATATTAATATCAATTCTACTAATGGTTTACCT
AATATACCATTATTACATGTATCTGTCTATTATCAATCATCTATAAATACAATACCATTC
GTATTAGAAATTATTACAACTGATAATGATACGAAATTATTTAGAAATAATGGACCATTT
GGTTGGTCTGAAATTAATGAAATCAGTACAGCATTACTTGATGATATTAAATTATCATTA
ACTAATACTATATTATTAGATTTAGGTTCTGAATGTATGGATATTAAATCTAAAAATGTA
TTTGGTGATGATGTTGATTGTACTAATGCAGAATATGATTATGAATATTATACCGAACCT
GAAAGAGCTATACAAACACATGAAACTAGTAAACCATTATTTATAAATATCAATAGACAA
TTACATACCACTTATTCTATTGGTAAATTCTTATTCAATGATAAAATATTATCCGGTTTA
CAACCCGGTAACTATAATCTCGTTATTGCATCATTAACATCGCCCTTAGATGAACCTAAA
GCTATCATACTACAATCTGCAACACAAAGAATACATTATATACTCGATGATGGTAAATAT
ATACAAGTCAATCATGATTGTGAAGATCCATTCCTCAATAAAATCAAAAATCTTAGATTA
ACTTAA
>contig00462:86-888(-)
ATGtTTTTAGCATCTACTATTATGGAGAATGTTATATCATTGTTAATAGCTGATTGGAGT
GATAAAATTAAGAATATTCTTGGCTTATCTAATAAGTTAAATCGTGATTCCGATATGATA
GCTCAACACTTATCCACATCCAAGGTGTTGACTATTTTATCAATTGCTGTAATAATTACG
ACATTTGTTGGTGTATATTTATTACTGTTAGGTTCCATTAATGCTTCGAAGACGATCCAC
AATTATGTGATTAATTCTATATTCCAGaAAAATGAGGTAGAGTTGGAGATTAAAAAAACT
CTAAGTAAGGTTGTCTCATTTTTGATGGCAGATATAtTTTTTCTAGATGAATGCACTTCT
GTTTATTATGTGACTACCATATTTTCATTATTTGATATTATAATACGATTTGTTATTGTT
GTTTATTCATTACCAATAATATTTCCTGTAATATTTATAGCTATGCTTATATCTTTATGT
TGTGTATTTTATAGGTATGTGATTGGATCCAGGAATGTCCAAACAATGTTATTGGATTCA
TATTCAAGGATATATTCTGTTTATGGTGATGTTATAGCTGGTGGGCCATATTTCCGTTGT
TATAGGAAAGAACACGAATGTATCGACTCCATTATTAGGTTGTCTAACTCACATTACAGT
ATCAATTTTATGAAAATAAGCATTACAACATGGTCACAGATAACTTCGAAAGTTATCATA
TGTGTTTTAATACCTTTTGTTGCTCTAATACCAATTGTTCAGCGTGCAATAACTGGAAGT
GAGTTGCATGTAGCACATTTGG
>contig00463:43-491(-)
ATGCTACGATGTCAAGTGGAATATGTTAATATAACTTCACGTAGATGTAATATTCGATGT
TTATACTTTTTCATTGACTTGGCACACCCACATGCTGTAAGTGCTTTAGTAGATTTGAAA
GCACTTCATAAGGATTTTTGCCATCATGTTTTAGTACTCCAAGGTCATGCCCTTAAGCAT
TTGAGTGTAAGTGGTGTTGCCCTATGGGATGCCCCAGCAGGTCTTCACGTTGCTGAAGTA
TTCTTTGGTGGATTCCACGGATTCTACTTGGTCAAAGTTTTATTCAGTGATGGATCAGCA
GCTCACTTCAGACTAGGATTCTTGTTTGATGTATTACCCGCTCACTTCTTTGAAACTGCT
CTTGTCGGTCTTAAGGCTGGTGTTAGTCACCCATGCAAGCACTTGTTCTCTGACTTAGTA
TGTAAGGGTGCACCATTCGCTAAAGCCG
>contig00466:376-2955(-)
TATATCAATAGTTGTGAGAGTATAAAGACGACTGTGGGAAATAATGGAACATCTGGAACT
CAGGGTGGTAGTTCCACTGTAGGAACAAGTCCTAGTCAAACTAATACTTGCACTACTGAG
GCATCATCACCATCTCCGAGTACATGTCCAACAACAACTAATGCTTCATGTCCTACAAAT
GGTGCTGGTGAAACAAGTAATTGTCAACAGCCTGCTGCAGTTCAACCATCCAAAGCTAAT
CAATGTAACACAGTACAACAACAACAAATTCAAACTCCAGCTAAGAATAATAACGAATGT
AGTTTTAAAGTGTTTTGTGAAAAAGTTAAGAATGGTACATGTAATGTGTTGAAGGAGATT
GAGTGTAAAGAATGTAAAGAATGTACGGGTTCAGAGGAGATATGTACAAAATTCATCAGT
GTAACTATAGAACACTGTGAGAAGGAAGCTGAGTGTTTAATTATACAATTGAATGAGGAT
TTATCTCCTGAATTAGTAAATACAATAGTCTTGAGATTCATAGGCCTACAGTTATATTTG
AGAATAATACAGGAATTCTCTTTGTTAAGAGAGTATTTTACAAAGATTATAGAGAATTTA
TCAACTTGTTATAATACAATTAAATCATGTACGTGTGGAAGTGCTGGACAGTCTACTAAT
AATAATTGTTCTAAGGATAGTAAATGTGTATGTACTATATTCTATAAATTATTTAAAGCA
ATTAAGACACTACATAATAGATATTGTAAGATTATTAATTATATTAGAGGAGAATCTGAT
GAAGATTTATATAAAGTTATACCATCATTATCATTAACTAGATCTATTATCTTATTAACA
TCCTATTTCAATGATTATATCAGATCTGATTATATGGTTGAGGGTAGTAGTTGTGGATGT
GGTTATAATGAGTATGTGAAACCATCGTTAATTGGAAGTGTGGCTGGTATTTTAGCTGAA
ACAGTGTTACGGTTATTAAATACTGTTACTAAATCTAAATACACAGGGTTAAGAACATGT
CCGTGTCACAAGTACAGCAGTAAATTGGACGACGTGGTGACACTACTACAAACAGGAATA
GAGGATACAGATGATTGTGATGGTCTACTCTCTGATGTCATATCCATGATATCGCCTCTT
GTCAAGGCTGAGGATTATAAATTTGTAAATCTTAAGACTGAGCCATGTGATACTATCACT
AAGAAAACTGAAATTAATGAGAAGTTGAAGGAAGTTATTGAGAAGAAGAATGATCTTAAT
AGTTTACTTGGTTCAAATATAAATTCTAATTGTGATGGGACGACTGCTAGTTCTAGTGTA
GGGGAGACATCTGGCGCTACTTGTGATTGTCCTAGTGAAACTGCTCCGGCTGAAACTCAA
GCTACTACTCCTGGTTGTAATGGAGACGATGCTGGAAGCATTGCAACAGCATGTAGTGAA
TATATCGACAACGGAGGTACCAACGGTTGTGGTTCTACTAAATGTGATTGCAAATGTGAT
ACTTGTaAAAAAGGTAACCCAGGAAAATGCTGTTGTTTCTTTAAATGTACTGAGCATGAG
GAGTATGATAAGAAGATTAAAGAATGTCTGATGAAGATGGTTGGGAAATTGAACGCGGAT
GGAATTAAGTGTAACGGTAATGGTAAGGATTGTTTAATGTGTTATTTGTGTGTTTTAAAG
TGTAAAATGAGTGAATTACAAAAAGCATGTAATGGTGGCACTGATTCTTCTAATGGTAAT
GGATGTAATTTGGATCAGACATTGAAAGCGTTGCCTGATCATATAAAAGAGGTGGTTGAA
AAGATATGTACTGATAAAACTGCTCAGGAATGTTGTGAGAAGTGTACTTCAAATGGTGAG
TGCAAAGATAATGGAAAATGCACATGCAAAGATAAAAAATGTTGTGAGGTCAACGATCGC
TTCTCCAACTTTACGAAATTCCTATTAGGGACGAACACTTGTTCTGCTACACCTTCTACT
AATAATAAATGTAAGACTATTACGGATACATTAATTCAATTGAATGGGACGTTGAAGAAA
TTTCTTGAGAATGGTGCGGCTACTCAGTGTACATGTTCTACTGGTGGCAATGATAATTGC
AAAGATAAATGTTGTTGTGGGACGAATTGTGATAATAAAAATGGATGTAAAGAAAATAAA
CCAATTAATATATTATCCTGCGTGATAAATTGCGGATTGAAGGGAATTCATAAGAGGTCC
ACGAATATTGTTGAGCATATAACGAAAATTGAAGCATGTTTGAACTGTATTGATAAAAAG
ATGAAATGTTTGAATGGCAAATATGGTAACTTACACAAATGCATATCTGAATTGAAGGAG
TGTGTAACAAATGGAAAAAGTTGTATTGATGGGAAGATAAACTGCTTAAAGACGGGAAAA
GAGAATAATCAAAAGAAATTTAATGAAGTAATTGAGAAGTCTAAGGAAGTACTTTCTGAT
ATTTGTGGATTATATAGGGTTCATTCTATAGAATCCTATTCTTATTCATTGTCCCCATAT
TATATCCCCATATTTCCCCATAATAAACAATTCATCCTTCCATGTATAAATAACTGA
>contig00038:528-906(-)
AATGTAAGAATTGATTCATTGTTTGCTAAAAGGAATCAATTAAAAGGTGCTAGAAAATTT
TCTAGGAATAGACCTAAGAAGACAAGACCTTCTGCTATATATCCATCACCTACACTATAT
TATGGTAATGTACAAGATCATTTTGGTTCACCTCCAGAATATACCGTTATACCTGTGGAA
CCAACGATTAATTTATTACGTCATGGTTATATCGCAAAGCTTATTAAGCTTATGAAAGAT
GATACATCACCTGAAGAGCTGGAGAAGATATTTAATACAGACAATGATTTTAAAGCGGCA
TTACTTAATGAAATTGAAGAATTAAGAAGGATAGAAAAGGAACATGTAAGTTTAATGAAG
TATAATTTCATATATTGA
>contig00038:1463-1928(-)
AAATTGATAGAGAATGCTAATATGAATTATAATATTGATAATAAGaAAAAATATGGTATT
GATAAGAATATAAATTATATATTACCATTTATTAATAATAATTTAACAAATGATCAATCA
ATTGCTATTAATAATCGTGAATTTTTTATTAATGATaAAAATATTGAAATATTTAATTCT
ATAATACCAAAATTaAAAAGAACATTAGAAAATCGCAAATTAAAATTACaAAAATTACAA
GATGAATATAATCTTaAAAAACAAAATTATATTAAATTACAACAATTATTATTATTAGAA
TCTCATAAATTATTTAAACATTATATTAATATCAAACTTGATAATCTTCAATTATTTATT
AATAAATTCGATAATCTATTACATAATCATAAAATCAATCTATCATTAGATGAAATTCAT
AATAATATGACAACCATCAATAAAGCATACCAATTCTATACCAAT
>contig00038:2363-3182(-)
ATGGAAACAACACCTCGTCCTCAGATTCGTATTGTACCATCAAATATGGCTAGTGCATCT
CGTATACCGAGTTCATCACGTATAATGGGTACTCCTCGTGTTACAACTACACCTAGAGAA
TATTTTTCTATACCAAGACCATTGAATTTAAGAAATGAAGAAGGATCTATAGTTCGTACT
ATACAACCTAATGTTAAACCATTAGGTTCAGATGAAGTTGTATTATTTGCATTACATCCA
CATAGTATAATAAAACCATTAAGACGTCGTGTATATaAAAAATTAAATGAATTATTAGAA
ATGTTAATAGCTACATTACAAATGAAAGGTATTCAACGTAATGTAGTAATATCAAAATTA
AATCAATCAAAATGGCTTAAAAAATTATTTGATTATGATGGTATAGGTTCATTAATTAAT
GTATTCAAGACTTATCTTTGTCATTGTGATGTACTTGTTATACCATTATCATTTAAAGAT
GTTTATGAATCTTATAGTAATGATATGTTAAAAGCATATTCTAATGAATTACTAAGGAAT
AATATCAATATCGAATTAGATAATCGTAAAGCATTCATAATGGGTGGTATAGACTTCACT
GAAGAAACTGTATTGTCAACATATCGACAACCACATGAATATACATCTGTACATAAAAAA
GATGaAAAAAATACCAATATTTTCAAAaAAAATCTCCTCCTGGATAATTATCTCAATATA
CCACCATCTATCGCATCCTTAGCCAATCTATCAATCAGAAGAAATATCATTCCAAATGAT
TATACACATATACAATCAATATCCAATCCTCCACCTGAG
>contig00038:23145-23934(-)
ATGAATGTTAAGTTACTCTTCTTACTTGTTGTCGTTGCTGTTGCACTTGTTCTAGGTTTA
ACCTTTGGATTAACTGGTGAATTTAGAGTTGGTGAAGCTCCTGAAAATGTAGAAGTTGAA
GGTACAGAGGGTGGAGAAGGCCATGCTCTCAGAGGTGCTGCTGAAGGAGGACGTAGAGGT
GGAGCTCCACGTGGAGGACGTGGAAATGAGGGAGAAAGGGAACATCTATTAGAAGAGGTT
CCTGAAGGTGATGGAGGTGAGGGTGAAGGCGAGGGAGCAGATGGGGAAGAAGGAACTACA
GGTGGTAGAGGAGATGATGAGCCTGCTGCTCCTCCAGCAAGACCTGAAGGAGGTAGTGGC
GAAGGCGGAGATGCAGCACATGCCGGTGGAGAAGGTACTCCTGGAGGTGGTGCTCAACCA
GCTGGTGAAGCAGAAAGTGGTGAACAAGGTGGACATGGAGCCGGAGAAACTCCTGCTGCT
ACACAATCAGGTGCTCAGGTACAGGCAGGAGCTACTTCACAAGGAGTAGCAAGTGGTGTT
GGTTCTGGTGGAAGTGGTGGAGCATCTACTGGTGGAACTGGTGCATCAGGTTCATCTGGA
ACAGGAGCAACGACATCTACAGAGGGTCAACCAAAGTACCTTGTTACAAAATTGTTTGAT
TTTGCAGCTGGTTTAGCAACTGATGTATCTGTAACTACAGCCAAACATTTATCTGGAAAA
GCCAATGAAACAAGAGTAGGTGGAGTAGATACCGCAACAGCCAGTACGATAGCCTATTAC
TCATATTAA
>contig00041:940-3232(+)
ATGTTATTGGAAGAGGATGTATTTCATTGTCGAAGCACAGAGTGCTTTGAATTTAGTAAA
CGCGTTAGTATACGTGAGTCCCATGAAAAAAaGGAATACTACCGATATAGCATAGTGCCT
TATAGAAAAGATCTATTGAATCATAATAACTACAAATCATTTGGTAATATTACTCTATTG
GATTTGAGTGGAGAAGTTGTACAATCATATGGTAATCAAAAATCCCAGTTGTCTGAAGAT
TTTAGTAACTATGGGACAAAATCTACCAATGAAATTAAAATTCCCAGAGTTTCAAAATCT
GTATTTAATGCAAATGCTATTGTGAACTGCTTTAAGAGAAAAGGTGATGATATTCAACCG
GATGTTGAACGTAGCAACCCAGAATTTTCTGAATATAAGATTTGGGGTAAAATAAATGGC
AAATTAAACATTCTACATAGAGATTCGAATATTAATAACCTGACGGTGGGATTCAGCGAT
TGTATATATCTTACCGTTGATACCTATGTATTGCTCGGTAAAAAGGTTGAAATACAGGAC
GGTAATCGTTTAGTACTCTTGAGGAAAGTTCCAGAACATTGTTGTTGTGCATGTACGATA
AAAGATGGTCTTTATGTTGGTCCTCATGTGCGTCACTCCACTTACTATGAGATATGTGGT
GTGATCGACCAAAAGATCGACTTTAAAACACGCCCTTCTTTGTTCCTCCGGGCAAAGGAT
AAAGAAACACATGAAGAGTGTTACCTCCGCATGTCAGAAACACAAGATTCAAAATGGATG
CTTTTTAGATTTAATGATGATGTATTGGATGATGTTGTAAATGAACGATCACAATTTAAG
GTTATTAGTGGTTGCGATGAAACAAATCAAACGTCAAAAGTTGTATTGTGTCTTCCAAAA
CAAACATTCTACATTGAGCGAACGGAAGTAGGTGGCACATTATTATTAGTTGTACCTACA
TTTGACAATGAATCTCAAGAATTCAATGGGATTTTGTCTATCATTGGATCCTGTAAATAC
ATTCACAATTTGATAAGAGTTGTGCCAATATACGATGATTTGCCCAAAAACAAAGAAATT
CCTCTATCAAATCTATTTAGTTATTTACCCATATCTAACTCAGAGATAACTGATTTTCTA
TTAAATAAATACGACTATTCACCATGTTATTATATATTTCTTTTTGACAGTGGTATAAAA
TATGTGAATGAATATATTTTTGGCGAATTTTCTATAAGAATATTACAAGTGATACCTCTT
TACTTATCCCGTAACCAGAATACTAGGAAACACATCCTTGAATTAACTGTGGAGGATTTT
TGGAAAATGATCGATTATTATCCAGATGCCTTCGAATTCATACCATCAGAGATTAGAGAT
GTATCAGTTGTTTTTCAAATTTTGGTGAGGATTTGTGATATTGATCTTCCCAGTACTTTA
GATGAGTATGTATCGCTTATAATGAATCAAAACTTTATAAATCTTACAGCCAAGATAAAT
CTTTATAAGTTGCATAAAACGGTTGTTTGGTGTATAATACTATGTAATGATACAAAAGGC
ATTTCCTACTATGATTTGGTGCTAAAAGTTGATAGATTACTTTTCACAAGAGAATTGCCG
TGCTATCTCTTTGATGAGTTAATACGCTATCTAATTGGAAAGGAACACGATGAACCTAAC
ATTATAGAATACACGAAATGTTTGAAATTTTATTATGGAAGCTCATATTTTGGCGATATT
AATTATAAACTCGACAAAGATTTCAGAAATTTTATCGATAATGAATATTTTGGTCAAACA
TTGTATGATAAAaCAGGAATAAATTTATTTAAAATAATTTTTGTGGATGATATGAAGTTA
ACGAATCTAGAAAGGCTCCCTTGTTTCAACTATGATATTTTCAAAGCTAACACGAACGGT
GTAACCCAACTAAGATTTAGATATTCTATGAACACACTGATGTCAATATGCAACTGTCCG
TTATCATTACACGTATCATTTTTGGCAAATAAGATTATTGCAATTACGGAGTCGAACAAA
TGTATTATAAAAaTACATCCCTTAAAAGAAAAGGATAACTTAAGAGATTCGCTATCGTTA
TTATTTAATTTGAACAATATGTGGTGCCTGGAAGTAATAGAACACAAACTTAGGGCATTT
TTTATCGAAAAGTCTGCAATTTCAACAGTAACGGGTCCACCAAACTACTATGCAAGACTC
TGGGTCACAACAGAAGTAAACGAGAAGAATTATAGAGCAAAAGAAGGAACGAATATAAAC
ACAATGGATTAT
>contig00044:9287-9435(+)
ATGGAAAGTAAGATAAGAATAGGGTTACCCCTTTTAGGATTAGGATTTTTCACCGGATTA
TTAGGATGTTTGTTTTTATTTGATCGATTATTATTAACAATATCTAATTTATTTACTATA
ACTGGTTTCTATTTTCTATTAGGTTCACtc
>contig00044:9743-9766(+)
cTCGAATCATATCAATTACAATAA
>contig00044:47577-48009(+)
ATGGTTCATGGTAAGCGGTCAAATGAAGTGGAAGGTACAGGAGTAATATTGGATAATACC
TCATCTCCTCAAGCTGAAGGTATAGATTCATCAATAGAATCCTCTAGCGAAGTTAAAGAA
ACTAGTTCGTCTATAACTTCATCAGATAAAAATTTGACATTGATTGAGATATCAAATAGA
GTAAAAGACGGTGATATAGTTAATGCTAAAGAATTTATACTTAATGATCATGGAATAACA
TCTGTTGATGATTTATATTCATTGAAATCATTAGAAAAAaTAACTTTAGCTGGAAATTCC
ATCAAACATTTCGATTTCCTTACACAAAATATCAATCTTAACTCCATCAATCTCTCCAGA
AATCAAATCACCAAATTCACTCGACTTCATAACCTTCAAAATCTCACTCTACTCAACCTT
GCACATAATCAC
>contig00044:48443-48513(+)
ATAGAGGTATTGGATAATTTGGATTGTTTATGTTCATTGCGTGTATTGATATTGAATAAT
AATAGATTGAgg
>contig00044:48551-49006(+)
aGGATAGTACCAAATTTGTGTCAATTGATTAATTTAGAGGTGATTATATTGAGTAGTAAT
TGTATAGATGTATTTAATGTACCTAAACGTTTAATGCCTAAATTACGTAAGATATCATTA
AGTAATAATAATTTGAGAGAATTTCCATTATTAGATAAATGTCCAAATTTATTGGAATTA
AGATTAAATAATAATAGGATAATATCATTACCTATAAATTTATATTTAATGAATTCATTA
AGGGTATTAGATTTAGGTAATAATAAATTAGTTGATATAAAATCATTATCAAATTTAATA
AATTTACAAGATTTAAATTTATCTGGTAATAAATTTATAAAAGTAGATTTGGATACATTA
AAAaTTAATCATAAATATTTAAAGATATTAAATTCTAAAAAaTTAATTGATGATAATAAT
AGTAAGAACAAGAGAAAGAAGCAAAGGATTCAATAA
>contig00044:52634-52743(+)
ATGGAGAAGATACAATTGATTACTATAATATCATTTGTATTTCTAATTAAAATATCATAT
GGTATTAATAAAATACCACAGGATAACATAATATTCTTAGATTTACATGat
>contig00044:52790-52957(+)
gATTTTAAAAaTTTAAATGAATATGGCAAAGTACTATTAGAAGAATTAGAATTATTTCAA
AATAATGTAGCAGAAAAATTAGCTAGTCGTTTATTGAAAAAATTTGATGAACATGGTTTA
ACAAAAGATGAACAAGCAAAATTAATACAAACATTTGTACTTTTACAG
>contig00044:52998-53355(+)
ACGGATGGTAATCCATCAAAATTTAAAAATTTTCTATTGAAATTAAAAAATGTAGCTGAA
ACTACCGGTAAATCTATACTTACTACAACTATTAAACACGCCGCAACCGGTGGATTAAAA
GAAGCTATGCCATATCTAGAACGACTCTTTAAAAATACAATCAATAAACTTCCACCCGAA
ATGAGATCATTAGTCGCACCACTCTTTTTCATCATGTTCGATACACTCTTTGCTAAACTC
AAAATCAAAAAACCCGCAGAATTAACACTAGAACACTTTATGTACGATGGATTAAATAAA
AATCAAGCTGAAAAAGCTACCGAAGTCTATAATACACTCTACCATGATGAAGATTAA
>contig00045:462-1743(+)
ATGAATAAATTAGAAATGGATTTAGAATTACAAGGTGTATCTGGTATAGAAGATAAATTA
CAAGATGGTGTACCAATGACTATAGAATTATTAACATCAGCTGGTATAAAAATATGGATG
TTAACAGGTGATGGTTTAGAAACATCTATAAATATTGGTATAGCTACAAATTTATTACGT
ATAACATCAGATCGTATAAATTTAGATTCAATTACAATACCATTAGATCAATTATATAAT
AAATTAATAGAAAATATAAATAGAATTATAAATGATAATAATAATATACATAGATGTGCT
ATTATAGATGGTATTGCTATTGAAGAATTAATTAAAGATGAATATGTTAATGATTTTATA
AAATTTTTTtCATTATGTCATACTGTTATATGTTGTAGAATGACACCATATTTAAAAGGT
ACTATTGTAAATTTAGTTAAATTAAAaTTAAAAAAAaTTACATTAGCTATAGGTGATGGT
GCTAATGATTGTAATATGATACAAACAGCTGATGTTGGTATTGGTATTAAAGGTAAAGAA
GGTTTACAAGCATTTAATACATCTGATTTTGGTATTGGACAATTTAGATTTTtAATACCA
TTAATATTATATCATGGTAGATGTTGTTATAGAAGAGCAGCAAAATCTGTATTATATATG
TTCTATAAAAaTATTACATTAATTATACCTTtATTTTtATATGGTTATATATCATTTTAT
AGTGGACAAAAaTTTTATTATTCTGTATTATTATCATtATATAATTTATTTTTtACATCA
TTACCTGTTATTATATTAGGTGCTATTGATAAAGATATTAAAAAAAAaGaTTCTTTTAAA
TATCCATTCATATATCAACTTGGACAAATTAATTATTATTTAAATACTAAaGTATTTATT
GGTTGGTTAACTACTTCTATTATACATGGTATCATTATCTTTCTTATTATTACTATTGGT
CTATCTGATAAATATACTGTATCATTTAATAATTTTATTGTACCCGATATACCTATTATG
GGCTCTACACTTATGTTCATTGTTATTATTGTTGTTTCTATTAAATTATTATTAGAAACC
TGGTATTATAATATACTCACTACTTGCTCACATCTTATCTCTATTGCATCATTCATTATG
ACTTCTTATGCACTCTCATCCTCACCCAAATTAGGAGGACTCTATAGCGGTACAGCCTCA
ACCATATTCACTAATATACGATTCTGGATCGTCACATTCACATGCACACTCGCTACACTC
TATCGTGATTATACATATAAA
>contig00045:1792-1939(+)
TCGAATACCTCAATCTCGAAAAGAAAGATACAATCAATGTTGAAGATGGGAGTTTTAACG
AGTGAAACGAGGATGGAAGTTCCAAATGAAGTGAGGGATGTATTTTCGAACGTAGTGAGG
GTGATAGCACTGAATAAAGTGAAGTGA
>contig00046:25575-26421(-)
ATGACCATGAGTTACAGTAAACTTTTGATTACCTCATTATTAGTATTAATTATTATTATT
ATATCAATTTATGCATTCACATATCAACCTGAAGTTGTTTCTGATGGAGATGCTCTTGAT
GAACTTATGGGGGATCATGATGATTTAACCGGCGAATTTAGTGAGGGTACCGATGAGGAT
GTATCCCTTCAACTACCGGAAGCAGGGCTGAACACAAGGAATGATAACATCGCAGAAGGA
AATGTAACAGAAACACCAACTACTACAGCAAATGACAATGTTCCAACAGGCAGAGCTACA
TTAACACCTCTACCTCCAACCGCCACTGCTACACCAACAGCAACACCAGCACCTGGTTCA
CCAAATGTGAATGGTACTGGCCTACCTACCACCGGTAACACATCTGGAAATAGTGGAGCA
AGAGTTGGACGCTCTCATACCTGTACTGATTGTGATGAGGAAGAAGATGAGGATGACGAC
GATGATACTTGTTGCAGCGATGAAGATGATTGTTGCGGGGAAGAAGAATGTGAAGATGAT
TGTTGTTCTTGCGGAGATTCAAACTGCGCTGGAACTGCCGCCGAAGGAGGAGATAGAGCG
TTACCCCGCCTTAGACGTCCAGGTTTGCATAGGGTAGAAGGTGATCCAGATGTAGTTAAA
GCCTTGAGAGATGCTCAAGATGGTGTATTAAGGGGTACTTCACACAAACATTTGCCAAGT
AATGATTGTACTGGTTGTACCGGAGATGAATGCTGTGAAGAATGTTTAGCTACTTTATAC
GATGACTGTGCAGTTTGCTTCTATGAGGACCATGATAATCAACCGAAACCTACAGGTACA
TCATaA
>contig00047:10044-10106(-)
gGTATAGCACTATTATTATTATGCGAGTCACAAGAATTACAAGGAAAGACTCCAGAAATa
TaA
>contig00047:10149-10216(-)
ATGAATTATAAATTAATTAATAGGATGAATTCTTATTCAAGAAGAAATTTAATCGGTATA
TTAATAGgt
>contig00047:20250-20285(-)
gGTGATGGAACTAAATTTGAAGAGAGTAATGATTAG
>contig00047:20418-23005(-)
ATGGATGGTTTGTTGGGTATAATATGTATGTTCTTAAATGGATTTGTTACATTATGTCCT
TATTATATAGCAACCACCTGTTGTAGTTATGCGATTAATAGGTTCCATTTACCTCCATAT
GCAGCATCATTGTTTGTATATAAATTCCATTATCCTATGGATTTATCTAATTTGATTTCA
GCTTTTCTTGCCTTTGCCTTAACAGTATTTATTGATGTATCATTCGATAGTAAAAGTATT
CATAACATGAGCTTCAAAAGGAAAGTCTCATGTATTTCCATGTGGGTAACACTTATTAGT
TCTGTTATATCTTATATAGCGTTTATATCTTGTGAAGATTGTCGACGCTTTCGATATGTA
TATTTGAGTATTATTTTATTGACACTCTCTAATGGCTTCTCTTCTTGTTTCGCCTTCGCA
GTTAATACCAATTCCATAATATATGCTGCAGGAATCTCTGTATCCTCACTTGTTTCCTTC
TTTTTACATAAGACATATAAACATTTCTATAATTTATATCATTgGGGGGAGTATGATTAT
AATTTAGTCATCTTACATTATTCCTTTGCAATGCTATTTCTTGCAGTTGCTCGTACATTA
TGGATACTTGATCAATACAATGAAATTGAAAATGATAGTAAGGGGTACGTTTCTAGGGGT
ACCTTTTGTCCATGCATTGGTACAGATGTTATAATTGACTTGAGTCAAACTGACACAAAT
TTAGGAAATGGCTATTATGGATCAGTGAAAATTACTGTTGCTAAAGGAAGTACTGGAGTA
CCGTCTGACTATGATAGATTCGATCATAAACGTGACGGACATAAACCATTTAACTTGGGC
TCTGTTATACACAAAGATGTTCAATTAAATGGAATACATTTTACAGAAAATGTTACAGCG
GTTTATGTGTATTATAAATGTAGTAAAGATGATGAAAAGCGTGAATTCCCATTAATTGTC
TGTGTCAAGGGTTCTTCTACTAAATATTATAAAAGAGGAAATCAGTGGACGGATATAACT
TCTGTACTTAAATATAAGGATCCAGATGATGAGAGTGTCTGTTCTGATATTAAAACTAGG
CTTGATGAAGTCAAAGTTAAATACGAAGTTAAGCTTGAAAACGGGTCTCAATACACAGCA
CGCCCAGGTACTGGAACTGAACATAAAATAAATATTCAAGGTTTATCTACTAATAGTGGT
TTTAAAGGTTATAGGCATCATTTTGATGGAGATGTTAGTCAAAAAGTAATCAACCTTATT
ACAGTAAATAATCAGGTAATATCGAACATTAAGGATTTAAACGGTGGATTTACACATCAA
GCTAGTGGAGGTGTATTCGTATATTACGAAACTGATATAAAGAAGCCTCTGTTGATATGT
TTATCTAAGAACGGCCAGAAATCTTCTAACCCTGGAGATAATATATGGTATAAACGTACG
GGAACCTATCCTAATTATACATGGTTAAAAGAAGATTCAAATTATTACAAAGATATAGAA
CCACAGACAAATCCAGTGGCACTTAAAGGAAAACTTGATAAAATTAAAGTAGCACTTACT
AATAATGATACAGGTTATCCCAAGCCATCAATTAATGTCAGATTGGACTATGTTCCTAAG
AATGAGAGTAATACTTCTATCTCATATGTAACGAACAATAAACAAATTACTGTCGCTAGG
GTAACTACTAAAGTACCTTCAGGATATGTGGCATATGAGCATAGTCATGCAGATCAACTT
AATGACGTAAAATTTAAACATTTGGGTTTAGGACTTAAAGGTTTACCTAATGGTGTAAAT
ATTACTAGTAATAAGACACTATGGGTATATTATGAGAAGGATTCCCAGGGCAGTCCTATC
ATAAATAGGCCATTATTAATATGCGTTAACTCTGGTAGTCATACATGGTATCGTAGAGGT
GATCCATGGGAAAAAACTAATAAAGTTAATGGGGACCCAAATGGTAGTGTCACGGGTCTT
GCTGAGGTACTTCCAAAGTATATTAGACAAGGATCTTTAAAAGAATTAATTTACTTTGAT
AACCTCTATCACTGGTCTCCCATATTAATGCTAACATTTCCACTTGGTATAATTTGTATG
GCATACCCCATAAGTACCCCATATTCTTTAATTGATCCTGAGAGAGCTAAGGAAATCGAT
TTATGTATTGCAATTATATCCACGATTCCCAATCTTGGACTAGCTATCCTAGACTTAGAC
CTTATTGAAATCGATTTTATGGGTCCAAGTGGTAAATGGAACAACAATAGATGGTTTTAT
AATTGTGTATGGGTACTTGCTATGCCTTATATAATCTGTTTATGTGCTTTAACTAGTACA
ATTCGTTCGCCTGATGGATTTATAGGTAGAGGTGTAAAGAACAATCCTTTCCTTGTAGGA
TTATTTAGTGTTACTCTCAACACCAGCCAGAAATTGATGGAGTCCACGGCATTTGGTGGA
GTAGCTTTGCAGAGTTATGAAGGATATATAGGGACCATCATTCAATTTTCTATAATATTA
ATGTTATCACTACGTCTATTAATAACTTTATTTTGTGATGGATATTTTGATTCAGTCTTA
AATGTAGgt
>contig00047:69187-70054(+)
ATGAAAATTTTAAACTTCTACATATTCTATATCTTATTTTCAACAGGACTCGAATTCGAT
AGAGATATTTATGATTCATCATATTTGTTATCATCCTATGTATTAGTATCACAGAATGTT
TTAGATTTCAATACTCTAAAATTTCCATCGAATCTTCGTTATATATTATTAGGTGATTAC
GTTTATTATACAGGTGTTGTACAAACTGGTGGTTTAAAGATTTTGTTTGGCACTTGGCAG
CATTCAATCTCTCAATCAGGTGTAAATTATCATGTATGGGTTAAATATCCATCTGAAGAC
TCAAATAATGCGGAATTATATCTATCATACGTGTATAAAAATGAAAAATTCAATGAATTT
TCTTCTGTAGATATCACAAATCAACATTTTGAACTAAATAAACCGAGATTTACATTTAAT
TGGGGACCTTTAAATGTTCTAGAATTTTTCGTCGTCAATCGCAACCTATTGAACATGGTC
GTAAATAAAGAGGATTTATATCCTATCGACCTATGTCTACAAGATAAAGAACATCATAGA
GCTATAATGAAATTAGAAATCGATGATAAAACCGATTTATACACAACACCAGCCCATATA
AATTATGTTATCAATAATGTGCGTTACAACAATTTAATTATCAAGGGCGTTTCTAAACAA
ATATCAAAATTAGTCTATCATTCCAGTGCTGAAGATGAAAATATTATTTTGTTATTCACT
ATGACAATGAATGGTCACTTCAAAAATGCCTTTAAATTTAAAAACGACGGCCTCTTTGAA
GAGATTTATTTAAATGATATTGATTTAAAGAAGCATTCAGGTTTAGAATCGTTATTTGAT
ATCGAAATCGAGAAAAGTGATTTGTAA
>contig00047:76581-76866(+)
ATGTCTATATTATTGTTATATATAATCATCACAGGATTTTACCCAAAATTATTATTTAAC
ACATTGAATGGTAGTACTCTGTCTATATTACCATCATATATTTTCGACACAGAAGCAGTC
ATTGTTCAAAATAAAATATGTTTTATTAAAAGTCAATTGACAAGTTTAAATGCATTTAAT
TGCGATTTCTCCTTGTATGCAGTTCCTAAGAAAAAaCCATCGCACAGACGTACTCGAATC
CGTAAGACAGCATGGATGAAAAGATTCCCAAAAAaCTATAAAAGA
>contig00047:76910-77060(+)
CCCATGATGTTGGATATGTATGATATTGTCAAGTACACGGATGGAACATTAACGAAGGCA
AGAACAACATATCAGAATTGGCTAAATTTGCCAAATACAACACTGGAGGATGATCACATT
CTAACAAGAGCTATTCGACGTACTTGGTAA
>contig00047:82048-83269(+)
ATGAGCTTCATTAACTATAAATACTGGTATATTATACCTAATTTCAATTTTTTtATATAC
GTAATTCTTCCTTATACACTTCTATCGCTTGGTATAACTACGAAAGCAAATTCCAGATAT
CTCTCAGTAATTAGTTCATATGGTATAAGAAACAATGCTTTTGCTAATATTAATTTAAAA
TTTGGATTTATACCGTCACATTTAGTATATAATCGTGGAATCATTAATCCAACATATAAT
TCACATGCTGGTTTATCGTTGAGTAGTATTCCCAAGAAGAAAGGATCGTCTGATAATCAA
GAATATAATAATGAAAGATCTATTTTATCCAATATTTGGTCATATTTCAAGTCATTCTTC
TCAGGAAGGTCATCGGGATCAAAACAATATAACAGTAGATATGGTTCTCCAAATTTGGGT
AAAAaTCTAAATTCTAGATCTAATAAACAATCATTTCCAGTTTCATCATTCAAATCATTA
CCTCTATTGGATTTACATCTTCATAATACACGTGGAAATGATGATTTTCATACGGGCCAT
ATTCATGATTTGCCTAAGGAATCGCCATATTATGATCTAATACGTTATACTCCTACAGAG
ATCCTCACATTATTTATAGATAAAGCATCAAATCGCGTTAGAGATGCAGTAAGGACGACT
GTTGGTTCATTGGTTGGATCATTGTACAAATATAGCGTTGAGACAACGATAATTACGACG
ACGGAACGTCTAGCAGCACTAATATATAATCTACAGATGACTGGTTACATGCTATGTAAT
GCAGATTATTTATATGCATTATCTCGACATTTCGTGCCAGATGAACAACAGGTATTAGAC
AATATTAACAATGCCATGGATATATCTATAACACCTCATAATAAAACGGCGAAAATTACA
AACGTATTACAAAATAATGAAGAAGACTTGTTAGCATTTATTAAACAATTGCCTGAAGAA
CGGGCGAATTCGTTATTCGATAATTTAAGTACAGGTGTTGTTGAAGCAATGAAAGTGTCC
ACAGACATAGCTATAGAAACAATGACCGCTGGCATAGTAAATTCCAATACATATAACAAT
AATAATCCTTCGAGAATGATTATTCAACAAACTGGCACATCAACTATGCAATTATGTTTT
TGGCAATTAGCACTTGGATATTGCTTTCGTGACCAAGAAGCCAAAATTGAATTAAATAAT
GCACTTAACGGTTCTAAATAA
>contig00049:13786-13870(+)
ATGCCACAATTTATATCGCCAGTTGCTAATGAAGCTATAATAAAGTTACAGTATCTACTT
CAAAATACATTATACACTTACACG
>contig00049:13919-14096(+)
GATATCATAACATCTCTAGTACCAAGTGCAACAGGGGATGAAAGTCAGACACCTGTAGAC
AAGAAATCTGAAGATGATGTCAATAAATTATTATCGGATAAACTTGAAAGATTAGAAACT
CTAAATTCACAAATACAATTAAATGTCGATTTGTTACCAGATTCATCATTAAAAGGG
>contig00049:14132-14270(+)
GATAAATTGGAATCTATGATAGAAATATTGAATAAGGAATGCGAATCAGCAGCAACAGAA
TTAAAGGAACTTTACAACGATTTTAATAAAGCATTTGAACTAATAAATAACTCTCTAGAA
TATGAAATGAAAAATTAA
>contig00052:839-1019(+)
ATGGCATTTGATCTATTACATGGTCTAATAGTATTACTTAAATTTTTATTAGCTATATCA
CCTTTATTATTAATCGTATTAATATTTGTAGTTAATAAAAATGTACGTCCACCAACTGGT
AGCGGTCATGTCTATGATGATTCTGACGATGATTTATACGATCACAACAAAAATGAATAA

>contig00053:18465-18594(-)
GTGGATAATTTATGGTCGATTGAAGTATCGCGGATGAGAAAGCGTAATATGGAGTCGATG
GAATGGTTATGGTTGGAAGTTCATGATGAATTGAAATATTATTATGTATATAAATGTATT
AGATTATAA
>contig00053:19146-19260(-)
ACAAACATACTACAATATATAGATGAACTATACGACGCGACAGAATTAACCAGCAAGTAT
AATGAAGCTACATTCGATTATATCATCGATAAAGGATGTCTAGACTCCATCTTA
>contig00053:19347-19665(-)
ATGGCCAAAGTTAGTTTATATTATTCAAAAtTTTTTGTTATAAGTCATCATAGTATTATT
CAGTTAACTATTGGAACCAATACTACAGCGAGTATTATTCTACAGCCTTATAGGATTAAC
AGCTTTTTAGTAATCATGAAATATTCGATTGGTACAGTAATTGGACAGGGATTTCAAATA
CATTATCATTACCATTCAATAAAAATGATGTCATCTTACACATTGGCTGTGGTACCTCAG
GTAATACAACAGCCTCTTGTAGAGCTTCAAAAATGTACAGATTTAGCTAACGAATTTTAT
AAAGATGATATTAAAAAT
>contig00055:49048-50656(+)
ATGGATGAATCTAAAGTTAATAACATGGGGAAGATTGTTATGTTCCTCCTAGGGTTTTCA
AGTCCACAATTGATGAATATTTTAATGTTGGACTTTCTAAGATTAAGATTTCACGATGAT
TTACTCCATAATAACAGGTTATCTAGAATAATTACAAATTTACATTATTCTTCAAGTACA
TTTTTTCTAATTGGGATAATATCAATCACACTCTTAATTATATTATGGGATGGTTATGAC
AATTATAAATACATTATAGTAATTGTTACTAATATTTCTATTACTATATCAATAACAGTT
ATAACTTATTATTATCTCATCTCAGATGAATATGGGGGTTTATCCCCATATTTTAGAGCA
TCTGTCTTTACGATGTTGATTATTGGTATGAATATGATAGCTTCAGTATATATGAAATAT
AGAGATATAATTTACTATATATTTGGTTATTGGTTATGTGATCCATTTAATTATTCATTA
AATGTAATACTTGCAAGATTATTAAATGATGAAATGGAATTGGATTGGGGATCACATTAT
AATACACCTATACAATTAATTTCATTATGCGCTATATCTACTACAAGTACAATATTATGG
ATACAAGCATGTTTTTTAGATCAAACTATAATATCTGATGTCACTTCATCATCCCATGCT
ATTGCTACTTATGTTGCGACACCTACTAATAGTGGTATTATTAGTAAGGAGATAATTGAT
GATAATGTAGGAAAACCAGGTAAGAATGATAAAAATTTTCATGTTAATAAAATAACAGAT
TATGGGGATAATACCCCATTATATGATTATGAAAGTGATGATAATACCCAACATTCAAGT
GAATTTAAATCTATACATCAAAAATCTACTAGTTCAGATAAGTCTCCATCCACAGGTGAT
GATAATGTTCCAACAGTTATTAAAGAATCTTCATTGTGGGATGATATACAACAATCATCA
TCACCTATATCAATGACTGTAGCATCTACACTTATATATATTTATTATCCAATGATAGTA
CCATATTATGTTATCGAATATAATGCAGCTAATAATATACATTTATTTGCTATGATTTTC
AATATCTTATCAGCTCTCTCATATTTTATAAAAaGCCTTGTAGGCGAAGGACCAAATGTA
AATTGGAATGATACCCAATGGAATTTAACATGGTTATTAATAATACCTATATTATTTCTA
GATATAATACTCGTTATCTGTATCCATTATCAAAATAATTTCATTACAGAAATCATATTC
GAAAATTTTATACTATGTTTCATCATCTGTCTAAGCTTAAACTACCACACAATTCTATTC
ACTGTAGGATTAAATGGATGTGGTTATCAAGTTGAAAGCAATAATAAAAaCAAATTAGTT
ATCATCACACTCGCTTTATATTATATTGCAAACACCTTATTCTCAACATTAGCCGATTCA
CATATTACACTCTTAAGATCATTCAGACATGTTTCACTCACAGAAGGAACGAATATAATT
ACATCAATATTCTTATGGATTAAATACACTATCGTCCTCACCATTAATAACTTCAGAAAT
ATTTCACTCAGATACGATATCATCAATCTGGGCGAACATTATGATTAA
>contig00058:11079-11859(+)
ATGCATATCCTTCCGTTTATCATAATTATATTGTGTCAATACGCATCCATCGCAGCCAAC
AATACACCTATATCATTGGATATTAATACAAGGGAGGAAACAGATCTAGTTAAAGTAACT
AAGAAAGAAGATGGTTGTATGGTGATATATAAGATTGAACCAAAGAATAAGTCTAAAATT
GGTAAATTTGTGGATGGTAATAAAGTAATTTATGAACCTAAAGAAGATGAAAAGTTCAAA
TATGTCGAGGTTAAATCCAATAAAGCTACTGACTACGAACCTATGCTGGTATCCTTGTAC
TATTCACAACTTTGTTGCGGTAATGGTGAGGTAACTTACTTCCTCGTTGACAATGTGTGG
AAAAGAGTTAGTGAAGGTGTTGTTCGATACATTACAAAACTCTTGAAAGAGGGTCAAAAA
ATTGTAAGGGAAGTTGAATTTGGAGCATATGTTGCATATAGTAAGGAAAGGAAGAAAAAa
TATAGTGAGGTTGATGTAAGTAAAAAGGATAACATAACTGGAGTTACTAAGGAAGATGGT
AAAGAAGGTAACATAGAAACGTGTAAATATAAAGTAAATGATGGTTTTGTAATATTCCAA
GTTAAAGATGGAAGTAACCCAATCTGGAAGTGGGAAGATTATGTATGTGGATGTTATGAA
GTAAAGGTTTATCCTAAACTTAATCCAGTTCTGGTTGTATTGACTGTAAAATATATTAAA
GAGGCTAAAATTTTATATTATAATAAAGTGAGTCAGACCAATTTCGCTGAAATTCAAAAG

>contig00058:11993-12020(+)
ACAAAGTGGGGAATTCCCATGATTTAA
>contig00058:21652-22144(-)
ATGAAATCTATTTTAATATTGTTCTGTTATGTAACGATCTTAACAAGAGATTGTAAATGT
GATGATGTTACATTTAATCCTGATGTAGAAGATCCAACCATCTATACAATTTTAAAATAT
AATTACTGTGACCTTCATATTACAGTAGGTCTACCTATTGAAGGTAATGATATCGTAAAT
GTACTCATTAATAATGAAACAATATGGCAAAGAGAAGGTAATGATATCTTACAATCATAC
CTTTCATTCATAAGTGAAGAACATAGAGTTATTGAATTTATTATATTAACAATTaAAAAA
CCTAATGGTGCAGAAGAAATATTGGCATTTAGATGTTCACCAAATAATCAATATGTACTT
GTAGATGAAATATCAGCATTTGTATACATTAAACATTACGCCAAAGATCGTATGACACCT
AGAACATTCAATCACCCAAATATCACTTTCTTAGCTCAACTAGTAAGAGAACTCGAATAT
GAAGCACAATaA
>contig00058:37285-37723(+)
ATGGCAGAGAGAAAGGTATTAAATAAATATATACCACCAGATTTCGATCCAGAAGCATTG
AAACGTCATCGTGATATATTACGTAATGATGGTTTTGGTAAGGGTAAAACAACATTTGCT
CGTAAAATAAGGACGGGTATGTCATCAAGGACATTAAATATACGTATGATGTTTCCATTT
ACATTTCGATGTGAGAATTGTCGTGATTTTACATATGTTGGTACTAAATTTAATAGTCGT
GTACAAAGATTAACTAATGAAACATATTTGGGTTTAGTTAAATGGCGATTCTTTGGTAAA
TGTCCTAATTGTAATCATCAAATTATATTTAAAACTGATCCACAACATGGAGATTATCTA
TTGGAGTCTGGTGGTACAAGAACATATGATGCTAATCGTGATGTTGATTTAGTTAATGAA
CTCATTACTAAAGAAGAG
>contig00058:37768-38119(+)
GATGAAAAAGCTGAAACCCTGGATAATACAGAAAAATTAATAGAGAAAGCTGATCATGCA
TATGCCGAATATGAAGAATTAGAACGACTAACAGCTTTGAAGAAAAGAATGGGTAGAATG
AGAGAACGTGAAAATGCCGCAAATTCATGCCTTAAAAGAATCATTAATGAAATACAATTT
GAATCAAACGCTAATGATGATGAAGTTGAACTCTTCAAACAAGAACAATTACAACTCATA
GAAAAaTTTAATGACAATTACAATATACACTCTAACACATCCATTGATGATGTAGAAGTT
GCAGAGGAAGAAGATGATCCATCTACCGAAGATAATCCAGCTCCACCTGAG
>contig00058:38452-38542(+)
TATAACAGTGATAATTTTAAAAGTAAACTAAAGGTTAAAATTGTAAATAAAAATGACAAT
CCATTCAGTGGATATGACAGTGATGATTAA
>contig00058:68387-69040(-)
tATGGATGGACAATAGATGATAAAGACAGTGCTACTGCTGTTGAAAAGGATGTTCAAACT
AAAGCCGTCAAAGTGGTTGCCAACGTTATGAATAATGCCGTAAGTAATACTAAAGCCTGG
TGGTTTGAAAATGATACCATTAAAAATGCAATTGGTGAAATTCCTAATGATGATCAAGTT
AAATATGCTGGTTTAGCGGCTTTAGTTATATTTGGTGTAGTAGGAGGATCAGTTCTAATT
ATTGGGCTACCTCTAATCACTTCAATAGATGTACATGATGACGATGTTTTGAAAACTATT
AGAAATTTAGGAATTTTCTTCGCACTCACTTCCCTCATTCCAATATTCTCTGGAGTTGTA
ATCGCCAATTATAAGGAGAGGTTCTCACTCTACGAATATACAGAAACGGATACAAGTGGG
ACAAAAAGAGGATTAAAAGATCTATTACCTAATAGTACTGATCCAAAAATTACTGCTTTT
GATGCTACTGCAACTGGAACTCGAGGTCAAGCTAAAAAATTTGCCAAGGGTAATTTTGTT
GTTTCTGTGTGTTTTGGGGAGATGATGTTAATGATGCCGGTGAAAATGTTAACAAATCCA
AGGTTGGAGATTATATTTCGAAAGTTAACTATGGTACTGAAACGACTGCTATAG
>contig00058:69114-69277(-)
ATGGTTATACAAGTCTTATTATCCGCAGTGTTATTCACCTCAATCGCAGAAAATCCAAAT
GTAAGAAATAAACTAGCTGAAGGTTGGGCATCTAGTAGTAGTTCAAAGTGGTTGGTTACT
ACTGATTGGTGGGGAGAAAGACAGGACGCTGTTATAACTAATTat
>contig00062:5922-6648(+)
ATGGAGTTTAAGGTTCATGTATTGTTGTATCTTATACTGATAAATTTTACTTGTGATTTT
ATTCGTTTGATATTAAAACGTCTTATAAAAGTGACAGAATTGGTCGAGGATAAATTAGGA
TTGAAAGAGGATGAAGTTAAAGATGAGAGTGGTAGTAAATTTGATTTTACAAAGGTAATG
AATTCATTAATGACGAGTAAGAATAAATTATTTAGAATTATAAAGTATATTTGTTCTGCT
GTTATATTTGTTGTAGAATTAATATTGCCGTATTATCTATTTGGTAAATTTAATAAATTA
ACCAATGCTAATTTCGAAAATCAAGTCAATTCATTCGCGCCATTCTCTATAGTTACGTTA
CATTATCCTAACAATTTACAGATGACGCCTGAATTGGCAGATATAAAGAGTACTTTGTCT
TTAGTTAAGAAAGATAATACTAATGTACTTGATTCAACAGAATTAGATGACGGTAATGAA
AATAATGGTAGCGTTAAGGAAGCCAATGACCATCAATTGAATGCAGTTGTTGAAGGTAAA
GACAATGTCGCTAAAACTGAGGAGAAAAAGAACGATTATAAATCACTAACATCATTTAAT
AGATTTCTATCATTTTCGTTATCAAAATTGGCATTGTCTAGTATTTATATTTCCATCAAC
GATATAATCTCACCAGAATCACATTATAAATTTATTAAATCCTTTATTAAAAGGCAAAAG
GTTTAA
>contig00062:12305-13670(-)
ATGACTGCTAATAATAATAGTCCAGCAGGTCTAAAGGAAACTTCAATGTTTCTGGTAGGA
TTTATAATGCTATTACCATTGACATTAGCTTGGGTGTGTGCCAAATACGCCCTTGTTAGA
TACCACCTTCCCGTTAGCAAACTTGGAGTTTTCATTAAACTATTTCACAATCCTATCGAA
TTGGGAGGCCTTGCTGGATTCGCTATATCTAATATAATTGCAACGGTTTTGGCAGATGAT
AAGAGGGGTAAGGCTATATTATCTACGATCACAAATTGGTTGATGCTTGTGTTTGCAATA
AGTACACTTTACATCTTTACATATGGCGGTGAATTGGGTGATCCTAACCTGTATTTGTGG
ACTATTGTAGCACATTACTTCATGAATGGTCTCAATGTTACATTTTCTGTAGGTTTAGAA
TCGGATGCTGTCACATACTTCAATGCTGGCGTACCACTTTCATCTGTTTTTGTAGCCATT
TATCACAATGTATTCCTATATTTTGCAGATAAGCATCTCCTTCAGGATGTCGACTACTGG
ATTATTTATGGACAAATTGTGGCAAATTGTGTTTTGATGTTGATAACCGCGTTGTTATGG
ACTGCACATTGCGCTATGTGTCATTTTAATGGCAGTTCGGAAGGAGGAGGTGATGGTGGA
AGTAATGAAAAGTGCACATTATCAGATGCGTTTAAGGAAGGAAAGACTTGGTCTCCATTC
ATGCTTACTGTATTCTCCTTGGGGACTTACTACTGTGTATATCCCGGTATATTGCCATTT
TTACTGGTTGATCCATATACTGGTTATAAAATTGAATTAATCAACTTGGTCATATATCCT
ATGTCACCTATAGTTCTTTGTATTTTGGATCATAATaAAATAGGACCGGGAAATAAATGG
GAAAGTAATAATGCGTGGTGGAACTTCTCATGGGTTGTTGAAGCATATGCCCTATTTTGT
ATATACATATGTTATACGGTCCTCCACTATCCAGATTCATTCTTTGGCAAATTGATAATT
GGTAACTCAGCATTAGTTGGCTTCATGACTGTATCATTTTTAACTGCACAAGAAGGTCTA
AAGGCGGTTGGGTTATCAGCAGTCGGCAAACAAAAGAATGGAAAAGACATTGATAATTTG
TCCACCATTACATTGGCTGTCTCTATAGCAATACTCAACTTCACGAACTTAATGGCTGAT
GGATATATACAGGCCTACAGGAGGGCTGAAAGGGAACATTGGCCAACACAAGGATATACG
AGATATAGGGGCTTTAAAtTTTGGTTGAATGCAGCGTTAAAGTCGGCTAAAAAGAATTTA
TTAAATATATTTAGTATAGACGTTCGAAGTAGAACGCTCATGTAG
>contig00062:59847-60098(-)
gAAATTGATACTATTTTTAAGAATTTAACTGAATGTGTTAATGATAAAATTAATGTCAAT
AAAATATTCTTACGTAATGCTACACCTAATATTGTACCATATAAAAGACAATCAAATCCA
TTCTGTCCCATATCTAACAATTCATCTGGATGGGAATTTGAACATCGCAAACTAGAAAAA
ACACCAAGACCATACAAATCAAGAAAAATCGCAGGAACAGATATCTCCGTACCAATAATG
CCAAAACACTAA
>contig00062:60137-60303(-)
ATGGCTTATAGATTTTTAAGGGAAGGTTTATATACTAGACGTACAAAATTAGGTAAAAAT
GGTTATCATCCTTTTATAGATAATTTGATGTGGAATGTTACCGATTGGCATTATAAATAT
TATATGAGAAAGGTGGCAAAGACATCTATAATGAGACAACAAAAAGaa
>contig00062:87722-87911(-)
AGTATATCGAGATTATTAACATCGATAATACGTTATATGGTAAAGAATAACGAGGTTGAT
CGTATGAAATTATTACAATGTCGTGTAAAGGAAGTTGTTAATATAATGGAATCATTGGAA
TCAAAACCTAAGAAGAATATAAATTCATTAAATACTGTATTAAATTTAATTaAAAATAAT
TTAAAATAA
>contig00062:88127-88691(-)
GGACAACTAAATAGAGAAGGCACCACGCCTAGTGGAAAGACCTCAGATGAAACGACCAGT
AAGGAAATTGTGGATCAGCCTTCGGGTATGGATGATGAAGTTGAATATAAATTATTGATT
ATGGAGTTATTATTAGAGTTGATGGATTCATTATCTGTGGTTAAGAATTCTGATTCTTTG
TATGATATATTAATGGATATATTTTGTTATGTGTATGATATAGAATTATTATTATATGGT
ACGTATAATTTATCATTATCTGTTGTTGAAATCAATTTGTTATCAATGGTTAGAAATaAA
AATACTAAATTGAGTACTAAAtTTTTCATTTTGTTATCAAAGAGATTACCAAATGTATTT
AATTTTATTGATTTGATAAAAATATCAAAGTTGGCAACTATTGATTTTATACAGTCTGAA
ATTATAAGTATCGCTTCAATGGTATTAAATAATGGTACATTATTTGATAAGAGATTAAAT
TTACAGGACTTAATCCAATGTAGTCCTGACGTGGATGTAGAATATCTTCAGCCAGATCCT
ACATTATCTGAATATTATAATAAA
>contig00062:89522-90386(-)
ATGTGTAATGATATATATATTAGTTTATTTGAGGTTGATGATATAGATGGTACGATTTTA
TATGCTGAATTATCTGTTGATATGGTTGACGTTGATGATCTAAGGCTTAAACTATATGGG
TTAAGTAAATATTTATTGGGTTCATTTTTAACTTTATTTACTAGATTTTTGGATAGCATA
TTTATTAAATCTGATAAGAAATCTTTTCAATTATATAATGATCTTATATATATTATTGAT
TATAGTAAAAATAATCTTaAAAAAATTCTTGATTTAAATgGGGtTTTTTATGTATCAAAT
GGTGCTTTAATGAAATTAAAGGATAATAATTCTGGAAATGTTATTGAATTTAAAAGGAAA
TGTATAATAGAATCAGATGTATTAAAGTTATCTAATGATTTATATAATTGTTGTAAAGAA
TCTAAATATGATTATAATTTGTTAATATGTGGTTATTTATTATCATTATTACTTGATGTT
ATTCATTATTTTAAATATCATCTATCATATTTATCAATGGGGTTAATTAATAATGGATCT
ATACGACCCGATAATTTTGATTTAATTATTGGGCTTTCAATGGGGTTTAAGTTATCATTA
GAGGTTAATGATTTTAGTAATTTATCTATTGATATATTATTAGATTCAATAATGATTGAA
GATAATACACCAATTTCTGGTCTGTATCATAGTATATGTAAAGAAATATGGAAACATGTT
TCTATATACATATCTAAAGATTATATATCCACAATTATTAAAAACACATTATTAACTACC
AATTATGACCAAGAATTAGAAGAATACGATAATAATTACACAGATACTGATGATATTTCA
TCCACCGAAAGTCCTCCACCTGAG
>contig00062:97255-98470(+)
ATGGTTGGACCAAATCCTGAAGAACCATTTCCTAAGGTACAAGGCAGAATTTCCATGTTC
ATTGCTGGTTTCATCATGCTTACACCTCATAGGATTGCCATGACTTGCGCTCCTCATATA
TTGAAGCGTTATCATCTCCCTCCAGATGTTGTTGGACTGTTTATATATAAAATCCATACT
CCGATGGAGTTATCAAATGTGTTGGGACAATATATAGCGAATATAGTAGCGTGGATAGTT
AGAATAGAACCACTGAAAGCTCCAAGGATTATTTACAGAATATTTTCTATTGTATTTGTT
TGGCTGATGTTTATATCTGGGATCCTGTCGTTCATTTTATTTAAATCCGGTGATGACTAT
GGGAATTTTAACTACTTTTTCTGGAGTGTTATTTTCATGACGTTTACCAATGGGTTATAC
TGTGCCCCTGCATTTAAATTGGAAGGTTTTATTGCTTCAATGTATGGTGCTGGAGTTCCT
TCTTCTGGATTCTTTACCTTTTTCCTCCATAAAATATGCGAATGGTTATCCGTTAGATTT
GATTGGGAGGATTTTGACCATTCTATCCTAAAGGTTCAATTTTGGGTTACGATAATAACA
CTATTTATATCTTCAACCATATGGACAGTAGACATAGGCATCGATATATGGGATACACAA
CCAACAGCCTATCCTAATACCACTGTTCCAAATAAAACTGCTATTGATTTCGGTACATTT
AATTCTGAAGGTAAAGAACTGAATGATACTGATTTAGAACCTCGTACTAAAGGTATTCAT
CAACTTTTTGAGAAAAGAGAACTTACATCATCCTCAAATGCTGGTGATGATACTGGTCAT
GCTGCGGATTGGTCTCCTATATTCATGTTAGCTACATCTCTGGGTTCCGTATATTTTTTC
TATCCTTCCATAAGTCCATATCAACTGGTAGATTCTGATGTTGGTAAGAAGATCGATTTA
TGGGTTCAATTTACAGCTGCGATTCCAAACTTCGGTGTGGCTATATTGGATATTATTGAG
GAAATATCAGGGGGTAGTACTCATATAGGTCCTAGTACCAGAACTTGGCTTAAAGATGAA
TCATGGTACTGGCAACTATCATGGATAGCTATAATACCATATTTAACCTGCATCTGTATA
TTTTTATCCTTTATGCATTATCCCGAAGGATTTTTTGCTAGACATATGAAGAGTAAAAAA
TGGCTTGTATATATC
>contig00062:98497-98689(+)
GAATGCTTAGAATCCATAGGATTTGCGGGAGCAGGCGTACAAATACATAAAGATAATCAC
AGTGATTTCTTCATAAGCAATAATGACGGGAAAATCAACTTTGATAATGCTCCTGCTGCG
TTCAACGATGATATTGCGGCTTTTAATGTATTACTAACGATTACCATTGTGAACATATCC
ATATTGAATTGA
>contig00065:2832-3595(-)
ttCGATATGGATATACCATCGATGACGTATAATGTGATAGGTAAGGATATATTAAATTTT
CATGGTTTATTATGGCCATCATTATTGATGTCATTGGGTATTGAGCCTAGAATACGATTG
ATAGTTCATGGTTGGATATTGAATAGTGATGGTAATAAGATGTCTAAATCATTCGGTAAT
ATTATTCCTGCATTACCATTAGATTATACATCTGATGTTTATCGTTTTACTTTAATGTCT
CTTGGATATTTTGCTAATGATTTTATGTATACTAATGATATGATTAAAAATATTCACAAT
TTGATAATTAATAACTATGCGAATACATGTTATAGAATAACGGGTATATTAGATATCCAT
GGTATCCTCATGTTAGAACCCCCTAATTATATAGATGAGATGATAAATGAATTTAATGGA
AAAATTGATTTATTGGATTCTATAGTAAACAATTGTAGAATTGATAGATATATAAAAATA
CTTAATGAGATGTCGATGGAATTAAATAAATTTTTGACAGAAAATAGAATATGGGAATTG
GACGCTGATGATAAATTTAATGGATTATTATGGACTGCTACAATGGCAATATTTTACATA
TCAATAGTTGCATCACCGATAATGCCTAGATTATGTGAATCGATTATTACTACAATAAAT
CCGATTATCAAAGGGGAAGTTATAAAATATAATGGGATCAAATTTGATATGTTGAAGGAA
TACAAGTATATATTTAAACCAATACATCAAAAGACAATGACATAA
>contig00065:3997-4854(-)
ATGATTCTATATATTTATCACATTTTGTATATAAATTTGATAtTTTTTATAATTTTATCG
CAACTACAATTTATAATCTCATTTCGTATAGTAAATTCTACTTTAGGCTTAAATTCTTTA
ATAAAGTCTATTAGACATAGGCATAATGCAGTTGAGATTGATGATGATTTTATAAGAGTC
AATGACGACGGTAAAATTTTGATAACATCACCTTTGTATTATTTAAATGGTGATCCACAT
TTGGGTCATGCTTATACTGTAGTTTTATCGGATGTATTGAAGAGGTATTATAATTTAAAT
GGTCATAGAGTCTACACATTGGTTGGTACAGATGAGCATGGAACCAAGATTGAGAGTACA
TCAAAAGCTCTAGGTATTAATGTCTATGATCATATAATTAATGTTAGAAGAAGATTTATT
GATATGTTTAAAGCATATAACATCGATAATGACATCAATGTTCATACAAGTGAGCATAAA
TATAAGGAGTTTGTACTTGGGATATTCAATAGATTATTAAGTACTGGTCACATATACAAA
GGAATACATAAAGGGTTCTTCTCACCAAAGGAGGATTTATATTATCCTGAATCACAATTG
ATTAATGGGAAATCACCCAATGGTTTCGATGTGATACCCATAGCAGAACCCGCATATTTC
TTTAAATTAAGTACTTGGCGTGATAAACTTATCGATTTTTATACTAAAAATGATGTTATA
TTGCCAAATAATaAAAAGAATGAACTGTTAAACATCTTGAATGATGATTTATTCGATGTT
GCCATTACGAGATCCAATTGTAAATTAGGCATCAAAGTCGAAGAGAATCAGTACATTTAC
GTATGGTTCGATGCATTc
>contig00065:13084-13215(-)
aGCGCATGTACTCTTGTTGTAGGTGGATTATTATGTTACTTCTCTAGAAAATGTAATaAA
AAAGAAGAAGACAAGAGACATACACGGGGGTTCGCGTCATTCAAACCTGATGTTGTAAAT
AAAAACAAATGA
>contig00065:14223-15382(-)
ATGGGTAACGTGTATGGAGTTGTGATAGATTTTGGTAAAAGAGGTAGTAAAAGTTACATA
ACGGGTCCTAAAAATGATGTAAAGGTGAATATAAATAGTACTCATAATAATCCATCATCT
GGTTATAAAAGATATACATATACATTGAATACAAATGTAAAGTATCAATATATATTAGCA
TACAATGATAAACGTCAAGTTGGTATAGATTATGATGATATGATAAAATTTTATATAtTT
TTTGATAATAAGGAGCGTATTACACCATTAATATTATGTATTGAATATAAGAATGGTAGT
TATAATTATTATCAATATAGACGTTATAATACATGGATGAAGATAATAGAATTAAATTTA
AAACCAGATTTATGTAATGATAAGATTAAAGAATATTTGGATATATTGACTGGTAAGAGT
ATAATAATTGATCTTATAAAATTACATAACGTATATATAAATTATATTGTTATAGAATCT
ATAATATCTATAGTTGATAAATTTGAGAATAAATATGATACATTTAAAATaAAAAATATT
AATGATGGTGTAACATTTAATTTGAAAGAGATTAGATGTAATAATCAACCATTAAATTTA
ATAATGTATTATAATAATATTTATAATATAAATAATGTTGAAGAGATTGTTATATATTAT
GGTAAAAATATTAATAATATATCTATACCATTATTATTTACTATTAAAATTATTAATACT
GATGGTATTGATTATATATATTTTAAATATATTAATGGTAATAAATGGGAACAAGAGAAT
AGTATTAAATGTAAATTTACTAATAAACATATAAAATCTATACTTGGTAAATATAATGAA
TTATTACATGATaAAAAATTATATGCATGTGATAGTTATAGATCAGATTCATTAAATCAT
ATTAATAATAAACAAAAACTTATTTCTAGTAGACAATTATATTCATGTCAAAGTATAAAT
GATAGTGATAATACATCAAATACAAATACATGTAGTATTACATATGATGAAGAATCATTA
GAAGATGATAGATATATCAGGTATAACTATACAAAGATTGCTATATCTACAGCAATTATA
GTTATAATATTAATTGTAGTCATATGTAACTTGATTATTTATAAATATAATAAAGTCGAC
GATTACACACTATTGGAAAgc
>contig00066:17874-18189(+)
ATGCCTTGCCTACTTGTTTTACCTGCTGCATTAAGTTCCATACTTTTTTtAACAGGAGGC
GTTACAGCCTTTATCAGGAAATCTTCTGAAAAATCTCTTATTCCAGCATCTGTTATTGCT
GGAGCATTTGGTGGTAAGTCTATTCTCCCCCcATGTCTTCACACACCTTATTATTATTAT
ATAGCCTCCTCTTACTTGATGGTCATTAAACCATATGAATATGCTGGCTATGTTACAGCT
ATTGTCACATCATTTGCTGCTGTTCTCATCGGTGCTTACATGATCGCCGCATCCGTTGAC
GCTCAAGTATGTCGG
>contig00066:18222-18354(+)
GCTCAAAGAAAAACAATTGCAGCTGCTGTATACTCATCGGCTTTGTTATGTCTCGCTTAC
TATTCTGGCGTTGTTATCAAGATGGTATATACCATTCCATCTGTTATAACATACAACAAG
AGTTTATTGTGA
>contig00066:104648-104807(+)
ATGATTCGTATCACTAAACATAAATTAAATTTATTAAATAAACCTAATCTCAAAGAATGC
CTAGCAAAATTCTATAAATTAGTCAATACTCAACAAAGGTCATGCGAGTCGTACTATACA
GGATGGCCACCAAAAAaTAGGATAGAAATCGATGCAAAT
>contig00066:104846-105010(+)
TTTAAGCCCTTGAATAGGAAGTTGTTCATTTTCAATCGTCAGCTTAAAGATGGCATCACA
GTAGAACCCACCCTTGTCTTTTGCTGCGATGATAAACCAATGCTCATGTTAAATAAAACA
GAATTTCAATCACTCGTCAATAAATTACCATGGATCAAGGAACAg
>contig00066:105319-106517(+)
caGTTTATCGATGAGAAAGTAGATGATAAGTGTCCATTAGCTACGGATATTAATTATACA
TGTAGAAAAaTTAGGTATCCCATCGAATCAGGATGTAATAAGAGTAAGGTTACTGAGTTG
GCTGGTAAATATAAGACGATGATTGAAAAGGCTGCGGAATTGAATAAACTTCAGGATCAA
AATAACGTAAAGAGTGCAGAGAGTTGTGGTAACACTAACACAGCATGTACTACAACTACT
GAATGTTCAACTACCGAAACTTGTCAAGGTAAACCATGTAATTGCCCTGATCAGACTTGT
GCTTGTGGAAATACATCCGCTACAACTGACAGTGTCTTTAAGAAATTATGCGAAATGATG
TGTTGCAATCAAGAGAGTGGAAGTAACGGATGTAAATGTGGTGGTGGGAATTGTAATTCT
ATATCCACATTTTGTAAGGAAGTAGACAAATTTATGACATTAGTGAATAGTGTTATTAAA
CAAAATGGAGCACCTGCACAAGAATCTACACCTACTCCATGTAACTGTACTAAGGGTAAT
TGTGAATCCTGTAAAACCCGTCGCTTCATTAGACTCATTGAGGAGTATACGAGGCAGTTG
AATGGGAATAAAAAaTGTGAATGTAAGGATATGTTTGATAACATTTTTGGTAGCATGTCG
TTTTGGGTAAAGATGCCACTTGTTTTGTTTGGTTGGGATTTGGCCTGTAAATGTTGTAAA
TATAACTACGAAGATTGTTTGAAAGATGGATATAAGTGCGGTATAAGTCATGTAATGAGG
TATATCTTCTGTTGTAAGGAGTGTAATTGCGTCGGTGTGCCTGAAGTGAAGCCCAAAAAG
AAGAGGAGTGCGGAAACTAACAGTGAGAATGCTGATGAGAAAGATCATACGGCTGATATA
ACAGACAACGATAAATTATGTAAATGCTTAGTGAAAGTATTTAAAGAAGTGGCGAGCAAG
TTAAAGATATGTGAGGGTCAGAATCAGAAATGTCCTTGTTCTTGCGCTTCCGATTCCGAT
TCCGATTCCTGCAGTTGTTTGAAGGAGTGTTGTAATTCCACTAATTGTAAATGTCCTTGT
AGGAATGAAGGTTCTTCTACTTCTATCACTTTACCTCTCCACACATCACACACTACACAC
CATCATTCACGTATCACTGTAATTCACTTTAATATCTCACACTCTCATAGTGTTAAATAA

>contig00066:139890-140263(-)
ttTTTATCAATTTTATCGGCAGTTGTCCTGTTTTTGAAGTCAGCAACAAACTATTCTGAC
TCTTTATTTCAATCTCTAGTTTCATTTCAAATGGTGTCATTTAAATCAGTTTTAGATCAA
ATTACAAGTGTAAATGTGCCGATTCATGGCAAGCCATTAAAGGTTTATGTATGTGGTATA
TTAAATCTAGTACTATTTGGTTGGGGTTTAATATTATCTGGTTTTTCAAATGATTGTACT
GAAGATATAATTATTGGTGCGCTACAATTCATATTACCAGTTGTAGGATGGATATGGTCA
ATAATTTGGGGCGTGTTAATAATTTTACGTAAGCGCGATTTAGAATCCAATAATAAATCT
ACATTACCACAATAA
>contig00066:140314-140394(-)
ATGGTCTCTGTACGCGTAACGGTGGGTAGGGACATTGTGGTGTTTATTTTCTCTGTAATT
TCAAGACAGTTGTTGTATTTt
>contig00067:6130-7036(-)
ATGAGGTTTAATATATTAGTCTGTTGTATAATAATTTGTTATTATAATTGTATATGTAAT
TATGAGATATCATTAGATATAAATGAAAGGCAGTCTACAGAACATATAGATGTAACTAGA
AAAGCAAGAGCATTTAGATTAACTATAATTTATAAACCTAAACCTAAAGTAGATATAATA
AAAGTTTCAGAATCGAATTTAGACATATGGAATAAGACAAATGAGATACCAAATTGTATA
AAAATATATATAAATAGACCTACAAATTATAATATATTAGCAAAAATTAAATTTGGTAAT
ATATTATTTGCCAAGAGATTATATTTTATAAAACATAATGGACAATGGATAAATATAGAA
CCATTAATATTTAAATCAATACATTGGGATTTAGTTACAGGAAAATATGATGAAAATAAA
GTAATTTTAAATAAAGATAATGTAACTGTAAATATTAATTCAAGATTAAATACTTGGGCA
TATGATATTATTATAGATTTATTTTATGATATTTTAGAAGCTAAATGTAAACCTAATAAA
CATTATACTTTaAAAAGAATTGTAGATGATGATAAATTAATTTATGAAACAGATGGTGAT
GATTCTATTTTAAATATAAATTATTATTATAATTCTATTAATAAAGAAAATATTTGGTTA
AAATTTAATACaAAAAATTTaAAAAATGAAGAATTATATTTTCAATCAATTAATAATAAT
TGGATACCATCCGATAAACAATCATTCAATATATTCTATGAAGAATTACAATCTaAAAAA
TTACaAAAACCTACAGAAGCTATTAAAGAAGCACATGAAGATGCTGTACGAGATTTACAT
GATACAGATGATGAAAGCTCAGATGATTCAATTGATACATCCATATCATCCGTAGATTCA
GATTAA
>contig00067:8252-8510(-)
CCCTATATTATTAATTTTATACCCATAAATAATAAATGGTTTAATAATATTTATGATAAT
AATTATTTAATATATAAATCAACATGTTATAATCATATCATATCAATCACATGTTATTAT
ACAACCAATTTCAAACAACCATTATTAATTAAAATTAATACATTTAATAATAATATCATC
tTTTTTaAAAAATATATCACCTGGATCGAAATCAATCAAGAAGAATTCAATCAAGAAATC
AATACTAAAATATCATAA
>contig00067:9223-9402(-)
aATCAATTTGAAGAGATTaAAAAATCATTAGAAGAAGGTGGCAAGGGTATAGATGATGAT
ATaAAAATTATACCAATGAATATAATATTAAATATaAAAAATAAACAAGATAATGAATTT
ATTAAAGTAGAAGAAAATAAAAATGAAATTAAATTTACATTGAAATATAGAAATAAAATT

>contig00067:9478-9782(-)
ATGTTAAAGATGATATTATGGAAATATTTCATATCATTCTGGTTATATTTCTTGATATCA
TGTAATTATATTTCGAGTGGTATTATATTAGATATAGATAGTAGATGTAGTGATGAGCAT
ATAAAATGTATTAAGCGTATAGTTAAGAATAGTGTCCATGTTGAATATATACCTAAAGAG
GGTAATAATATAATGAGTATAATAGATGGTGATGGTAAAGGTATATGGAATGGTAATATT
GCATGTACACATGTATTGGTAATATTGAGAAGAATTGATGGTaAAAATTTATTAATTAAA
TTAAat
>contig00068:17-2866(-)
ATGGGTAATTTGTTGGGTATTATATGTATGTTCTTAAATGGTTTTGTTACATTAACCCCT
CATCGTATAGCATTAACATGTGCTAATCATGCAATTAAAAGATTTCATTTACCACCATCT
GTTGTCCCATTAtTTTTACATAAAATTCATCATCCTATGGAATTAGCGAATTTATTTTCT
ACAGCTCTGGCCTTTGGTGTATCATTTATTAACGAATGGTTTTTTGGCAATCAATTAATC
ATTAAAAGATATCTCTCATTCATCTCAATATGGGTAACATTTGTTTCTACAATCATTTCT
TATTTAACATTTGTTACTGGGGGTGATCGTGGTCGATTTAAATATTTTTATTGGTCTATT
ATTTTAATGACCTTTACCAATGGTTTAGCATCCAATTTTGGATTCGCTATTAACCCCAAT
TGTACAATGTACGGTGCCGGTATAACCACCTCCTCATTTGTCACATTCATCGTACATGAA
ATTTATCATTACTTTTATAATTTATACACATGGAAAGATTATAGCTATAACTTAGTCATA
CTACATTATTCCCTCTCCATGTACTCACTCGCAGTCACTGGAGCAATTTGGACCTGGGTT
CAGATGAATGAAATTATTAACTATGAAAATCTTGACAATTATGTACATATACGTCGTAGT
GGACGTATACGCCGTGAAAGTAGATATAAATATCGTATGACCGAAAATAAAGACATTGAA
ATTGATGCGGGTTTGACAACTACTGAAGAGGGCGCTAATAAAGAAGCTTTATATGGAATA
GGAGATAAACAAATTAAAGTTGAAAGGAAGGATGGTACGACTAAGAATTTGAATGGAGTT
CCAGAGAATTATGTTAGATTTGTTCATAAACGTCATGCGGATGCTAAATTCACATTGACT
TCAGTAAAACATAATGATATTCCATTGAAGAGCATTGTTGATGAAAAACCCATTTCAGAT
GTTACAGCTGTGTATGTATATTATGAGAAGGATAATGATTCTCATCATCAATTTCCATTG
ATTGTATGTGTTAAGGCGAATAATAGTCAAATTACTTATACATATTATAAGAGGGGGAAT
AAGTGGAGTATTGATGAAAATCTTAAAGGTGTAGATCCAGAAAGTCCTTCAGATAAACTG
AACGATCTTAAAAAAGAACTTGATGAACTTAAAGTTATATATGAAATAAAGATTGAAATG
AATGAAAGTAGTAGTGGATATAAAGCAACCGTTCTTGGTGAAAATATTAAAGTTAATAAG
CTTGTTGACGATGTTAAGAAGGTACCATCAGGTTACACTAGATTTGAACATAAATCTACT
AATGGAGATAACTTTAACTTTGGTTTTATTACCCATAATGATGTTAAATTGAATTTTAAT
CCAGAATTTACAGGTACTATTCAAGCAGTTTATGTATATTATCATAGTAAAGATGTTAAT
CGTCGATTCCCATTGATTATTTGTATAAAAATAAATTATATGAATCGTAAATATTATACG
ATAGGAAATAAATGGTCTGTAGACAATGAACTTGATAAAATAAATCCAGATTTACCATCA
AATGATATTAATATTCTTGAAAATAAACTTAAAGAAATGAAAGATCTACTTGAAATTAAT
ATTAAAGAGGTTCTAACAAATAGTGAAGAAGATAAATCATATCAAACAAGTGTTCACCTT
GAAAATATTAAAGTTGTTAAGATTGTAGGTAAATCCGACACTAATGTCCCATTGGGTTAT
AATAGATTTGAACATAAACGTAGCGATGGTTCTCAATTTAAATTAGGTTATATCATACAT
AATGATATTTTGTTGGTTGGAATAAAAGAATATGGTCAACAAGTTGAAGCTGTTTTTGTA
TATTATAAAGAGAGCGATAATGATCATGAGTTTCCTTTGATTGTTTGTGTGAAGATGACT
AGTAATACTCAAAAATATTATAAGAGAGGGAATGAATGGAAGGAGGTAACAAATATATCT
TTAGGTCCTGATCAGACTGGAGTTGATGGAAAACTTAGCGGTGAATTTGGTACACTCATT
GCTCAATATGAAGTTAAAATTGATAAGACTGGTAAAGATAATGGCAATGAATATAAAGCA
CGTCCTCTTTTTGCTGTTAATTACAAAATTACAGTTACAGGATTGAATGAAGATAAATCT
GATAATAGTTTTAAAGGCTTTAAACACGAAATTCCTGGATATGGTGATAAAACCATTAAT
CGTATTACGATATACAACCAAATAGTGGATATTGAAGAATTAAAATCTGGTAAAACTATC
AATGATAAAAAATTTGTGTTCGTATACTACGAAAATCAAGATGCTATCAATAGGCGTGaA
AAACCATTATTGATTTGTTTAGCTGAAAGAGATAATCAAGCGAATCCCAGTAATATGTGG
TATAAACGTATCAAAGGTAATATATGGATCAATGTATCACGTTTAACTGAATATAGGAAC
ACAATTCCTGGTAATATTAGCGGTGTAATCGCAGTTCAACTTTCCGCAATAAAATATGAA
CTTACTACTACTGGACATCAAAGTTATCCTAAACATGGATACAATCTAAAACTAGATTAT
AGACCTGCAGGAACTAATGAAATTAAATATTTAACAGGTAATCGTGATAAAGTTAGTCAG
AGGGTTATTACTGTTGAAGCCACCCATGGTAACAAAGTACCGAATGGTTATTCCAGATTT
GATCATAAACCTAAGGATCAGGCTATAACTTCTAACTTTACATTATCCTCAGTCAAACAT
AACGATCAAACATTGATTGGAATACCAGAAACTGTAGGTGTTACAGCAGTTTATGTATAT
TATATCCAAAATGGGGATAACGATCGTGA
>contig00068:3369-3508(-)
ttATTCTGGGGGAAATTATGGGAACTCCTCATTTTATCGGAGGGTATAATCAATTATAtT
TTTTTATTGTACTATCATACCTTGTACTATATTCTAAACATCATTACATCATTATATGAT
GTTGATAAATCTCAATCATAA
>contig00068:3569-3631(-)
ATGAATTCAATACAGTATATAAATCATGCAGTATTTATAGATCATTGGTATAAAAGAGAG
TTa
>contig00006:15286-16508(+)
ATGAGACTATTACTCTTCATATATATTATAGTGTGTAGTTATTCCATCGCGGAAGAAAAT
AAAGACAGTAAAACTATCAATTCTGATGTCAATACAAGATGCAACACAGATGAAGTCAAA
GTTACCGAGAGTGAAGATGAAGGTAATGAGGATCTAACCCCAAGTGGAGGTGGACTACCT
GGAAGCGATCTACGGGAGCTGGAAGGGGAAGTAATTAAAAGAGCTGACCGCAGGACAACC
TCAGATGAAGATGATGGATCTTTTATGTATTTTTTtAATCCTTTTGATGAACTTAGGGAT
ACATATATGAGGATGATGATAATTATGAAGGTTGCTACTGATTTGATGTTTGAACAAGTT
AAAGATTCACTTTACAAATTATTATTTCATGATACAGGAATTATCATCAAGTACAATAGT
TTACTGGAATTTGAAGAAGGAGGTAAGGAGATGAATTTAGGAAATGGAGAAAGTAGGATA
ATACGCGTCATGAGTTATAATGTTCAGGCATTTCAGGAAATTATTGATCCCGGAGCTAAT
ATTTATGCACGTATGGATACTCTATTAAAGCATACAAGAGAATTAATTATTGAACGAGGA
GTAGATGTTATCGTGTTTCAGGAAGTATTTCTATATGAATTTTATACGAAGCTTGTAGAT
GAGTTAAATTCAATACTGCCATATAATACAGGTGTAATAGGTGAGACTAGGGAGATTTAT
GAATGGAATAGTTATGTTAATGAGAGGAGTTGGTTTGATTTTTCATTTATAAATGGTGGC
ATATGTATCTTCTCCAAGTATCCAATTGTAGAGAAACATCAATTGATATTTAAAGATTAT
ATTGATAGATGTGGATTCTTACGTAAAGGTGCAGCATTAGCAGTAATTAAAATGAATGAT
GTGATGTATACAGTTGTTGGTTTACATCTACAAGCATTTGATGAAGTTAGACATAAGAAC
TCACGACGTTTACAAATGAATGAATTATTACATTGGATCTTGGACCTGTATGATGGAAGG
ATTAAATCATCACAACCATATACAGTCTCTAGGGATAATCCATTAATCATCGCAGGAGAT
TTTAATATTTGTATCATTAATGATACTGAAGATTTCAACAGTATAGTCTTGAGCAATGGG
TTTCTAAATCTATTTGATACCTTTAATAATACTCTACCCATACCGACGTACGACACGTTG
GGAAATGATTTCTGTAAAATACaa
>contig00006:16546-16755(+)
cAAAATGAACAGGAGTATAACCATATTTATGATTATATTTTGACATCAAACAAGTTAAAA
GTTATTGAACCTCAGACAACAATTATAAAAAaGTTAGATAAACCAATCGCAATTAATAAA
TATGAAGAATCATATCATCTAGTTGGACAAGTTGATGTATACAATGCCAGTGATCATTAT
CCAGTTTTCACAATACTAAAAATCAAATAA
>contig00071:10021-11068(-)
ATGTTTAATATACAATTGGAATTAATAGATGATAATAATAATAAATTAATACATTATGAT
GATATTATaAATTAtATATTATATATATATAATaAAAAATCaAATATTATAtTTAATTAT
TTAATTGATGTTAATTTTATAGATTATCTAGATGATTTATTAAAtTTTAAtTTATATTTT
AATAATGAGGATGGTGATGGTGATGATGATGTTTTATCTGATTCATATTATCCTCCTCCA
TTAAATAATTCTAATCATCCTCCATTAACATCAAATTATAATTTATGGAATaAAAAATTT
TACAACATCAACCCCTCATTCATGAATAAATTATCATCACAATTAATAACATCAAATATA
TTACCAAATGAACTTATTATAATTATATTTGGTGATGTTATCTTCAACTTCAATAAAATT
TTCAATTTAATCTATACATTAAAATTTATAATTAATCAACTTAATGAAATCTGGCTCTAT
TTTATGAAAATGAAACGTATACCACTCAATTCTAATTCACAAATTAAATATAATCTATCA
ATAGCTATTAATAATCGCATGAATATCTTCTGTAATCAAATTGCTAATTTTATCTATAAT
GATCTACAAATTAATCTAATTAAATATTTTAATAATATTAAACATATTCTAAATAATAAA
TCTCTATTAGATTTAATAAATACAAATGATGAATTCATTAATAATATCAATCAAAATTCT
CTAATATTTGATGAACAATTAAATCTTATTTTAGATGTATGCCATCAATTCTCAATACTT
GTCaAAAAATTTATACCCAAATATGATGATGAATGCTGGGGTCTATATAAAAGAGAATTA
ATCGAATTAGATGAATTCTTCaAAAAATCAAGAGATGCCAATGATCTCTTTAATGCACAA
GGATATGTCAATGCAATCCATACCATTTACAATAAATTCAATCAACTCATCTCAAAATTT
AATAAATCACTCGGAAACAATGATAAATTCACATGGCTCGTTAATATACTCGATTTTCAA
TATAAAGTAGGTATTCACATAATATAA
>contig00071:30376-32236(+)
ATGACAGTTGATGCTCCAAGGAGGAAGATATTTTTGACCAGAGTCAAAGGGGTTACTCTC
TCCAGTGATGGCACCTTGGTTGTTGACGTGAATAAGTATAAGCCTCTTAACAAGAAATTT
TTGCAGTCGGAATTGCATAAAAATAGCGTAGGTCTTAGTCATAATAGGAGATTTTTATTC
GTGGATACTCACAAGTACAAACATCTCCATAAGTTACTACTAGGTGATGACGATGATGAC
GATGATGAATACGAGACAGTTATAGATGAACAAGGAAATGTAATTGTCGTTCCAAAACCT
CACCATCATCGTGGCCTTAGGTCTTCAGATAATGATGACGACGATGATGAATACGAGACA
GTTATAGATGAGCAGGGGAATGTAATTGTCGTTCCAAAACCTCACCATCATCGTGGCCTC
AAGTCTTCAGCTAATGATGATGGGgATGATGATGACGATGACGACGATGATGAATACGAA
ACAGTTATAGATGAGCAAGGAAATGTAATCGTTGTACCGAAACCTCATCATCATAAGCAT
GTAAATAATCCTGGTAAGGTAATTTTtAATAATTTAAACCTCTATCATAATACTAAGTCA
GTAAGTGACGGACTAAACGAAGAGACATTTGTGCAACACAAATCATCTTGCGGAGAGACG
GACAAAGTATTACCTGGCGATGAAGGTATATCTGACACAATAAATGAGAAACGACCTGTT
ACGGGGGATAATGGCGATGATTCTTCCTCTGAAGATCACGAATCTGTACGCGTAATAAAG
AGTAAAAAGAAGTATAGAGGGGAAGTACAAGAGAAGATAGACAAGGGTGAATTGAATAAA
GATTTATTGGATAGTTTGGAATTACAAGTCTTGATTAATGGTTGTAGAGTACCATTAGGA
CAGGAGGAAGTCATAGAAGCTATCCCAGATGAAGTTGAAGATACCAGAACCAATAGAATA
ATGAAATATATGAGACGCCCAGCTAGAGTTCAGGTTAAAGAGTACGAGGCTAGTAGTTAT
ATACAAGGAAATGAAAATTATAATATTTGGTATAATAAATGGTCTGGTGAAAATACTAAT
AATGATTATGTTAATGGTAGAAGTAGTTTAACACCCGCCATGTATAAATGTGATCCCGAT
AAAGATACAGGATATACACGAGGCAGTAATAGACATTCTATTGATGAATGTGGTACAAAA
TATATTTGCCTATTTTTTGCTAAAGGATGTTGTTCACAGGGCGAAAAATGCCTATATCTA
CATAGAATACCCATTATTGAAGATGAATATTATCTCGATTCTGGTGTTGATATCTTTGGT
AGAGAACGTCATGCCAAACATAGGGATGATATGAGTGGTGTTGGTAGTTTTATGTCTGAA
TGCAAATCTCTATTTGTTGGTGATATTAGACCCGATAATGCCGATGCTAATCCTATAGAA
GCACTTAAAGAAGCACTCTCTACAGAATTTAATAAATTTGGTACAGTCACTGAAGTACAA
ATCGTACCCAATAAAAATATCGCATTCATTACATTCGAATCCAGAGTATTCGCTGAATTC
GCTAAAGTAGCCATGGCTAGTCAACCATTAGATAAATACTCTACAGCACTTAATGTCAAA
TGGGCACAAGACATGAAAAAaGATTTCAAAAAAAaaGGATATAATAAAGCACAATTTCAA
CAACTTGTACAACAACATGAATCACAATTACAAAAATTCCAACAACAATTCCTACAAAAT
AACCAATTCCTCAATCCACCACAAATCAGTGAAGATCCACATAAAAAaGCACAAGAAAAT
ATACAAAAAaTGCAACATATACTATCCAATACCGAAAATATCGATGATGATAAATTCAAT

>contig00071:32624-32654(+)
GCATATGACCATAGATTGTATATGATGTAA
>contig00071:63059-63107(+)
ATGTATTGGGACTATGGGGTATGCCACATAATTCTGGGGTATTGTAGT
>contig00071:63142-63775(+)
AGAGGGAATAAATGGACAGAAATTGGTGGTGCCCTTGCTAATCAAGACCCGGAAAGTAAT
GATGTTGCTTCTCTACTTGATACTGAATTTGGTACAATCATCGACAAATATGAAGTTAAG
CTTGAACAGGCTCCGGGGGCAAGTGAAACTTCAACCACATACAAAGCAAGTCCGCAAGAT
GGTGCAAGTGGTCAAATTACTGTTACAGAAGTACGACCTAATAGTACCTCTTATAAAGGT
TTTAAACATGAAGTTGGTACTAATAAGGAGATCAATCGTATGACGGTACATGGGCAAGCA
ATAGAGGGTATTACAGAGTTACAAGGTGGTAGAACTATTACTGGTAAACAATTCGTATAT
GTATATTTTCATAAGACTGAAGATACAAAATATGAAAAGCCATATTTAATATGTTTGACA
GATAGTACGGGTAATACTAAAACATGGTATAAACGTGACAATAAACCGGGTGGTGGGTAT
GAATGGAAGAATGCGTCCGAGTTTAATGGTAAAAATCCAGAACAGATCTCCGGATTTGAA
ACTGAGCTCGGTAATATTAAAAGTGCACTTAATCCTCCTGGTGGTACTAAAGATAAAGGT
TATACTAAATTAGTACCTATTTTAAATTATTAA
>contig00071:74395-74600(-)
agAGTAGCAAAGCCTAGGGTTGGATTATTTTGGTATGGAAGATATTATTATATCGCATTA
TCTGCAAATCCAAAGATTATACCACACTTACACAAGCTATATAATTCAAATGTAAATATA
TTAAGGCATAATACTCAACGAATGTTATATAGAACAAATTTAATTACAAGCCCATATAGT
CATTTATATAAAGAGATTAATTCTTAA
>contig00071:74636-74788(-)
ATGGTATTTTATGAATCTTATCTATTATTTTCTAAAAATGTAAATTATAACGAGATAATT
TCtATAATTTCACATATATCAAAATTAGCCTCTACACATCATGGATCCATCTTAAGAACA
CAAGACCTAGGATTAAGATATACTTCACATAGa
>contig00071:75292-75622(+)
ATGTATTTCTTACGTATATTTTTAGTATTGATACACATCTTGTTATTTATAACGGGTTGT
GTAGTACTTGAATTATTTTTAATATTTCGTAAGAATAATGTAAAAAAaTTTGATGAATTT
GGATTGAATTCTGTATTTAAAGATGCATTAGATGATGCTACAAATAATATATTTAATAAA
AATTATTTAATTTCAAGGCGTAGATTTGGTACAATAATATTTGGATTAAGTTGTTTAGCT
GGTATAGGTTTTACAATAACATTATCTATGTTAGCATTTGCTGATGATGAATTAGATTTA
GAATTTGTAATGACATTATGGAATATTGAT
>contig00071:75760-77446(+)
AAGCAACAATTATTAAGAGTATTTGGATTTTTATTTGCTTGGATATGTTTTGGATTATTA
GTTGGACAAATGTTATTAAATGAAATGTTTTTtCAAATGAATGTTGGGCATATTACATTT
ATATTGATGTGTACATTATATATGTGTGGTTTTGGTTTATCATTTATAGCTATACTTGTT
GGGTTTTCTGGTATATATTTACCTTATATTTTATTTATGGTACATGTTGATGTATCTTCT
ATACGTCAATTAGAACATCGCATTTCTGATTCTTATAGAGCTATACGACATATTAAATCG
AAATTGAAGGAGGTCACGACGAACGAAGATCCGATGAAGGAGGACCTGACGAGTGAAGCG
AGGACAGATGTTCCGAGTGGAATGAGGAACTTGGATGGAGGATCCGAACGAAGTGAAGAT
GGGAATTCTGAATGGAGTGATGATGGAATATCCGAATGGAATGAGGAAGAGGGAGCTGGA
ATGATGGAATTTTATAGAGTATCGAATTATCATGATAAAATATCCAGATTATTATCAACC
TCCAGTTCTATAGAGAGGAATGATTTTACTGAACGAAGTGAAGTGAGGGAAGTATATCCG
AATGGAATGAGGATGGATCTGAAGAACGAAGTGATGAAGGATGGTGCTAGTTCCTCATCA
TTATCGATGGAAATGATGACACTTTCTTCAATGACGAGACAACATCCCTCCTCATTTCAT
TCGTCGATGTTACCTCCTTCTTCATTTCATTCAGAATGTCCTCCTCCTGCGTCGTCGTCA
CTTCCTTCATCACTTCGTTCTTCAGATCTTCCTTCCTCGTTTCACTCGGAATTTTCATCC
TCACTACGTTCGTCGGATCCTCCTCCTTCAATATATCGTCAGATATATTCATCGGTCTTG
ACAATCTTAAAAGACACTACAGATTTAAAGTGTATAATGACGTCAATGAATGAATCAACA
GATAAATCATCATTAAAAAaTATATTAAATGACATTAGAGATGAATTGGAATACCTAAAG
CTAATTAAAGAACAAAAGGATTCAAATTTAAAATTATCTGGTAGATTATTATCATTTATA
AAACATTTAATCGCAATAGTATGTGCTATAAATTGCTTAATAATATCTAGAAGAGTAGTA
CTAGTATTTATGGATAATACAGAAAGGATTACAAAAGAGGGTAACACTTTAGTACTAACA
CGTATATATTATACCTTTATGGAAGATGATGTAATAGCTACAATGTTAAATAATGTACTC
GTAGGTATAGAATTACCCACAATATTCGATTTTATTATATCACGTGCTAATATCATCTTC
CTAGCCTGTGTAATCGTTTCTAATGTCGGGTATTTTTTtGACTTTGGTAGATTATTATTA
CGCACTAAATATCTACAAAAGAAAAAaTTATTAACCGATAATACAATCGGTCTAGCATTA
AGTGGATTTTTtATATTATCCTTTCCATCACAATTTTGCCTAGTCATCCCATTCTTACCc
TATACCCTAAAaCACCCcATTTTTAGATTAATGTTCGAAAATAATATCTATGTATGGTTC
GGATTAAGACACCGATTCGATGTATACGTATTCATCAGCATCATACTCACCTTTATCGGT
ATACTATTCATACACTATAATAAATCAATACGAAAAAGATCCGAATATTCAGCTTGCAAT
GTTTGA
>contig00074:2222-2228(-)
GATTAA
>contig00074:2872-3670(-)
ATGTTTATATTAGGATTTATAATTTTAATAAAAATTTTCGCGGTCTTGGACATATGGAGT
GTATATGGTTGGATATCGGTGTTAAAGACATCGAATGGATCTTTATTTATGAACCCATAC
CATATTATTGATGATAAGAAACGATTTAGATGTCATGAATTGTATTTAAATGATGTAAAT
GAATCGGATGTTGTTGAGGATTCTACTGTGTCGGATGTATCGAAGGGTATTGAAGTATCT
CATGTGTCGAGTGATCTTGAAGACCCTCACGCATCGGATGGTATTGAAAACTCTCATGTA
TCGAATAGTATTGAAGACTCTCAATCTCATATACCAAGGGGTATTGAGGACTTCAATACA
TCAGACACCATTAAATCATCTGCTGACTTGTACTTCATCAACTTACCTAAAAGAATATGG
CCTAAAACGATGAATATTATAAAGGCTGGTTTAGAAAGGCAATTTAGGATACAAAAATAT
TGGAATGATAATAATATTTATGAGAAGATATGTATAGAGAGGATTAAATTAGGTTTGGAT
AAGTCTAATAATATTGAAGAATTATTTAATAATGTGAAGATTATACTTGATGGACCTCCA
TATGCTAATGGTAGATTACATTATGGTCATTTTCTTAATAAGACTATTAAAGATATAATT
TTACGAtTTTTATTACTTAATAATAATATACCTATCATGATACCAGGCTGGGATTGCCAT
GGAATACCAATTGAAATTAAAATTATGAATGAAGAAGGACACGACGATGGAGGAGGAGTC
GATAATGAACGAAGTGAT
>contig00075:17775-17781(-)
GACTAA
>contig00075:17997-18126(-)
GGACTCAGCCACGCATGTATTAAAAAAGTCGCTAAAATGAATCATCTCTGCAGACATATG
GAATTCGATCTCATCGGATTATCTACACCAGAATTACCCACACTTTATACACCATTCTAT
AGCCATAGA
>contig00075:18163-20128(-)
ATGCCAGGTGGTCTTGATGGTGAACTTTATTTAAGTAGTAAAGTCTCTAAGAGTTCGATT
TCGTTTTATGAAACATCATTACCGAATGAGACGGCTGTTCGATCGACTAGTGATCCTACT
ATGGATCATCTTTTACAGATTGTAGAGTATGGTGATAGTGATCCTGATGTATGTTATCGt
TTTTATGAGGAGAAAAAGACTAGTGGTGGTAGTTTGGAATATAATTATCATCAATTTAGT
CATTCGACATGGTATGATTTTACTAAGGAGAAGACTCCTATACCAGCGATGATAGAGAAG
CATACATGTGATGATGTTAGGATGTGTTTACCAATGAGTGCTGGTTTATTATATAGTTTG
AAGCGTTGTACATCTGGAATATTATCTGGTTGGGGTTTTAGGGATAAGCAGAAGGATTTA
TTACCATATTATTTGAAGGAGATAACGAATGGTATATTATGTGGTATGACAATGCTTCCT
GAAGTTATTAGTTTTTCATTTATAGCAGGTATTCCTGTACATGTAGCATTACATGGTTGT
TGGATATTATGTTTATCTGCTGCTATATTTGGTGGTTCTCCTGGTATAGCAACAGGTGTA
TCAGGAGCATTTGCTGCAGTAGCTGGTCAATATACTACAAAAAATATTCATGATATACAT
GGACAACATATAACAAATATACCAATAATTATAGATCATGATATGGAATTGACTAGGATG
TTACTTGCTGTTATGTTTGCAGGATTAATATTACTTTGTTTATCATTTGCACATATGGCT
AGTATAAGTCAATTTTTATCTACTAGTGTTATAATAGGTTATAGTAATGGTTTAGCATTG
ATAATAGCAAAGGCACAATTGCATGGATTTCAAGATTTTAATACAGGTGAATATTTAACA
GGGAAGGTATTATATATTTCTATATTATATTGTACTATCGCATTTATATTAGCACATTTT
ACACGTAAGATACCAAAAATAGGGAAATATATACCATCTGCATTAATAGCAGTAATAATA
ATAATTATAATACATTATGGTATTGTATTAAATATATCAGATATAAAAATAACAACTATA
GGATCTGTTGCTACATTTTCTAATGAGAATGCATTACCACGTTTCTTTTTTATACATCAT
TATGATCAATTaAAAAAAATTTCTATTGATTTTGCCTTGTTTAAACAAACTATTACATTT
GCTTGTAGTATAGTATTAGAAGCATTAATTATAGCTGATATAGTTAAAACATTAGGTGCT
AAAGATCCAAATTCTAATCAACAATTTTTTGGTCTTGGTATTGGTAATTTAATTAGTTCT
ATATTTGGTAGTATGGGTGGTAGTTCAATGGTTGGTATTACTATTATGAATTTTAAATCT
GGTTCTAAAGGTAAAGAATCATCTATAGTTTCTGGATTATTTGTATTTATAATGTTAGTT
GGTGGTTATCCATTATTAAATTATATACCTATACCTGCATTATGTGGTATTATGTTTAGT
GTATCATGTCATTGTTTTAAATGGTTTAGTATACCAATGATTATATGTAGTGCATTACCA
CAACGTATACGTAAATTACATCCTTGTATGAAAATGAAAATATCTAGATATGATGCTATT
ATTATATTATCTGTTACTATTATGTGTTTAATATTTGTAGTACCTGTTGCTGTCTTTATT
GGTGTAGCAATGGCTGCATTTGCATATGTATGGGAAAGTAAATCTAAATTTAAAGTCGAA
ATCTATTATGATACTGAAGCAAATATTAAATATTATGAAGTTGAAGGTAATATTTTCTAT
GCATCTAAACGTATGTTAACAAGAGTATTCACACCTGCTGATGATCCACAAACAACCGTT
ATTGTATTATTAGCTTCTACCAGCCTATTCGATTATACAGCCATTGAAGCATTAAATTCA
CTCAAGGCATTATATTCATCTTTCAATAAATCACTCTTTATCAAA
>contig00077:2085-2367(-)
ATTCAATTAATAATGAAAGACTATGATAATATTAATAACCCATATAATGAATCTAGAAGG
CCTATCAATAATTTCGATATCAATCGATTATATTCAATACAAAATTATAAAAGAAATGAT
CATTATCTATATCTAAAACAATTCGATAAATTTAAATCAACCaAAAAtTTCAATTATTTC
AATATACCCTCaAAAAAAATCACATCATTATCCATACTCGGATTCACCATCGTTTTCGCT
ATCGCATCCACCATCGCCGTCAATTGGACACCACCTATCTGA
>contig00077:2395-2503(-)
ATGAACAAAGGACCAAGATTAGTATTATGTACTACTTGCATAACAATTGGTATTATATTC
GGTGTATTATATCAAAAGGAATTAAATCATCGTAAAAGGCATTCAAAT
>contig00078:1043-1070(-)
AAAATTCAAAGATGGTATGATTATTAA
>contig00078:1259-1346(-)
GATAATTCTATTAATCAATATGAATTAACATTAGAAAAAACTGTTGGTATTAATAGTAAA
TTAGAAATAATATTGGGTATTTTAAGA
>contig00078:1384-1588(-)
ATGTATCCATATTATGAGAAAGTTAAAGGACAATTAGGTATTATTGAAGATGATATAGAG
ATTGAATTATTAAAAGATATTAATATTAAAAGATTAAAAGAATTAGATGATAAAATTGAA
TTTGCTGaAAAAAATTTTGGATCATCAGAAATTAAAGATGCATTATTAGAAAAAGCAAAT
TATTATTTTAAAATTGGTGATAAG
>contig00078:57405-58056(+)
ATGGATAATAAGGAAATAGCTAATCTCCGTAAGAATTTTATAGTCTCAGAATCTGATAAT
AGAATGAAGTCTTTAAATAGGAATGAATATGAAGATGATGAAGGTAAAGAATTGAAGCAT
CCAACGGAGCAAAAGAAAGAGTTGGTAAATCCAAAGGAAGATTTGACAGTTAAATATCCA
AGATTGTTACGTTTATTTGGTATGGTCAATGTTGTATTGTTACTTTTCATGATAGTTCTG
GGTGCATTTGTATGTCATGTTATGAATGGCCCAGAAGTAATAATATCGCACCCATTGTTA
TTGTCATTATTTATGAAATTTAGAGAATACAAGCTTGATGATACAGTAAAACTTGTTTTt
AATAGATGGGCACAATTACCGGAAGAATCTAGGGTGAAATTTACTAGAATGTTGACATAT
TCTACTGTAGCTCTTAATCTTTACCCTTTGTTTTCTGGTATAATGAAATCAGCTAATAAG
GATCAGACAGAAAATGCTATCATTCCAGAATCTTCTACACAGGCAACAGATGTACTTATT
CCATTAGCAAGATTTATATCAGGGCTTGCAGTTTGTAGTTTTATCGGGTATGATTTCGTT
TACAATTCCAAGGCTATTAAAGCTTTAATGGCGAATTTAAGGTTTTCATGA
>contig00078:59861-59921(+)
ATGGTATTGAATGCGTCTGTATTGGGTGTGACATCATTTCTTGTTGGTTTGGGTATAATG

>contig00078:60215-61817(+)
TTAGTAATGGATAATATATCACCTTATACGAGTTTGACTCATGTTGATATATCATCTATA
CCTGGTGCTCCATCACCTCGTGCTGCTCATACATGTGATGTAGTAGGTGATTTTTtGGTT
ATATTTGGTGGTTGGACAGGTAGGGATGCGATGGGTGATGCATATGCTTATCATGTAAAG
AAGAAGCGTTGGTATACATTGAATTTATGTATAGATTTGAGTAATAGTTCATCACGTAAG
AAATCTAATAAATCACAACCATCATTATTACGTAATAATCATGCATCATCTGTATATAAT
GATGAATTATATATACATGGTGGACATGATGGTAAGCAATGGTTAAATGATTTGATATGT
ATAGATTTAAGTAATTTAGAAGATGATGTATCAGGTTTAACATATGGACAAATGGTAGAT
GTATCTGTACGTATTGTAGATGCTGTAGGTAAAATACCATCAAAACGTGCTTGTCATTCA
ATGACACGTGCTGGTGATTGTTTTTATACATTTGGTGGTTATGATGGTACACAATGTTTT
AATGATTTAATAATGTTTGATCCAAGTATATCAAATTGGACAAAATTAAGTAAACCACAT
GGTAATAAACCATCAGCTAGAAATGCACATACATTAATATCAGATGGTTATATATTATAT
TTAACAGGTGGACATTCAGGTTCATTACATTTTAATGATGTATATACATATACTATAAGT
ACACATACATGGTTTAAAGTAAAATTAGGTGATTTTATACCACCAGCTGTAAGAGGACAT
TCTGCTACATTTTATAAAGATGAAATGTATATATTTGGTGGTTATAATGGTGAAGAATCA
TTTAATACATTATATGTATATAATTTAAAAAGTTGTTGTTGGAGATCACAATATGTATCA
TATGATTTAAATTTTATATCAAAAAGACAAAGATGTTCATTAAATAATATTAATGATATA
TTTTATATATTTGGTGGATTTAATGGTAATAATTGGTTAAATGATTTACATATTATTAAA
AAaGAATTTATTTATAATATACCATCTGATGAATCATTATTAAATTTTGCTAAAAATATG
GGGAATTTTTTtAATAATAAATTATTTTCTGATGTTATTATAAATACTAATGGTAAAGAT
ATACCAGCACATAAAATTATATTAGTATCAAATTCTAATTATTTTAATGAAATATTATTA
CAAGATAATCCACCTAATATTATTGAATTATGTGGTTGGAGTTTAGATTCTGTTATGAAA
TTATTAGAATTTATTTATACATTTAAAATTGATGATTTCTATAATAATACACATTATAGA
ATATGTGAAATTATGGGATTAGCTAATCATTGTCAAATTATTACACTTAAAACTTTATGT
GAAAATACACTTATTGATAAAATCGATATCGATAATTCTTGCTATCTACTCAAATATTCT
AAATTATATAATGCCGATAATCTATGTAAATATTGCTTCGATTTTATTGCACAACATGCT
ACAGATGTCATGCTCACACCCGGATTCGAAGAATTGTCATCAGCACCATCACTCGTACTC
GAACTCGCCAAACTCTCAATCAATAAAAATACAAATACCTAA
>contig00078:62459-63857(-)
ATGACTGCTAAAACTAATAGTCCACCGGGACTAAAGGAAACTTCAATGTTTCTGGTAGGA
TTTATTGCAGTATTGCCATTGAGGTTAGCATTGGCATGTGCTAAGTATTCTCTTGGTAGA
TTCCATCTTCCTGCTAGTAAACTTGGTGTATTCGTTAAACTATTTCACAGTCCTATTGAA
CTAGGAGGGCTTGCAGGATTTGCTGTATCAAATACAATTGCAACAGCTTTGGGAGATAAT
AAGAAGGCCAAAGCTGTACTATCTACGATTACCAATTGGTTAATGTACTTCTTCTCATTA
TTGACCCTTTACATCTTTACATATGGAGGTGATTTAGGTGATCCTAACCTCTACTTGTGG
ACTATTGTAGCTCATTACTTTCTGGTTGGTCTAAATGTAACATTTTCCAACGGTGTTGAA
TCGGATGCTGTCACATTCTTCAGTGCTGGTCTACCTCTTTCGTCTGTTTTTGTGGCTATT
TACCATAAAGTATTCCTATATTATGCAGATAAGTATCTCATACAGGATGTCGATTACTGG
CTTGTATTTGGACAATGTATAGCAAATTGTGTTTTTATGTATATAACCGCCACTTGTTGG
CATGCACATTGTGCTAAATGTCATTTTGAGAATGGTCAGAACAAATGTAACGGCGGTACT
GGAGAAGAAGGAGGAGGAGGAGGAGGAGGAAGTAATACACCAACTAACTTATCAGAAGCT
TTAGGTCATGGAATGACGTGGTCTCCATTTATGCTTACTGTCTTCTCCCTCGGAGCTTTC
TACTGTGTATACCCTGGTATAGCTCCGTTCCTGTTGGCTGATCCTAATACTGCATACAAT
ATTGAGATAATCAATTTAATTGTACATGCTATGCCAGCTTTGATAATATGTATATTAGAT
AAACAAGAAATAGGTCCAGGTAAACAATGGTCAACTGCGCCAGGGTGGAATGCTTGTTGG
ATTGCTGAAGCGTATGCTCTCTTTTGTGTCTATATCTGTTATACTATCCTCCATTATCCA
CACTCATTCTTCGGTAAATTGATAATTGGTAACTCAGCATTAGTTGGATTCCTAACTGTT
ACATTTGTAACTACACAAGAAGGTCTAAAGGCTGTTGGAATGTCCGCCGTTGGAGTACAG
AAGAAAGGTaAAAATAGTACCTGTGCTCAACTTCCAACAATAACACTCGCTATATCCCTA
GCTATCCTAAATTTCACAAATTTCTTGGGAGATGGTTATCTCCAAACATATAGGAAAGCT
GATAGAGAGAATTGGCCCACAGAAGGATACACGAGATATAGGGGATTCAAATTTTGGTTG
AACGCAGCATTCAAGTTGGCTAAAAAGAATTTACTAAATGCATTTAATGTAGACGTTAGA
AGTAGAACGCTCATGTGA
>contig00079:46045-49048(+)
ATGTATAACATTTTGTATATTTTAAAAAGACATCGTATCATTTTAACATTCTTTGTATTT
TCCTCAATTCACGGTCTAACATTTCCAAATGTAGCATTTATTTCTAATAATACCATACAC
AATGTCGTTCCAATTACTAAATCTAAATTATCGCACAGTTGTCATATTGTTAATGGATCT
AAGTATTCTACACCGACACATGAAAATCTAATTGTAATGTCATGTACTAGAGATAAGAGG
AATGAGTTACTGAGTAAAATTTCGAGATCGAAAACCATTTCAAGCGTGTTATTCATAGAC
ACTGATGAGGATGCGTTATTGAATATCCACAATGAAGTTATAAAAGGGCGTAAAACCAAC
ATTATAATCAATGGTAGTATAAAATTGTATAAAAaGGCTAAAATTACACTTGCTTCTGAG
TATAAAATCAATAAATTACGTGATATATTGTTTAAAGCTGGTGATTCTAAGCTAGAAGTA
GATTCATCTCGGCGTAAGATTCGGACGAAAAAaGTTACTGGCAATGAAGGTATATTTAAA
GATGATGTATTAAATTTGGATGGTAATTTAGTTTCTGTTGATGGTTCAAGGAATTTTGAG
GATATATTGAGGAATATTTTGTTCGAGTATTTTACTGTTGATAGTAATTCATTCAAGGAG
ATAGATTTGAGTGATTTGTATATAGATGATGATATGTTAATACCTGTAAAAGATTGGATA
TCTAAGAATTATATATCATTGGTAGATTTATATGATAGTTTGAAAAAAAaTACTGTGGTT
ATATTGAACAATTTCACAAGAACTTATGATTTTAGGACTAATAAGACATTTTCGAATACG
TATGATGATATAATACAATATATTAGGAAAGATATTAAGTTAGTTGGTTTATCAGAATGT
ATATATAATCCTCAGCATTATAGAAATTATTTAACTTCTATGCTTGGTACTACAAGGGCG
TATGTTATGAGTCCTATGCCGGAATTAATGTTGCTTACATCTTTGGGTTCATCTACTATA
TTTGGTAATGATGAATTGGTTCCATCAAATTCATTGAAAAAAaTATTAGATGGTGACAAG
AGTAATATGAAACCTTTGGATATATATAAATTATTGGATAAGAAATCATCTATATATAAA
TTTATGAATATTGATGCAAGATGTACTGAATATTATATTAATATTATGAAAGATGCATTA
TCATCAATTGGTATAGATAGTGTAAGTAAATTGGTTGATAGATTGGGTACTAGTCGTAAA
ATTATAACTAGTAACATTAGAAATTTAAGGGCAAGAAAGATTCCAATTAATATTAAATCA
TTATTATCTAGTAAAATTGATTTAACATTAAATCATAATGCACGTGATGTTATTAAAAAT
CTTGATTTATCTAATAGAATAAATACATTGGAAAATCCATCAGCTATACAATTATTAGAA
TATATTAATAATTATAAATTATATCCTGTTGTTATTTATAATTTTAGTAATTATAATATA
CTTGAACGTTTATATAATGAGTTGAATGAATTTTTATCCGAGAGTAACGAAAAATTTGAT
GGAAGCATTGATGGAAGTTTTGGTATAAATAAAAATGACATATTATTGTTATATGATGAT
GGAAATAATGACGTCCATGATGACGAAAATTTTCATGTAACGTCGTCAAATGACTTCAAT
GATGCATTCTCGTCAAATAACGTTGAAAATGTATTCTCATCACCAAATAACTACCATTCC
TTCAATCATCGTATAATATTAACGAATAAGAGGATATTATCATGTCCACATTATATATTT
ACTGAATCATCATATAAATCAAATGGTATAAAATCTTATAGTAATTTAGATATATTAAAT
AATACAATTGGTGGTGAGATGATAACATTTATAAATACTATACAGAATATATCATATATA
TCATCAATATTTTTAAAACCAATTTATATGAATTATTCATATATAAATGATGATGATGAC
AAAAaTAAAATATTTACAAGTTATATGAATGAATGTTATAAATTATATAATAATAATTAT
AATGAAAATAGATATAAAGATATAAAATTATTGGATAATTATATTAATGTATTAAAAGAT
AATAAAATAAATATAAAATCTATTAATTTATTAAATAATAAAATTAATTTAATAAATAAA
GAATTAAATGTATTAATACATTCTATAAAATCATCTATATCAAAAaGATTACATATTATA
AATATTATAATTAGTAATTATAATCTTAATAATTTTTATATATATGGTATAGATGATAAA
TATTATAAATTAATTGATATAAAAGATCATAATATAAAATTTAATAATATATATCTTAAT
CAATTTAAATTAAATTATAAATTAAAAaTATTATTATATAATCCAATTGATGATTATTAT
ATTATGACTAATTTTAATATAATTAAAGATTTATTATATATAAATGATGGAGGGATGGAA
GTGGGAATCTGTGGAGGTGGGAGAGGAGGTGGTGGTGAAAGAGGAGATGGAGATGATGAT
AACAATCAAAATAAAATTAAAAATATAAATGGATTTCTATGGAAAATTAATGATCATTGT
ACAACTTTTAAATCATTTATTAATCAAAAaTTATATATAAATGATAATAAATATATAATT
TCATATGGTATTATACCATTTATAGATGATATTACAGATTCTAATGAATCATTTAATATA
GAAATACCATACTTAACATTTGGTAATGATTACATTACAAAAGAATTTAAATTATCTGAT
ATAATATCTATACAATTAAAGAGTGATTTTAAGAAAACTAAAGATAGATATAAACATTTC
ACAAATATATTAAAAAATCTTACAAACGGTAATGAATCTCTAATAGAAACGGGAAAAAaT
TATACAAAACTTAGTAAAGTTGTTAAAAAaGGTACCATAGATCGTAATATTAATAATGAA
TTTATCGCATGTCGTGTTTGGGGTCATAGGAAGAAACAAAGTGTAACGTCCCCATCCAAA
TAA
>contig00079:87650-88694(+)
ATGTATATTGTATTAGTTTGTGATATATTACTTATTTATATTATAGATTCGTATGTATTG
GGTCGTTATTATGATCCTACAATGTTTTCTACGTTTTATGCTGGTTATATTGGTGGAATT
ATGATTTTTTCATTTCTTCAAGTGATATATCAGAGTATAATTGGTTCAGAGACTTCTTTT
GATGCACGTTTAGCTTTATCATTTACACATTCTACATATACTTTATTTGTATTAATCCCT
ACCATATTTCAAACGATTGATTATTTATCAAAGAGGGATATTATAGATGATGATTTTATT
TCATTTAATTCTTGTGTGGTTAAATTTAAGGGAATGTATAAGATGATTTTAAATTTCCCT
AAAGTTTTACCACGTTTTTTtCTATTTATGTCTTCAGAAATGTGTAAATGTGCATTCAGT
TTGATATTTATACCATATTTAATGAATTTAACAGATTTGGAGGTAACATCGATTTATTTA
ATAGACTGTGTATGTGATATAATAGGTAGATTTGTTGCTAATGGTTTTGATGAATCTATA
CCACAGAAGGGTATAATGAGTACCAAAGGTCACATATTTTATATAATTATGAGGAATATG
AAATTGTATTTTATACCTTTAACTTATTGGATATGTTGTTCATTTATAGTATGGACAAGT
TGGACATTAAAGTATAGATTTATTACATGGTTTGCACCATTAACAATATATATAATAGTA
TATTCTGGTTCTATGGGATGTTGTTCTAATAGGGGTTTAACTGGTTGTGTACGTATATTA
GAGTATTATAATAATGCTAAAGACATCGATGGTTATCCATTATTTCCAGATGAATATACA
GATACATATAATTATATTAATGAATTAAACACTTTTATTCTAAAAGTTCTATGGTATATT
ACGCTTATAGTTTCCGAATATTTTGCGGATAAATTGATTGTCCATCAAAAATCTATACCA
TATAAATTCGCACTTAAAATCGGATTAATTGATTATAACACTGCAGAAGTATTCATAAAT
GCTAGTAATAATCTCGTTAATTAA
>contig00079:88978-90751(+)
ATGTTATATTATTTTAGGGTTATAACCCTTATTATTGCTATATTGGCATATGTTGTTGAT
AGTAGTGGAATCACATTAGATATAGAGAGTCCATCTCCCGAGGTTATACACACTGAAATA
ACTGAAAATAATAATATATATCGCACATTCATATCTAAAAATGATGAAAAAaTCACTAAA
ATTGTAGAAGGCGATATTTTAATATGGGAGTCTATCCATAATGAATATTCGAATTCTGTT
ATACTCAATACACGTCATAATGAGTTTAAAGTTGTTAATATCCGTATTATAACCGAAAAT
GGTGGTTCTTGTAGACATTTTCGTAGAGAAGAAGGTAATAATGCATGGTATGAAACGGAA
TGTACCGTTGCCACAAATTCTTATAACTATATAGTACTTGATGTCACAAAGATTGACAAT
CCACAATATCATATTACAACTACTAAACATGGTAACCAAATTGTAAAATATAACACATTT
ATATATAATCGTATAATTTCTATTATGGATGGAGATAGAGTTGTATGGAGAAGTGGTAAT
TCATGTGAATTTTGTGCAAAATGTACATCATATATAAGGAGAGGTGAATTTAAGTTGGTA
AAACTGGAGATTTCTAATGACTTATCGTATGAATCGTTATATTTTGAAAAATCTTCTTAT
GGATATTGGAGTAGAATTACATCGGATCATTATTTTTtAATTTCTAGAATTATTTCAACA
GAACGTTCTATAAATTTAATTGATTCTATTACTAATGATGTAGTTGATGTTGAAATTGCA
TTACTATTAGATATATCATCAAATGTATATTCACCAAAATTAGGTGTTTGTATTACAGAA
GTTAAAGATGGTGATAATGTTATATGGCATTCAGAAAATATTGAACGTGTTCAATATGCT
GTTTGTCATTTGAGAAATAGAGAAAATAAATTAATGATATTAGAGATAGCTACTTCAAAT
GATCGTGTTTTTAAATGTTTTTACAAATCAATGAATGATGGTTGGAGAGAAATTGATCGT
ACAGAATATACACATAAATTATTTTtAATAGCATTTGGACATGTATTTAATTTACAAGAT
TATGATAGAGTTAATCCAATATATCATTATGCTACATATATTGGTAATGAACGTACTGTT
TATGCTAGTTCACCATATTATTCAATAACAAAAGTTATTGATGGTGATCATGTTTTATGG
GATTCATATGATGAATATGAATGTAATTATATAACTATACATTCTAGAAATAAAGTACCT
GTATTATTATCTTTAGAATCAATAAGATCAAATCCAACTTTTACTTATTATAAAGTATAT
AATGGAGATTGGATATCAATTGAACAAGATATATATGTAGATTTAACCCAAAGATTAGAA
TCTGAAATTATAATTGATATAAATAAAAGATTATATAGAGATAAACTTGTAATTTATTAT
CATAATATAGATAATACATCATCTTATACTTATACAGCACTTAATAATACATTTATAAGT
AAAGTCAAAGATAAAGATCAAATTATATGGGAAGAATCAACATGGGATTCTATAGATTAT
ACAAAATGTACATTTGTTGTTGTACATTACTATAATTTCAAACCAAAATTTGTACATTTA
TATATTAAAACTAAAGAATATACAGATGGTAATAAATTTTATGAAAAAaTAAATGGAAAT
TGGATCGAAGTAGAAAAAAaTAATTTCTATAATTCAATGGAACTAGAAAGTAAAGAATAT
AAAAATATACGCAGAACGAAATCAATCAATTAG
>contig00079:100786-100979(+)
ATGAATCATATTCATAATGTTGAGAATGAGCCATTACCGGAGACGAATTCTATAGATGAG
GTTGTTAAACTTTGTACGAAGATTAATTCAAATACTTATTTTAATAATCCTAATAATGTA
CACCGTAGATGTTACGGTTGTAGTGTACCTTGTACTACATCTTATTACATACTCAGCCCA
AACGCTAACAACGct
>contig00079:101104-101138(+)
gCTGCTAATGAAATACCTGCTGCTATACGTCATAAa
>contig00079:101222-102015(+)
aaATATAGGGAGCAACGTAAAGGTAATGGTGGTCAAAATTGGGATACTAATCAACTCGCC
GGCTCCGTCATACCAAACAACGATGCTATAGGGGAATTATTCGGTTTCGCACGCGAAGTT
AAAGATAATGATAATAATACAAGAGGTGGTGATAATTATGATCCTAAACAAGCGTGGTCC
CATTGGTCGCCCATTTTAATGCTCTCGATATCTCTAGGAACGGTCTATGCGTTCTATCCT
GCAATAACGCCTTATCAGTTGATGGATGTTGAGGATGCTAATAATACAGATTTCTATATA
CAATTTATATCTGCAATACCGACATTGGTTATTGGGGTATTAGATGAGATAGATTATGGC
CCCGGAAGCGGGGACGGTTTCAATAGTAAACACGATACAATTAAAGGTATTTTtGGGAAT
CCTTTATACAACTGGTATGATAAACCTGAATGGAATTGTTTTTGGATAGCGGCAATACCT
TACGTCCTATGCCTTCATATCTTCATCACAATGATTCATTTTCCTGATGGTTTCATTGCA
ACCTTTCTCCATTCTAAACAGTGGTTACTCAAATGCATTTGTGTATCCTTCAATTTCTGG
CAGGAAATTTTAGAGATTGTAGGATTTTCAGCCGCAGGAAAACAAAGCAATCCCAAGGGA
GTTGTTGTGAAGAATAATCGTGTTGATACTAGTCTAACTGAAGGTGATGCCAATGAAGAG
ATTGCGTATAATGGATATATGGACATGTCAATCAATATTACCCTTCAATTTAAGCCCCAT
TTCAATTATTTCTAA
>contig00007:43439-43968(+)
ATGAAGTTTATAATAATAATCATCGCGCTTAGTTATTATAAATGTATAGCGGGTTGGCGT
GAATTTGTAACTTGTTGTTGTTGTTGTTTTAATGAACCAGAATTGATCGACTTAGACATT
AATACAAGAGATAGTGATGATAGAGTAAAGGTGACTAAAACACAAGAAGGTTGTATGTAT
TCATATATAGTAGAACCAAGGGATGGATATGCTGTAGATAGATATACAAGTAATAGCTTA
ACTATATTTAGACATAAAAAaCGTAAAAGGAAAGAATCTCTATTGATATTAACAAGTATA
CATAGTAATGATACTGTTGTTGTAGGTTTAAGATATAAAAaTTGGTTTAAATATGAACAT
ATATTTCTCTATAAATTCCGATTACGATGGGAGGCAATGACTAACGATTTCCTCCTTTTT
GTCATAGATAGTCTAGTTTCTGGTAACTTTACACGCAGAGAATTAGCTGTATCACAATAC
GTTGAATATATCCGCTTTAGGAATCAGCAGGAATCAGAATTCATCATGAag
>contig00007:44338-44367(+)
aAGATGATGAATATTAAGCCCTCATCTTAA
>contig00007:56277-56287(+)
ATGAAGAGAGga
>contig00007:56330-56446(+)
gGACGTGGTGGTTCTGGTAGTAATAAATTACGCGTTACTCTAGGTTTACCCGTTGGAGCT
CTAATTAATTGCTGTGATAATAGTGGTGGTAAGAACTTGTATATTATCGCTGTGAAG
>contig00007:56484-56778(+)
GCTATTGGAGCATGTCTTAATCGCTTACCAGCAGCCTCAGTAGGCGATATGGTACTTGCA
ACAGTTAAAAAaGGCAGACCAGATCTTAGAAAGAAAGTCTTACCAGCCGTTATTGTACGT
CAAAGGAAAGCATGGAGACGCAGAGAAGGCTATTTCATATACTTTGAAGATAATGCCGGT
GTAATCGTCAATGCCAAGGGTGAAATGAAAGGATCAGCAATAACCGGCCCTGTAGCCAAA
GAATGCGCCGAATTATGGCCCAAAATTTCAGCAGCCGCACCCTCTATAGTCTAA
>contig00007:74087-74708(+)
ATGTATAAATTCCATTTGTTGTCGTTGGTATACATTACCTTCTTAAGAAGATGTCTGGGA
GGGTATATGGATGCGACAACTTATTTGAAGCCTCTGGAGCAATTTTGTATGTCAGAGTTG
GTGGGTAAGGATATGTATACACATATAACACTAACGGGTATAAATTTGAAGCCTAATGAA
TCATTGTCTGCTTATATAAGGGAAGATGGTGCCGATATGCCATTATATAATGAATCATCA
ATAACAAAGCCAATTTCTGTATCATTCACAACAATCAGAGGCTTATCAGTACTATTTTGT
ATTACAGGACCACCTTCTGGTGGTTTTATATCGTTCACCATCAAACATGGAACTGACGCG
CGCGACTACTCAATCATCGCTAAAAGTACACATATGGATCCTGTAGATGCCAGGATACAG
AGCGTTCTTGATGAATTCTCTGCATTCCATAAATCACAGATGATAGGCACACAATCAATT
GATAAAATTAGTAACAAAGCTACAGATACTTATAAACTGCTCTCCAAATTCGCCATCGCT
AACAGCCTCTTTGTTATTATCTCTACCGTTTGCTACATTTACTACTTTAGAAACTTCTTC
AAGTCCAAGAAGTTGATTTGA
>contig00082:85-615(-)
ATGTCGGAAGGCGGTGGAAGTGGCGGTATAAAGAAGACAGCAGCCTTCTTAGGAGGATTT
ATTCTTCCATTTCCTCTATATACAGTTGTTAACTTCTCTTCATTTGCTGTTGAAAGATTC
CATCTACCACCGGATAAGATACCATTATTCATCAACAAATTCTTCAGCTCTATGGAAATA
TCATGTTTACTTGGTATGATGATAACATGTGCAGCTGTTGTAGCACTGAGTAGTCAATCT
GTTAATATTTCAATCGTCAATATATGGTCATTCTTTGTTACCGTCGTTATAGTATTCATT
AGTTATAATTATGGAGGTGATTTTGGAAGACTTACTCACTATTATTGGATGATCAATATG
TTTGGATTTGTATTAGGAATTAATTATATCAGTAGCGCAAAAGTTTCGTCTGGAGAGGGT
CTTTTTGTCATCCTTGGTCGCTCACTTTCCGGGATTTTAGTTGTAATTTATCAAATGGGA
TTTTATTATATAGGATCTTACTATGGATTAGAAGATTTAGGTCACCGGAT
>contig00084:9394-10624(+)
ATGGCTAACGAGAACTTAAGTAAGGCTGCTATGTTTATGATGGGTTTTATTATGTTGTTA
CCACATCGTATTGCGTTATCATGTTCTCCGCATGTCATTAAACGTTTCCATCTTCCTCCT
GCTACTGTACCATTGTTCATTTATAAGATACATAGTCCTATGGAACTAGCGAGTTTATGT
GGTACGTTTTTGGCTAATGTTTTAACATGGGTTAATGATGCTACCATTAAAACAATGTAT
TTAAAGAGATACTGTTCCATAACCTTCATGTGGTTAATGTTTATCTGTTCCGTTATGACG
TATTATTTATTTATTTCTGGTGATGATTTTGGTTATTTAAATCATTTCTATTGGAATATG
GTCTTTTTtACTCTTATTTATGGATTCATGTCATCATTTTGTTTTGGTATTAACTTTAAT
ACTTCAATGGCTGCTGCTGGATTACCCACTTCAGGAGGTTTTACATTTATGTTACATAAA
GTATATCATTGGTTATATGAAAAaTATCATTGGGCTGAATATGATTATTACCTCATGATC
CTTCAATTGACTACTACTATGGGATTCCTCCTTTTCAGTTCCATCCTATGGACCGTCGAT
CAATGTTGGAATATATTGGAACCTGAATATAAGAGTTTTTTAATTCAAGGGATACTTGAT
GCTGCCAATAATAAAACTACAACTGAAGATAATCTCAAGGCAACAAGCATAACATATTAT
GTGAGCCAAAAAGCTCCTCGAAATGATAGTGGTAATAAATATCAATTACCTGCCGATAAC
GGTGATTATAAAACTATTAATGTCAATGAGGATCTCGCCATGAGATGGGGAGGTGTTGCA
AAGAAAATGACTGATGATGCTAAAAATGAACTGCGGAATTGTTGGAGAGGTGGTAATTAT
AAAAAaCCTATTATAGCACCTCTTGTTCTATCTGGAATAATGTCAGGATTATCATTCATT
TCTATATTCATGGCTATGTTTGCAACATATTTTATGGATTCTTCCAAGTTGTATGTGTTA
GTTGGTATAATCACCTCTATATTGGTTATAATTTCGATAATCTCCAACATACTTTCAGCC
AATGCTTTCGATAAGGATGATCTTAAAGATGTAAATATTAAAAAGGCTAATTTAGGTGTA
TATACAGGCCACACAAATTGGTATAAAATAAACGCAACTGTTGGTGGTGGTAATACTGGT
GATGCTACTAATAATCCTACAGTAAATGAT
>contig00084:10690-11761(+)
GTAGATACTGGCCACAATGCTGCAACTGCTAAAACTGATGAACTAGCTAAGGCTAATATT
ATTGCAGTTATTGGAATTGTATCAATTATTGTTATATTTGCATGCGTTTTATTGTTTTCT
ATAATAATTTTTtATCGGGATAAAAATTCACTCGCCGCCCCACTTTTCCTCTTCACCTTC
ATTGCAACTACAGCTGCCATAACCTTCGGAGGAATTGCAATATCGAGTGCCGCTGCTGCG
ATCCACTTGTATAAGACAATAGGTGGTGGAGCTACTGATACTCAACCATTCAAGAATGCC
ATGTATAGTAGTTGGGTACTCCTTCCGTCGTTTGGAGTAATTGCATTCTTTGGTGTTGTT
TTATCTTTAAAAGATTCATACATCAAGTGGCCTATTATCGGCTTCATATTATATGGGGCA
ATTGCAGGTGGGGCTGCCATCTCTGCCAATGACAGTATAAAGAAACTATTTACCGGTGAC
CATGGTGGTCATGATTGGTCTCCTATTTTAATGTTGGCGTATTCAATGGGTGTTGTTTAT
TTTTTTtACCCGAGTATTTCCCCATATCAATTAGTGGATGATGAGGAACTTGGTAATGAT
ATTGAACTTTGGGCTCTTTTAATATCATCCATTCCAACCCTCCTTATAGCCTTATTGGAT
GTAGTTGATGCTAACGGACCAGGTGGAATTCACAGCGGTAGTAATTGGACCGCACGTCCG
TATTGGCATTGTACACATGTAGCCTTTGTTGCATACTATGTATGTGTTTACCTCTTCTTC
TCCATATTACACTTTCCGGAAGGTAGAATTGGTAAATTCTTTAGAGGCCATTCTATGAGA
ACCAGATTATTATCTGTTACATTCAATACTGTTGAGGAAACTCTAGAGGCTGTTGGTTTT
GCTGGAGGTGGTATGCAAGCTGGCGGTGTTACCGGTCCCATTATACAATTTAATGTCCTA
TTTGCATATTTCGTTATGACAGTATCCATGTTTACTGAAGATTCGTACAAGAATTTTTCT
AGAATGACCTCACTACAAAGGTCCTCATTCCACATGCAAATATATTCATGA
>contig00084:13245-14829(-)
TCTCGCTTTCATTGGGATGATTATGATTATACACTCGTTATTGTACAATACTGGTTTACC
GTGCTCTCTCTCGCCCTCACCGGCGCATTATGGACTTGGAATGAAGTGATGCAAATGAAA
AGTACTGAAAGTCCTGGTGGAAGTGAAGGAACACCAACAACAATTCAATTGGAAATTCAT
CAAATGCCTTCTGGTGTAGGTAAAGATAAAACTTATGATGGTAGCGGTGGTAATACGGTG
AAAGTTAAGTATCAGAAGAACAATTATGCCGGAACCAATTTCGAATTCTATATCCATACA
TTGGCAAGTGGAGGGGAGTTTACATTGAACAAGACAATAAAGAATGGTGACAATAATACA
GCTACATTACAAGGTGAAGTTAATGATATTTCAAATGTCTCTGAAGTATATTATTATaAA
AATGGTAATAAAGGTGCTTTAAAGATTAAAATGATGGGGAATGTGAAAATATTTCACAAG
GCTGATATCACACAAACGGGTGGCCAATGGACAAATCAAGCAACTACATCTCCTGCTGAT
AGTGATCTTAAAGCTCTTGTTAACTATTTAAATAGACAGGGGACTATTGGTGAATTATAT
GATGTTCCCGCACACTGGTCACCAGTTCTCATGCTTTCATTTTCCTTGGGAACAGTCTAT
GCCTTCTACCCTTCCATATCACCATATTCATTAGTTGATGATCCCTTTGACGGTAAGACT
ATTGAATTATGGATCCAATTTATTTCTACGCTCCCCACTTACTTGATCGCAGTCATGGAT
ACTTTGGATAATGGTGATACGTTGAAAGGTCCAGGTGGTATAGGTCCAGGGAATTgGGGG
GAATTTGTGAATAAAGATGGAACGGATGTTAAGGAAACTATGCGCATGCAATTGAAAACT
TTGGATTCCCATATGAAAGCCAAAGTAAATTATCAGAAACAAAATGAAAGTAATACTATT
AATTATACTGCTAGTGATCAAAAATTCGGAAAGAAAGTTAACGACGCTAGAAAGAAGGTA
GATCCTACGGTCACAAATCCTGATCCTGTACAAAATTCGACTGAACTGAAAAACGCTCTA
AATACCGGTGGTCAAATAAAACAGGTTATTACAGACTGGGAAACTATTCAAAATATTGGT
GGTCAAGATAAAACTAATCCTTCTAATAAATTAGCCAAGGAAGCAATTGCTGAGATAAAA
AAATGTACGAGTGGACCAACTCATAGTACTATAGGTGATCATACAACTTCTGATAAACCT
GCTAATTCTAAGAATTGGAATATTCATGGTCACAGGAAGTTCTGGCATTATCAATGGTTG
TTTGCTATCCCTTACATTTTATGCATCCATGTTTTTATATCTACGCTTCATTTCCCTGAT
GGTTGGATTGGTAGGCGTGTAAAGAACAATATAATTGTGGCTGGTATTGTGGGTAATATA
TTTAATGTTGTTCAAGAATGGTTAGAGGCTATTGGTTTTTCTGGTGGTGGGAAACAGGGA
GATGAATTCAATGGAGCTGTATCACAGTATAATGGACTGTCATTTTTAACAACTTGTATG
ATTACCATGTTTACCGAGGATTAA
>contig00084:14868-15333(-)
ATGGCTGATCCATTTGGTCCTTTAGCTAAGACTGCTATGTTCTTGGCTGGTTTTGTCATG
TTGACTCCACATCGTATCGCAATGACTTGTGCTCCACATGTATTAAAGAGGTTCCACCTA
ACACCTACAGTTGTTAGTCTGTTTGTATACAAGATCCATAATCCTATGGAACTCACCAGT
TTGATCTCAACAATATTAGTAAATATTATAACATGGATAAAGGATACCGTTACTAAATCT
ATAACTGCAAATAGAGTGTTGTCTATTTTAGGTGTGTGGTCAATGTTTATATCATCTGTT
ATTTCGTTTATAACCTTTATATCCGGCGGAGATTTCGGTTACTTTGATCAATTTTATTGG
AGTATATTATTAATCACATTTACAAATGGTGTATATTCCAATCTAACCTTCGGTGTCAAT
TACAATTCATCATTATATGGAGCAGGTGTTCCTTCTTCAGGATTC
>contig00084:52758-53670(+)
ATGGATTATCGCATAAATAAGATAAATAAAATCCTATTAGTTGTAGGAGTGTTTGTTATT
TTATCGGCACCGTATATATTTTTTATGATATACCATTTACATTACTATATAGACAATGGA
TTATTGGTTGTTATAATTCTTTCTACGGTTTTAGAAGTAGTTACTGGAATATTGTTTATT
TCAACATCTGTATCAGATCCTGGTAATATTCAAAAGATAACACATCCTTTTAATACATAT
GACCATATATCAGACAAATATAGAGCTACGAATCCTTTACGATTAATCAACGTTACGGTT
AATGGACAGCTTTTAAAGGTTAAATATTGTGTAACATGTCACATATACAGGCCTCCAAGA
ACAGTACATTGTTCTGATTGTGATGTATGTGTATTACGTTATGATCATCATTGCCCATAT
GTATCAAACTGCGTAGGATATTATAATTATAAGCTGTTTATATGTTTTGTTTTAATTTGT
TCTTTATATTATGGTGGATTATTATCCATATATGTACACCGCATTATTGGTTATTCCTCC
GAATTTCAAAAAAaTGTAGAACGTTCACCCGTTCATGTTATCGGCACAATTGTTAACATC
ATAATAATATTCATATTATTATGGTTAATATTAGGACTATGCTGCTTTCATATGTGCATA
GTATGTAAAAATTTCAGTACTTATGATAAAATGAAGGAAAATTATGTGGATTTTAATCCA
TTTAATCGTGGCTTACTTAAAAATTGTAAGAGCATATTGTGTTATATTCCGCAAAAGCAG
AAGAAATCTAAATCATTTAATATATATCAACCTTACGCTACATTTAGTTTTAGTTTAATT
GATAATATGGCAAGACTGAGTAATAAACATGAATCAACAAATAACAATTTAAACACTATA
AAATGTGTATAA
>contig00084:63714-64557(-)
ATGAACTATCTGAAAGTTCTATTATTCTCTGGAGCATTTGACCCTATAACTAATGGTCAT
GGTTTAATGTTATCCTTGTCCATTCAAGCAGCCTATTTCAATGAAATTTGGATCATGCCT
AGTGGCAAACGTACAGATAAGACTTATAAAGCATCTGATGAAGATAGGTTAAAAATGTGT
CAAATTATCGCCGATATATATATATCAGATTTGGGTGAATCTAAATCACCGAAAATCATT
GTTTCTGACTATGAAATTAGATCAGATAGGACTATAGATACTTACTTTACTATTAAAGAT
TTACAATCGCAATATCCGGATTATGATTTTTATTTTCTTTTAGGCTCTGATATATTGCCA
TCAATGTTTTCATGGTTGGTTTTTTATATATCCATTAACTCTATACTTAACAGGCCTTAT
TCTGCTGAACTTATAGAGATTACTAAATTTTTCATTGTAATACGAGAAGGTTATGAAATA
TATAAACATGATTTATCAAAGTTAAAAAGGTACTTGCTTTTGGAAGATTTATTGTCAAAG
AATGGGTTAACACATCTAACAACCACTTTATCGTCAACTATCGCAAGAAAACAACTATCA
GAAGGACTGGTAAGAATATTTAGTATTATTTTAGAAAATTTACGTGCCTTATTATTATTT
ATATATTATAGAGtTTTTTCAACATTACACATTTTTATTTCATTATTTTATATTCTTTCA
TATTATTTATACATATATACATTACAGAGCTGTGATTCTTTGGGAACGTTACATCCGGAG
GTCATGAAGTGGATTCGTGATAATAATTTGTATAATATAATGCCCAATAAGAGTTCCTCT
TAA
>contig00088:57099-58124(-)
gGTGGAGTTAAAAGAACTATAGTGCAAGTACAAAATTTAAAGGATAAAGAGCCTAAAGAG
GTTTTACAAAAACCAACCGTAGCGAGGATTAATGTAATTACACCAGCAAGGGAACCTGTA
GCTACTCCACCCAAAGTTGAAATAAAACATGGTGTGAAGGAGCATCAAATACCTCAACAA
AGGGTAAATGCAAAGGCCGTAATCAAGGGTGACCCTATTGTTAAGGCTGTACCAGATCAA
AAAATTCCTAAAGATAAAAAAGAGGATGAAGATCAAGCAGTAAAAGATGCTGAAAGAAGA
GCTCAAGGCCTTAAAAAACTTGCAATTAAAGCTCAAGCTAAAATAGATGAACAAGCAGCA
CAACTACAAAGGGATGAAGATGCCAGAAAGGCCAAGAAATTACAGGAAGACGAAGAGGCT
AAACAAGCTCAAAAATTAAAGGAAGCTCAAGATCAGATAGACAAAGATAAAGCAGCTGAA
GAATTACGTAATAAACAAGCACAAGCTGCACAAGCTGAAAAAGATAAGAAATTGGAGGAA
ACTCAGCAGCAACTGGAGAGAGATAAAGCAGCCAAGAAACTACAGGAAGAACAGGAAGCT
GAAAAACAGAGGCTACTTCAAAAACAACAAGAAGATGCTGAGGCTGAAAGGCAGAGGCTA
CTTCAAAAACAACAAGAAGATGCTGAGGCTGAAAGGCAGAGGCTACTTCAAAAACAACAA
GAAGATGCTGAGGTTGAAAGACAGAGTCAAATTAAAAAGCAACAAGaAAAAGAACAAGAA
GCTGAAAGACTAAGAAAGTTGAAACAGCAAGAGGATGAGAAGGAAGCAGAGAGACTGAAG
AACCTCGTACCAGAGGAAGATAAACTGGCTAAAGGGAAAGGTGTGAAGGTAGAAGATCCC
CCTGCTACCAAAAAAGAAGAGGATGAAGATGACGACGATGATGACGATGAAGATGAACCT
ATACCTGGAAGTAAACGTAGAAAACTACCAAAAAGACAAAAGAATATTGAAAGATTATTG
AATTAA
>contig00088:58367-58569(-)
ATGAAGCTTAGGATAGATAAGCCCGGTCGTATCGTATATATTCAATGCTTACTATTAATA
GCAATGTTATTATGGTGTATATACGAGACATCGAATATTGTTAAAGCACATGATGGTTCA
TCTGTTCAATCTGAAAGAGTATATCCAGGTGGGTATTTGTTGCCTGCTGATAAGTCCCTT
ATATATAAACCACTACGTAAGGgt
>contig00088:89866-90538(-)
ATGAAAATAACATTAAAGACGAGTGTCAAAGAAGACAGTGATAATATTAAAAAGAATGAT
AAAGTAAAATTGAACAATATCTTCGGCAATGATGAAGATGGCAACAATGAAGACGACACA
TCAGTGGGTAAACACCTCTTGGCCAAAAAACGGAGTACAACCCCGGCAACTGAAGATAAA
TCAGCATTAAATAAACCAACATTTGATAAGAAACTTGATTTATCAACTGATGGATTAGCT
CCGGAGCTTTATCAGTATGATGAATTCGTTGATGATGAGCGCGTTCAAAATGACAAGAAG
AGCTTACAATACTTGGGATTTATATCTGATGATGTTAAACATGCCAAGATTGATAATAAG
AATATCAAAATTAATACTAAAGAATCGCAATATATGAAGAAACTTATATCTACTGCCAAG
TACAGGCAGATTGATAGAGACATCGCGCTCGAGAAACAATTACTCAAGGAAGACATTGAG
AGTAATAATAATGAGGTCAGTGAAGCCTTCATCACAGGTGCTTATAAGAGGAAGCTCGAA
GAGAGGAAACAATATGAATTAGAACAACAGAAACAAGAGGAATATGACGCAGTACACAGT
AAAAGCAACGTATCAAGACTACATTCATACATGCTCAATGCCGGTATCGCAAAAAGGAGC
AATGTCAAGTGA
>contig00088:95434-96586(-)
ATGAGACTTGTAGGTAAAGTATTCTTAAGTTTATTAGTATTAGGTGGTGTTGCTGTAACA
GTAGTATTTGTTGTGCCATTTGTTAAGGAGGAGTTTTTGAAGGATGAACAAGTACCAGCA
AATGTAGCGGATGAAGTACCAAGACATCCAAGGGTACCTGTTGTAAGAGATACCGTTGAA
TTGCGTCTTGGTGGTAGATTAGATTTTGATCTATTTGAAGCTATAGAAAAAGATAATCAA
CATTATAGATCAGTAATGTATAGACCAAAGCATGGTAGATTACAAAGAGTATACTATAAC
AACCATCTTTTATGGGATGGTGAAGCTAGTAATATTAATTGTACATTAGTATGGACACAT
CAAACGAATACATTTAATGGTGTATCATTAtTTTTATCTGATGGTGGTTGTGAAAATCAT
TATTATCAACTTAAAGATGGTGTATGGACTCGTGTTAGGGAATATGAATATACATATGAT
CTATTCAATGCTAATCCACGTGATGTTACTTTAGGTGCTGATTGGCCAACACAAGAGGTC
GATGTTGAGAGGAATATTGACCGTAATAAATTCAGTGTAGAATATAATTATGCAGAAGAA
TTCAAGACACTTGTTGTAAAACCTAAACATGTTAGATTAACTTCTGTCAAATTTGGTGGA
CATGTTGTATGGACTGGTTTAGAAGGTGAATGTTGTTTATTATTATGGGCACATGCTCAT
CCTAGATTTAAAGGTGTAAGATTACATACCAATAAAACAGCTGAGAATACTCCTGGCCAT
TTCTATATGAAATGGGAAGAGGGAAATTGGACTAAGGTCAATGAGAAGGAATATACCCAA
CGTTTATTCGATTTCTTTTATGCTAAATATCGTGAGGAACAAACCGCTAGACAAGCATTA
AGAGGACAAACTAATGTAGAGTTGGTATCAGGCGCAGTTTCAACAGCTGTACCAACCGTT
TTAGAAGGCGCTAAAGGCTTCGGTAAATCACTCTTAGATTGGGTACTACCACCCGTTGAC
AGTAATCCTGAGGGAGGAGCTGAGGGTGATGGAGGCGCTGGTAGTACTCCCCAAACAGGC
AACAGCGCAGGACAGGGTCAATCACAACCCGGATCAGCAAATGGTGCCGTTTCACAAGGT
ACGGGATCATAG
>contig00088:100048-101239(+)
ATGGCAGTAGAATTTAGGAGTTCGACTAAATTGAACTCAtATTTATCATTTTTTTtATTG
GGTTTATGTTCTATGCTTATACATTCAGTTATAAATTTGGAATCATTTATATTCTTGAGG
TTATATGGCACGACTATACACGATGTACAGGGGACATGTTTCTTTTTAAGAAGATTCCAT
TATTTAATAGGGATTATTATATTTTGTATTTTTTtATTTGTAAATTTTAAGAATTGTTTT
ATAGTAAATTTATGTTTATTTTTATCGTACCTATATGGATGTATTCATTTGTATTATATA
ACAAGTGGTTGTATAACGTTCAGTAAGTCAACCATTGCGCATTTGGTATTTATATCAATT
TTTTCTCATGCATTATTCGCGTCGTCTATATTGTATATTTTAAATCCAGACATTAAGGAT
AATGATAATTCTTTAAGGTTGACCTCACTGGTCTGTGGTATGTTCTCATCAGGTCAGTTT
ATAAAGGTGTCCATGGGCCTTTCATTTGATCCATTTTCTCCATCAGATTATATAGATGAG
ACTTTACTTGTCTTCACTAAAGTATATACTTCTTCTTTGATCATTACAGGCCTCTCTTGT
GTCACCATCTATTTTACTAAAAaGGAGATACATGACGAGTGTCAGAGGTTGAAGAGGAAG
TGTAACATTAAGAGTTGGTATTTCAATGACGGATCATTTTtATATGACACGGACGAAGTT
GATGACTCTCTTATTGATATATTCTACAAGAGTTATGGATATTTATTTGTTCTGGCATGC
TTATCATTGACTTATACTCCAACGTATAATAATTTCATGCATCTCATCAATAGATTTGAT
ACTCCAGACTCTATTTCCCTTGGTTACCTTCATTATAATATATCCTTTGCTATTGCAGTC
ATCTTTTTTTACATTATTTATAACGAGTATTGGGTTGTAGATGTCTATATTGATCCTGTA
TATCCACTCATGACTGTTAAAGAGTCTGGATTTACGATAGCCTTGAATAATTCCGGTTTA
CCACCTGAGCAATTAACTACTATTGATGCCAATGATTTTATTAATAATTTGATCTGTAAA
AGATTATTTCGTCCAAATCATCCTTGGACAATGTTACCATTTAATGAAATTTATTCAAGC
TGGGAAGAATATGATAATCAtGATAATCAGGTGATGATGAAATTGCTTTCA
>contig00089:3897-3984(+)
aTGGTATGGTATGAATGGTGGCCACATGATCCTGTACCAAAATCCAAGGTTACAGACCCA
TACATCGTCAAAGTCAACAGTCAACAA
>contig00089:4025-4095(+)
GTCTATTGGTGGTGTTCATGTGGAGGAAGTAAAACACAACCATGGTGTGATGGATCGCAT
AAAGGAACAC
>contig00089:4632-4832(+)
cAATTTAAGCCGGTGATGTATGTACCGCAGTATGATGGTAGGAAATTAATGTGTGGTTGC
AAGTTTTCTGTAAAGAGGCCTTTATGTGATGGTTCTCATTTATGGGTGAAGGCTCATAGA
AGTTTATCTAAAGCAACATTTGCAACATTTGGATTTTTTTTtACATTTGGTGTATTTACA
TCTTGGATATTTCATCCATAA
>contig00091:19352-19883(+)
ATGGCTCTACTGTCTTCAGATTCTGAAAATCCATGCTCAATATATATTGATATAGATATT
CCAATAGATATTTCATTATCTAATGTTAAAAATGATTTGGAGAATAGTAAAAATGAAAAC
AAATGTGCCGCGTTGGAACAAACTATATTATGTAAGTTTATTATCCATGTAATATATCGA
TTTAATTTTAAAAaTTTTATAGTATTGTTACGTGGAGAAGATGTATCATCTTTGTTAATG
ACAGTTATACGTTTTATTGTACCGTATAACAATAATCGTCTGAAGCGACTTGTACATCTA
TTCTTTCAAGTATTTGACATGCGTCAACCAGATGGAAGTGTTCGTGAAGAAATAATACTT
GTATGGTATGTATATTTATTAATAATTGAACTAAATATAATTAGTAACGCTCTACGTAAT
GATTTGTGTTCACCAAATGAATATGTAAGGGGATCTGTATTGAGGTTATTATCGAAGATA
ACGTATTGGAATATAGTACAATCATTAATTCCATCTGTTATTGATAATTTG
>contig00091:19921-20041(+)
AATCATCATGAGCCATATGTATACAGAAATGCTTTGTTATGTATTCTTAAGATAGCTGAA
AATTTCGGTATTGATGCTGTTTCTCCATCATTAGGTCATGTTGAACATTTTCTAGCTACT

>contig00091:20075-21689(+)
TGTGACGATGTTACCGGTATTGTACGCACATTGCATCTACTAGAGATTTGTAATAAGACA
TTGTGTATAGAATACATATTGAATATGGAGTATAAATTATTATCTCTATCTCCAAATATT
CATCTATCTGTTATATCGTCATTTTTTAATTTGAGCACAACGAGTATTCAAGTGAAAGAA
CTAATGCTTAGAACTATTACCATGTTATTGGAGAATTCAACTAGTAATTCGGTTAGATTT
GAAGGTGCAAATGTATTGATGCGTATGTCTACGGCATCTATGGAAGCTCGTAGATTGGCT
GTAAGATCATTAGTGAAGGTTTTATTGGATGAATCAGATTTAAATGTGAAGTTGATAGTA
ATATCAAAATTGCGTGGTTTGTATAATAAATCATCTACACTCAATGATATACCTAATGCT
TTGGAAGATTATGTGATGGATGTTATTAGAGGTTTAACTTGCACAAATTTACATGTTACG
TATGGTATATTATCTTTGGTATTGTCATCATTGAATAGACAAAATGTCATTGAGATCTTA
TTATATTTGAAACGTGAATTTATAAAAATGGAAGATTCTTCCATGTATACAATGCAACAG
GTAACAGATTATCGTATGATTATAATTAAGGCTATACATTACACGTGTGGTATATATCCT
GAAAGGTGTGATATTGTTTATGATATGTTATTATCCTCGTTATCACATGATCATAATAAG
ACATCCATTGATATTGTATTGTTTTTTAAGCAGTTATCTGAGTTATTACCAGAAAAAaGG
GAGGAAACTATTAGAAAGTTGTTAACAGTATTGAATGATATATCTAGTCAAAATGTTTTA
TCATTATGTTTTTGGATTATTGGTGAATATGTATGTAATTATGAATTAGCTATTTATGCT
TGTGGATATATTTATGATTTATTTGCTCCATTTCCAATAACTAGTTCTAATACGATTGAA
TCACGAAATAATAATGGAGTTTTAAATGATACTACAACAACTATAATATTGGAAGATGGT
ACATATGGTACTCAAATAATAAGTAATAGTAATGTTATTAATGGATCAAATGAAGTTTGT
TTGCGTAAATTGATTGTTGATAAATGTGATTTATTATTATATAATTCTATTGGTCAATGT
TTATTGAAATTAGTACATTTATGTAAAAATGATAATGAAATTATTAAAAAAGTTTGTATT
GTTATTTCAAGTTTAATACAAATACTACAATTGCCAGATAATATTGATAATTATTCCCAA
AAAAGACTTAAGACTATATTAACTTTGACTATTGGTTTATTACAGGATAAGGATAAATAT
TCAAGATTAATAACCAAATATTTAAAGATGTCTAATAATGTTAATTTTCATTATGATATT
ACAAATGATGTTAAAATTATTGATGATTTAGATAGTAATATAAAATTTTCAATATTTTCA
TGTGAAGATGAATGGAATGTAACAGATGATATTGATTATAATCCTATAGATATTTTTGAA
GATTTTAATATTTTGAGTGTTTCAAATATGTCATATAATATAAATGATGTTTATAAATCA
TCTTTGGATATCTATCATAATGTTCATGAGTTTACATCTTTATCTGTAAGTTAA
>contig00091:34716-35145(-)
TCCATTGGTAATGATGTTATAGACTTTGTGATACTTTTAAATAAATCTCTATCAAATAAC
GGATATTCTTCTTGTATTCATCTTATaAAAAACCTAAATGGGACCTGCTCGTTGTTAGAA
TTGCACATAACGCTACGTATATATTGTCTTTTAGAGAAAATATACGTCATCACAGATAAA
CATGATCCAAAACTAAATGTTAATTGTAGATTCGGTAACATAGCATTTTCATATTGGTTA
AACGAAGTTATTATGGTATGTCCAGTAACATTGCCTATAATGATGATTAAGATTTATGAT
GAATTAATCGAAGAATATCACGTCGTAGATAATTGTGATTCTGAGATTGTTTTGTCCAAT
ATTAAAGAATACTTCCTACATTCATTTGGAAATGGCAAACGTCTTGATTATGGTACAGGT
ATTAGTTAA
>contig00091:35858-36029(-)
GGTTCAAAGTATTATAAAACTGTTGAAGGAATACTGGATATTTGTATGCTGGCCTTATGT
TTATGTTTTATAATGTCAAGTGTTAACACTTTTTATTCAATTAAAGATTATATAAATACG
GAAAGGATCGCAGATGTAGCTAAAACGTTATTATGTATACTAAGAACTATA
>contig00091:36068-36389(-)
ATGGAAGGGTATGATGAGATGTCGAAGTTAATATCGATTAAAAAATGTTACACATACTTA
AACAATACTGAAATAATACCTAATAATGAAAGAATAGATGGAATAAAATACAATAATATT
CAAAATAAAATTAATACCGTATGTTTAAAGTTGTTTTATTCAGATATTTCGCCAAAGCTA
TATCTAGTATTATTTATTTCTAACCTGCTCGTCGTCATAAGCAACATAATTCTAGATGAT
CCAAATATTATTGTTATTACAATTGAACTATCTATTACACTTTTATTTGGTCTCGAAATA
TACATTACATATATACTTCGG
>contig00092:104-337(+)
atgaaagtattgtcttgtataacatatttcattactgcgtcattatgtatttcaagcaca
tattgctatataaataccagattccgtcctgaatacttcagtcgtattgttggtacaata
ttcacaattgcgggagcattcactttaaccagtatccccctttatgatttctgtgctata
acattaaaagacagtgctccatacaatttcaggcctgcttcaataatactaatg
>contig00093:15412-15632(-)
atAATGTTCTATCAAACTAATGTGGCTGGATCTGGATTAAACAAAACGGTTGCATCTGAG
CATTCCGCTAAATATGCTAGGCTTACTGGGAAATCTAAAAATATGCAACCATTAATTTCC
AGAATACAACGGGCATACGAATATGGAAGATATAATGCCTTTGATCGAGCTTACCAAAGG
CTGGTTGATTCCAGAGGTAAAGTCACACCTAGAATGAGTTAA
>contig00093:15668-15835(-)
ATGCTGTTTTTGTCTAGACATTTATGCCGTAACAATAGCAAGAGACTACCAGTACGTCTA
AACAGTAGTGTACAAAGTGGTTACTTCTATCTCACTCGCGTGTCACCATTAAAGTCTAAA
TATCGCATGGCCCTTAGAAAATATGATCCGAGGATCGATAAACATATa
>contig00093:43809-44012(+)
ATGAAAATTTATTGGATAAACCGTAAACATCAAAAGTATGATTCGATTAGTGAAGTCGAT
ATTCATAAAAAAAaTCCTCCACTAATATCAAATGAAATTCCAAAACCAATTAACTTGCGT
AAACAAATATCGAGAGGAATTTGCGAATATAACCGCGGTCAACTTTGGAAGGATCTGACT
AAGGCATCTTACTACCGTGGTACt
>contig00093:44041-44226(+)
acTGTAGAATCACTGCCAAACAACATATATGGATGTTTACAACAATCATTTAACAGTGAA
ATAGATGAAGAAATTTTAAAGGATGTTAAAAGGACGTTTACAAACATTAGAGTATTTAGA
ACTCACACTCTTCAGAGATCTTTGTTTAATGTTCTACGAGCATATGCTTCTCTAAACAAA
AGCATAGga
>contig00093:44261-44347(+)
gGATATTGTCAAGGTATGGCATTTATTGTAGGAATGCTACTATTATACATGAATGAAGAA
GATGCATTTTTTACCATGGTAACATAA
>contig00093:60128-60835(-)
tCGATATCTCTGTTGAAGAGTGGACATAAAGACATGAGTGTAGGATTTGTGTTCATAGAT
ACATGGATATTATCAAATGCATTTCCTTTTAAAGATGTAAATGAAGCTGCGTGGAATGAA
CTTaAAAAAACTTTGGAAATCGCACCTAAAATATTAGACTACATTATAGTAGTGGGTGAT
AAACCAATTCAATCGTCAGGCCCATCAAAGGGCGATTCCCATTTGGCACACTTTTTATTA
CCACTTTTAAAAGAAGCAAATGTAGATGCTTATATATCAGGCCATGATCATGTAATGGAG
TTGCTTGATAACAAAGGTTTAACATTGATTGTTTGTGGATCTGGTGGTAGCCACGGTAAA
CGCCCAGTTTTAAGGTCTTCGAATTCAAAATTTTTCTCTGAAGTTCCAGGTTTCTGTCTT
CACGAGTTGAGTTCAGAAGGATTCACCACAAAATTCGTAAGCGGTGAAACTGGTGAGATT
TTGTACACCCATAGCCAAGAGCCAAAAGTGAGATCACAACGTGAATTTGGCAATGAGATT
CATCATATTTCCAATTTACCTGATGTTATGTTGCATCCTATAGGGAATTTGGGTAATATT
ACACATAAAGATACATTCACCAGGATAGTCGGTACTGTAGGTCTCCTTATCGGCGCTTTA
CATTTGGTTCTGGCACTCAGTACCACGTTGGGTAAATCTAAAACATAA
>contig00093:60880-61358(-)
ATGGAGAGTTTATTGAAGCATATTACGTGTATATTGTTGATGTTCTCAACAATTATATCT
GTTGTATATTGTAAGCTAACTTTTGTATCACTAGGCAACTGGGGAACTGGGACGAAATAT
CAGCATATGGTGGCCGAAAAATTAAAGCTATATGTTTCTAATGAGCACGTTTCCTTTCTG
ATATCCCCTGGGTCCAATTTTGAATATGGAGTATCTAGTTTGTCTGACGTTAAATGGCAG
ACTGAATTTGAATCCGTTTATAAAGATGAATCTGGAGTAATGGATATTCCAATGTTTACT
GTTCTAGGTTCTGGTGATTGGCTTGGCGATTTCAATTCACAAGTAAATAGGTCACAACAA
ATTTATCTTTCTGGCCAAGGGATCGATACAGATAGTAAGAACGTTCCCAGCGGAAAGCCC
AGACTCATAATACCAAATTGGTGGTATCATTATTTTACACATTTTGCCACGAATGCTTcg

>contig00093:66050-66197(-)
AAAGGGGTGGCGTCAGCAGAGGCATGCGTGGTAAAAGACCGCAGGGATCACATAAATAAA
ATTATAACCTCAGAACAGCAAAATAATAATCTTATATTATCTAATTCGATATTGTTATGT
GTATTATTTAGTATTTATAAGGAATAA
>contig00093:66365-66481(-)
gGTACAGACTTTTGGAAGGTGAACGAATGTTATATACGCGGTAACAATATAAAGTCCCTG
AGACTACCGAACGAAGTCACAGAGATAGCTAAAGATGAACCTAAGCCAACTGGTAAT
>contig00093:66743-66798(-)
ATGAAATTCATATATAAAATATTATTCAAATTTAACGACGATAAAAAGAATGGTGgt
>contig00095:6429-6689(+)
ATGTTAAAATTATTAAAATCTAATGGTTTGAGCAGAACTTTTCCAAAAACATTTTCAACT
ACAACCGATCAGTGCCTGACCTCTCTGTGGAGACCTCATACTGCTAAATGGATTAAACGT
ATACAAAGAATAAAACAAAACAAAATATTTGAGAAATACTCAAATCCTGCACTAAATGTA
CCCGAAACGGAAACGTTTACTCAAGAACAGGTAGATAATTTTAACATTACACCTATCAAG
CCCATATGGAATACAAGAAGg
>contig00095:6796-7552(+)
agGTGTGGAGTATTGGCTTATAAAATTGGTTGTATGTCCTTATGGGATGATTGGGGCGAA
AGACATGCTGTAACTGTCTGTCATATTGATCGTTGTGTGGTTTTAAATAAaAAAaCTATA
GCAAAGGATGGATATGAAGCTATTCAGCTTGGTCTTGGGTATAAAAATATTAATAGACAA
TCTAAGTCCAATTTGGGCAGGTTCATAAAGCTCGGCGTTGGATCTAAGGATCATATTGCA
GAATTCAAATGTTCTAGTGATTGTTTACTTGAGGAGGGTCATTATATTAGTGTTAGACAT
TTCACTCCTGGCCAATGGGTTTTCGTATCTGGATGGTCTAAATTCAAAGGATTTAAGGGT
GCGATGAGGAGATGGCATTTCGGTGGACAGAATCAGAGTCATGGTACAGAATGTAAAGCT
CATAGCTCTCCAGGTTCTATATCGCAAGGTAAATCTGTACATGTAGTATGGAGAAATACC
AAGATGGGTGGACATGTTGGACCAGATCCAAGATGTACAAATTGTAGAGTTTTTAGAATA
GAATCATATCGCAATCTATTGTTTCTTAAAGGTGCTGTTCCTGGAAATATAGGTAGTGTG
CTAAAAATTCGTGACGCTCACGGAATAAGCTCTAGGAAAAATAGAGGAATTCACATACAT
TATCCCACATTCATCCCTAAACCAAATATCCCATACCCTGTTACATTGCAAGAACCACTA
AAGGAACGAGATCCATTTTTGTTTGTTGAGGATCCAATa
>contig00095:7614-7936(+)
atAATGATCATATGTTTCTTGTTTTtAATTTTGTTATCGCATTATAATCATGCATTCCTT
TTAAAAGATGGAGTATATAAGAGTATTGGTAAGCTCTATGGAAGTTCGACATTTAAAGGA
CCTGGAGCTAAAGTTGCGCTGAGAATAAAAGAACAATTTAGAGTTACGAGTGATTTTGAA
GTTAGAAATATAAGAAGAGGACTTAAGAAGTATAGAAGACAACAAGAAAAGTCACTATCT
AGAGCAAGAAGAAATATTGTTGAGAGTGAAAGGAATATTGTAAATAGTCCACACAGTAGC
AGAAATAGATATAAAAAAAaGTAA
>contig00095:19616-20876(+)
ATGGCCATTATACAAGCATCATTATTCCATATGAAATTAGGAGAAGATGCTCAATATGTT
CTGCTACCAGCTGATTTGTTTTTGAGGCATGTACGTGGTTTTGTCGTACTATTTGTCTTG
TTCTCCGCGATATCGCGAGTAAGATTACTTGTACAATCGAAGAATTCATTGGCCAAGAGT
AAGATTTGGTTTTGTTATGTATTAACTTCATTTTTAATGGTAACTATATCACTTATCATA
GGTTATCTTATAATACCTGGTAAACCCAACGATTTAAAGACGGACTATTTTATTAAATAT
TCCCTTAAAAaTTATACTCCTGCACGTAATTTTGCTCATTTTTTCCGTGGATTGGCAGTA
CATGATATACCTGGTAATATGCTAACCACTAGGATAGAGAATTACAACGAATTTGGCAAT
AGATCGTTTAAGGAAGGTTTAGGTGACGGATATAATGCACCAGGTTTTGTAGTTTATGGC
TTTTTAATAGCACTATCATTATATTCAATGGGAGACTCCTCAGAATCAATACAAGAAGGT
GTGGAAAAAATACACAAATGTCTATTAGGTGTGTATTGGATGTTGGTCGTATATAGTCCA
ATTGCATTTTACTTTGCCGGTATAGTAACTTATGATAAAATAACCGATGATGGTAACTTA
AAATATGTATTTGTAAGGTATTTATACTTCTTAATATCGGTTGTTGTGATTGCTCTAATA
AGAATATTTGTTGTATTACCAATTGTGCATTTGATTAGGTGCAGAAGAACGGGATTTTCA
GTATATAAAAGAATCTTCGGCCTTCTTCCAACTGCTTTTACAGGTGGTTCCTCCGTATTA
ATGATAGAAAAGACGAAATACTACTTGAAAAAaCATGAATTCGATGAAAATATTGTTGAC
TCATTATTAAGATTTTGTACATTAGTAAATGGTGAAGGTATAGCAAGTGGTTTCGCTATA
TGTGCCATATTTATGCTTAAGTTATTTGGACATGATTTAGATTGGTCCGTAGTTTTtAAA
ATCCTAATGACCGGATTTTTATTAAGTCTTGTAATTACAGAATATATTCAGGGATACCTA
TTCGGCATTATCTTCTTTCTAAACTCCTCATTAATTCCTCCGCCAGCAATAGTTATAATA
TTGGTAGTTGATTGGCTATACGATAGATTCAGAATTGCCGCAAATGTAGTATCAGACTCA
TTGTCACTCGATTATATTGAGAGTCTACGCAAAGAGAATAAATGCGACTTACCAGTTTGA

>contig00095:29372-30548(-)
AACGTTATGGATAGGAGTTATGAATTCAAACGTTTTTCTTTATATTGGCGTTCATTTGAA
CGTGGAAATTATGAAGAAGATCTTGATATATCTGTTTCAATGGACAAATTCTCTTTAATA
TCATCTATTGTTTATTCACAACTAATAACATTGGATTTTGTTATATCACCTTATAAATTA
TATTATGATGTTAATTATAAAGATAGTAAAGGAAAAATTTTACTACCAAACATTCCAAAC
ATATCCAGATTTATACAATTAAAGAGGAGAGCATTTAATGAAATAGGTATTGAAGCTATT
GTTCATGATACAAAAATTATTAATGAATTCATTAATCAACTTGAAAATACCCTTTGTACA
GAATATTCTACAAAAGATTTTTTACAATCTGTAAGAGTATTAAATAATaAAAATTCTAAT
AAAAGGAATATAATAATAGAATATAAATATGGAATTTTAGAGTGTTTAAAGTATCTTTTT
CAAATTGTTAGTAATAATATTCAAGAATATGAACGTTTTAAATTAAAATTAGAATCGCAA
TTAAATACTAATCTCCAACTTCTTACTGATAATATTACAGAATATCGTGACATAAGCAGT
TCAAATAATTCCGATTATAGAATACCATACAATTACTTATCtTGtTTTTTTATACCAAAT
ACATCAACCGCATCTCAATCCCCTTGCACCAAAGGATACATTTCACCCCaAAAAAATAAA
GATGAATCATATTTAAATTCACCATCCAGGAAAATCCTAAAATCTCCAGCAAAATCTAAA
ATTATTATACAACCAATTGAACTATCAACAAATACAATTGAAAGTGGTATATTAGAACAA
GAATACGATAAATTAGTAAATAATATTAATGATAAAATGCAAAACATAGAATTAAATACC
ATTAAAGGTGTACAGGATAGGCTCACAGAAATATCATCAATGTTCGAAAAATTCAGTGGC
ACATTAGCAGAACAACTCGATATATTCGAAAATATAAATGCAAATGTAATTGAATCGCTA
TCCAACATaGaAAAAACCCAAGACACACTaAAAAAATCATCCAAAGAAGGGCTACCCTTT
TATCACCTTATACTTTGCTACTTATTTGTAGGATTATCCATTTTCCTACTTATAATAGAT
CTTATTAAAAATACAAACACCTATTACATCTTCTAA
>contig00095:30670-30718(-)
ATGTACAAAATTACCTATAGAATTTTATATCAAACTGATTTTTTAATT
>contig00009:22845-23092(+)
ATGCCATGTATAAATTTACTATTGTTAGCTTTATATTTCTTTAATTCATGTAAATGTTTC
TTGGAATTAGAATATGATTTAGATAAATTTGAATTAGACAGTGCTACATCTATACGTGTA
TTGAAATTTGGCAATTTGGATAGTGAACCTATTAAATTAGGCTCTAGAGTACAAATTAAA
TTAAAATCTTATTCACCGATATTAAAATCTGATATTATAGGTTCAAGTATACAAAATATC
GAAGTTTat
>contig00009:23833-24838(+)
tATAAGATACCGGCCTCATTCGTCCGCCTCCTCCCCCGCCCACCACCCCTGATGCCCCTA
GACATACGTGATTTACAATTGAGGTCGGTGGTTGATTTGTTGAAGTCGACATCGACTTCA
ACAGATGATGATAATATACATATGAATACATGGAAGATGTTGATATATGATAATGAATCT
AAGAATATATTATCACCTATTATAAAAATAGGTGATTTAAGACGTAATGGTGTAACACTT
AATTTAAGTATAGATGAGGATAGAGATATGATATTAGGAGTAGATGTATTATATCTAATA
ACACCAACGGATGAAAATATAAATAAAATAATATCTGATATAAAAAaTAAAAAaTATAAC
AAGGTCCATATAAATTTTACAACATATACAACAGATGATTATTTAAGCTCTTTAGCTAAA
AAATTTGTAGATTCTCATATAAATAATAATATTATATTATCAGTTGTTGATAGATTTATA
CATTTCATTTCAATCTCATCTTCAATTTTTACATTAAATATGCCATCATCTTTTAATATT
TTTTATGGCAATACTATAGAATCTGATGCTATTAATAAAGAAAATGAATTGATCGATCGA
TTAATATGTGTAATCATTACTTTAGGATTATTACCCATCATTAAAACAACTAAAATTAAC
TCACCCTCATCCAATATCGCTCATAAATTAAATAAAAAaTTATTTAATCTAATCAAAAAT
GGATATCAATTAACCTCAAATTATAATAGACCTATACTTTTtCTACTCGATAGAAATGTA
GATCTTACCACAATGATACAACATAATTGGAACTATCAACCATTACTACATGATATTTAT
GGCATCAATTATAATAAAATCAATCTTAATGATAATAAAATCTATGAACTAGATGCCAAT
GATGATATCTATAAATCTATCGCTAATATCCCACTCAATGATGTCGCCATACATATCTCC
ACACTACTAGATGAATATAATAATGATGTCAATCGAATCAGCAAAG
>contig00007:78744-80301(-)
ATGGATGACAATGATGACATAAATATAGACGTTTATTATAAAACATCAATTGATGTTAAT
AAATGGATTATAAAAGACGATGACATTCCAGATTTCGTCCTGATAAAGAGGAGGAAGTGT
GATGAACCCATACAACCAGATACAGATTCCGTAATCAACGCGGATCCCAAGCATAATACT
GTAAATGGTGAACCATATACTGAGTTTGGTGATGTACCGTCGAAATGTGTCGAGAGCAAT
GGTATAGATCCAAAGGATGATAATTCATCTCCAACCATACATCGCGAATCCATATCGTCC
TTCACCTTTGGGAAATCATTCAAGGAACTAGGCGTACCTGATTGGTTATTAGACCTGTCG
AGGTCAATGTCCATTAAAAAGCCTACGAAAATTCAGGAATTGTGTTTACCGCTGGGATTC
AAAGGTaAAAACATCATAGGATGTGCACAAACTGGTACTGGTAAGACTATATGTTTCTGT
TGGCCAATTTTGGTATCATTAATGAAAGATCCTTACGGTGTATATGCATTGGTAATTACA
TCATCTAGAGAACTGGCTTTTCAAATTGGCGATCAATTCAAATTATACGGAGTTCAGATG
AATCTACACGTATCTATTTGTGTAGGTGGTGTCGATATAGTAAACCAATCTATAGAACTG
GAGAAACGGCCACATATAGTTATAGGTACCCCGGGTAGATTATATGATCAAGTTATGATC
CCAGAGAGGAATATCAGGGGTATATTCACAAATGTGAAGTATTTAATATTGGATGAGGCT
GATAAACTACTTACAAAATCTTTCGAAATATCGCTGCAAAATGTTATAAAATGTTTGCCT
CCAACATCTAAAGGGAGAATTACACATTTGTACTCGGCAACCATTACAGATTCTATAATT
TTGTTGTCTAAATCCTTCAAAGACGTTAAATTCCACTTCTTTGATGTTACAGATGGTAAA
GGTCAAACTTCGTTATATAATGAGCTGAGGTTAGACCATTATTACACATTTCTACCACAG
AATGTCCATCTAACATATCTTGTTCACCTATTGAACAATGATTTTAATGACATCAAGAGG
CAGGGGATAATATTTGTCGCCACAAAAAAGAGATGTCAGCATGTATCCACTACTCTGGAC
ATTTTAAAATTTAAAGTGACATGTATACATTCATTGATGAAGCAGAAAAAGAGAAATGCC
TGTCTAGCAAAGTTCAGATCCGGACATTGTCAATTATTAATCGCAACAGATTTGGTATCT
AGAGGTATTGATGTACCAAGTGTTGAATTTGTCATCAACCTAGACTTCCCAAAGTCACCA
CAGGACTACATACACCGCGTTGGAAGATGTGGTCGAGCTGGTAAGAGGGGTATGTCCATT
TCATTCATCGATGATAAAGATGTCGAAAAGATCAAATGTGTAGAGGATGAGATACAAATG
AAGATGACCGAATATAAAATAAAAGATGATTCTGCCGTAAAGTTGCTGAATAAAGTTACA
ATCGCATACAATAAAGCCAAAGTACTACTAGATGAAGTAGAACGACTTGAGGCATGA
>contig00012:8232-8291(+)
ATGAAAAAGGAATTATTACAACATCCACCAGATATTATAAAATATCATATAACTACCTGg

>contig00012:8336-8439(+)
tgGACGTGTTTAATTATATTTTTCACATTtTTTTTCATCGTATATAAATTTATATATTCT
CTTAAGGTTTGTTTATTGAATTTAAATATGTTTTATTATATTTGA
>contig00012:42584-42591(+)
ATGTATAcc
>contig00012:42619-42741(+)
aCCTATCTAAGATTCTATAAAGGGTTCTACACATCGGCCCCATATAAATATATTGCTGCT
CTGTCTAAATTTTTAGCTGCATTAATTATTTTTtATATATTAATCATGATGATCGATCCA
TGA
>contig00013:32266-33125(+)
ATGTATTTTGTTCCACTCATATTAATCTTATCCTGTAACTGTGCTTCTATCGCATCAAGC
AATAATGGAAGTTCTGATGGCAAAGTAGACCTGGATATTTATGCTAGGAATACTACAGAT
AAAGTTAAAGTTGATATTAAAGAGGATGGTAACATGATAATATATAAGATTGAACCAAAG
AATGGATATAAAATTGGTAGATTTGTCGATGGTGATAAAGTAATTTATGAATTAACTCAG
CAAGATACCTACAAGCATCTGGATGTTAAATGCCTTAAATCTACAGATGAGCCAATGTTG
GTATCCTTGTGCTATTCACAAGGCATTTGTCGTTCAGAATTACATTATTATTTTCAACAC
CCTGATGGTTGGAGTGTGATAGATAAAGGTTTTGCTGATTTCCTTGTAGAAAAGATGAAA
GCTTGTAAATTAATTAAAAaGGATACTATATTTCATGAGTATAATCAACACATTGGAGAA
TTGGATAAACAGAGGGTTGAAGTTGATTTAACGAAGGAGGAAGTTCCATCCGGTATTACA
AGGAAAGATTGTAAAGAAGGTGATACAGATTCATGTTTATATACTGTTGATGAAAAGACT
GTCATCTCTAAAGTTGTAAATGGAAGTGTTGATGTATGGGAACGGGGTGATGATTTATAT
GGATGTTATAAGATGAAAGTATATCACCTACCTCAAGGTGATAAGTTGCTTATATTAGCA
GTAAAGGGTCCTGCAGGTATGAGATTGACCTTTTGTGGAAAGACATCCGATGGTAATTAT
GGTAAAATTAAAAAaGAAGAATTTGATAATAAAGCTAAAGACATACAAACGAATCCAATA
AATGTAGATTTTAAAGAATta
>contig00013:33409-33528(+)
tTAGAGGTTATACACATATCCTCATGTTGTAAATTAAAAGTTTGTAAAATGGGTAAATTT
CCCATGTATTTTAAATTTGTATCATACTGTAGTATAGATGCCTTATCAAGGCTACTATAA

>contig00013:100127-101117(-)
ATGCATATTCTTCCGTTTATCATCATTATATTCTGTCAATATACACTAATAAAAGGTTTT
AATTGTTTTAAGGGTAAAGATGATGATAGTACACCTATATGCTTAGATATTAATACTAGA
GAATCTACAGCTAAGGTTAAAGTAACCAATCGAAAGCTGAAGAAGATGGTAATATATAAG
ATTGAACCAAAGAATAAAGCTAAAATTGAAGCCTTTACAGATGGTGGTATCATAATTTAT
GAGCCAAAAGATGGTGAGAAATATAAACACCTTGAAGTTATGTGCCCTAGAGCTACTGAT
GAGTCCATTATTGTAGTATTAAATTACGCAGATGGACCATGTTTTGGTACTTCAGGGCAC
TATTATTTCAACTATAAAGAGGGATGGAGTATGATGAGTTCTCTATTATTTTTATATCTC
ACTAATAAAATGACAAAAGGTATTCAATTTGATAAGGATACTGTAATAGATAAGTATTAT
TTGCATCTTAATGAAATTGGCAAGCATTGTATTACAATTAATTTCTCCGCTAAATTACTC
GAGGAATCAAATATAACTTCAGTAACAAGGGTAAGTATTAAAGAAGACGGAGTAGATACA
CGAATATATACCGTCGATAATAAAACTATTATTTACAAAGTCAAATCTGGAAGTGTTACT
ATTTGGGAAAAGAAGCCAGACGTATATGGATGTTATAATGTCAAAGTATATTATTCAGAC
CTATCACCAGTTTTAGCCATATTAGTCGTAAGAGATGAAGAAAGGACTTATCTGTTTTAT
TATAAGATGGAAGGTGAAAATAAATTTACTACAATTGCAAAGGGCGATTTTGAAGATGAA
TTGAAGAAACTCAAAGGTTCTAATTGGAGTGTATTATCCAGTGAAAATTATTTAGATGGT
CTGTCATATTACAAATTAGGGGATGAAAAAGAAGGGtTTTTTGTTGAAGATGTTACCGAT
GGTGGAGATGAGGAAGAAGAAGAAGAATAA
>contig00013:133404-134811(-)
ATGGATGCTAAGATGGTGATGGATATTGATGGTGGTAGATTTTATAAATATGAGAATTAT
AAATTTTGGTTAAGATTAGTAATATATTATATATTATTACTATTTGTTGGACCATATTTT
GGTAATTGGACATCTACTGAGAAGTATTTATGTCGTATAGATGTTTATAGTAGTGAATGT
AGTATAGAGGAACGTATAGGTCCATCTACAAATGAATTTAGATGTATAAAGCAGGGTTAT
ATGATAGCTAGATTAGGTACTATATGTAATATATTTTCATTTTCTGCTGGTTTATTATTT
GGTATATTTATGGATAAATTTGGACCTAAATTGACATTTATAATTGGTATTATATTACGT
ATTATATCATGGTTAATATTTAGTATACCAAATATTAATAATTATTTTATTATATTAAGT
GTTATATTATTAGGTATATCTAGGAATGCTTTAGTATATCCTACATTAACTTTATATTTA
CATACAAATTATTATAAAGAATTATCTACTACTATTATGGGTATTGGTGTTACTACTTGT
AGTATTTATATTATGTTATTAGAACGTTGTATAGGTTATTTTAATTTTAATCCTTATATT
ACTACTTTTATTTCATTATTATCTACACATATACCATGTTTTATTATAGGTTCTATTATA
TTTCCTAAATATATATCTAATAATTTTAATATAACATCATCATCTAATAATAATAACAAA
AATTCTATCAATTCTAATCACCCAACAACCCCATTAGAATTAGAAATATTGGGTAATGAT
ATTAAAGATGAAGATATAGAGAAGAATAATAATATTAAAGAATATTGGGATAAGAATGAA
TTTATAAGATTATTAATAGAGATGAGATATATAATAATATGTATATATTTTGTAATGAAT
TTATTAAGTTTTATGTTTATACATTTGTTATATACAACAATGTATGGAATATATAAAGAT
AATTTAATATTAAATGAATATTTAACTATGTTTAGTTTTATATTAACATTAATAATAGGA
TTTTTATATAATTATATACAACCATTAACAATAATAATATATTTTAATATAATAGGATTA
ATATGTCATTTTATCGCATTATATCCAACAAAAATAGCTGGTATATTTGTATCTATTACA
CATAATATAGTTGGATCTGTATTATTTTCACAAATGAATATATATATACAAACTATATAT
AATCATAAATATTTTGGTAGCCTTGTTGGTTTTATTAATACCATATGTGGTATTACACTC
GTATTCAATTTTATACTCATCAATCTTGTAGAACAATATAATATCATCAATTATATACAC
TATCTATTCATAACTATTAGAATATTATTCACCATCACACTCACACATTTATATAATCAT
ACAAGTAATAAAATTTTAATCTCATAA
>contig00016:42895-42947(-)
ttTTCATTGAAAAGGAATTTGATGATTGTATCTAATATACTCATCCTCACTTAA
>contig00016:43298-43391(-)
gtCACCCAGCCGCCAAATGAATTTCTCGATCAAAAACCCTTCAACTCCCATGCTAGCGGA
ACATTCACATCCATACCGACTATATGTACCAACTT
>contig00016:43440-43511(-)
ATGTCTGGGCAACTCTCATTAATACACCTTCCATATATTATAATGCAATTATCTAATCAC
ATTTATATAGTg
>contig00017:16344-16750(+)
ATGACTATTATTACTACTAATAATAATAATGATAATAATAAATTATATAATTTAAATGAT
AATTATAATTCATATAATAATAGTAATGAATCAATTATTAGTGATACATGTACAAGTTCT
GTAAATAGTATTATCATAAATGATACAGTAGATGATAATTTAAAGAATGAAATTTATCAA
ATGGAATCTCAATTAAATACAATTAATAATGAATTTACAAATAATCAATTAGAATTAAGT
ATTGTTGATGTATTGAAATCCAATCTTAAATCTCAATATATAAATAAACACTACATCGCC
GATAGTACCGGCGGTACCAACGATTTCAATCAATCAATAGACGACAAAAATATATCCAAC
TCTCGATCAATTATCAACTCTAAATCAAATATTAACACCACTAAAGgc
>contig00017:17017-17116(+)
gGCGACTGTCAAGAAAGGTCATCGTGTGTAGGATTTGATAGATGTGTAAAATCGGGTAAA
AaTTCAAGTGGAGATAAATATATTAAATATTTGAAAGATGat
>contig00017:17157-17168(+)
gATAGAATATAG
>contig00017:36224-36788(+)
ATGAACACCATTAAGTATTTATTTTtGTTCTCATTAGCAACACTCGCCTCCGCTAACTTA
AAAAAGGTCGAAGACCATGGCACATACCCCGAATGGAAAAGAGTAGCCGAAAAGGCCAAA
GCTTTAGTAGCATCCAAATATAAGAATCTCGAAGAATCTGCTGAGAAAATGTCCAAAGAT
GATAGTGCTGCATTAAAAAAaGAGATTGCAAAATTAGACGACCCAAAGAAACATGTAGAA
GAGGAGGCAGAAAAGATACTCAAGATGGAGAAGGATGAATATCTTAAGGATGAAAAGCCA
GAAACCAAACTTGAGGCCGCTAAGAAGGCATACGGTGCTGCAGAAGAGTTGTACAAGAAG
CTTGCCGTATACGAGACCACTCAAAAGGCCGCAGAATTGGAACGTGCTAAATTGGTATCT
AAGACTACTGGTGGAAAAGCACTTTTGACCTTCTTGAAGGGAAAAATTGCATCATTTGAA
AGAGATGCTTTCGTTTTGGCAGCTTTTATTGCAGCTATAGCCGCACCTGCTGTTGCAGCC
ACTGCTGGTCCATTGTTCTATTAG
>contig00019:13385-13400(+)
ATGATTAGGAAATTT
>contig00019:13443-13580(+)
AAATTTTATAATATTTCAAGTTTATATGTGTATTTCATTTATACTGTTATACGTCAGTGG
CTACAGGGTCCATTCAACTTCTATACCCGTTTAATGATTATAGATACTCGTAAATTATAT
GCCTATGGATACAAAAGg
>contig00019:13633-13670(+)
agGGAGGGAGTACATATAGAGCATTATACAAAATGTTAG
>contig00022:11848-12946(-)
ATGTATATTAAATTATTATTGACTTTATATTTATTATATAATATAAGATTAATATTATCT
TGTAATATTGAAGAAGTAGATGGTGTACGTCAGATAGATTTGAAGACATGTTTAGATGAG
AATATACATTATAAATATAGTGATAATGGTTCAAATATATATAAATATATAACATGTAAT
GATATAGATGTAAAATTAATAAAATCTGGTGAAGATATTATATGGATTGGTATAGGTACT
GATGTTATAGTATCATCAATAAATATACATTTTAGATATGATATTATGAAATTAATGTCT
ATAGATATaAAATATAATAATGAAATAATaAAAAATTATTATAATAATAATCCTATACAT
AAAAATTGGTTAGGGATACCATTTGATAAATATTTATTATTATTAAATAAATTAACAAAT
GAAATACAATTTGATATTAATAATGATATGCATAGAACATCATATACAGAATCTATGTAT
TATGAAAATAGTTTAATAACAGCTACTATATTAAAATATGAAATTGTTGGTTGTATTAAA
GATAGACAACAAATAATATGGGATCGTAATAATTTAGAATTAAGTTGTACTAATATAAAA
ATTATATCACAAAATAATATTAGAAAATTATTAGAATTAAAAATATTAGAACATTTTACA
TTAAATTATTTATTTTTTGAATGTAATGAAAATAATAATTGGATATCAATAAATAAAGAT
GATTATGAACATAAATGTAAATTAATATTAAATGAATCAGATTTAGATATACTTAATAAT
ACTACTATTGAAAATAAATATGAAGTTGTAGAAAATGTACCTATAGGTTTACCATCATTT
ATATATCTAATTAATTATACATTATATGTTACTAAAGTACATGAAGGTGGTAATATTATA
TGGGAATCACCAAATAAAAAAGATCGATGCCATGCTATAGTTACACATTTATACCAACAA
CAACCATTATTCGCTAAATTACAAATACAAACCGATAATATACGCAAAGATTTATACTTT
TATAAAAATCATAGAAATAAATGGATACTAACACAACGATACGAATTCTATCAAAAAATA
CAAGATTATGAAACATAA
>contig00027:11461-11589(-)
gATAAAGTTGATGGTGATAAATGGGACAATAGTTTTAGTTATAATACAAATATCTCTACT
GATAATAATGAACCTAAGTCGCCCTGGGAATTACAGAGTGATTTTTCTGATGATTCGGAT
GGACTTTAA
>contig00027:11631-12104(-)
caATTGGCAAAGATTACTGTATCATCTTTGATATTGACTCATATTAATTTTAAGCGTGTC
GTAAAGTTATCAATGGGTATATTTGGTTTTGCGTTGTTGATGATTTATCCATTGCGTCCA
TTGTTATTACGACTACTTATGAGAATTGAGAATGGTGGATTTTTGATGATGATATTAATG
ACATTGATCACATCAGGTTCACAGCAGATGTTATTAACTTATTCATTTTCCATATGTTTA
TTGAATATGTTAAAAGGTTATGAGAGTTCTGTTATATCATTACCGACTTTTGTTATGCAT
TTGTCGGTTATACCACTAAAGTCTCTTGTTGAGTTGGATTATACCCTCAAAGCTGCATTT
GATATTGTTATTATATCTGTACACTCTTATTGTTATTGTATATTATTCGATATTAATCAT
AAGAATTTATTGCAACGTTATAAGAATTTACGCTCAAAATTTATTAAAAGTACAGat
>contig00027:12417-13301(-)
ATGATAATTAAAGCATCATCGCAGACATTAAAATTTTATTTATTCTTAGGATTTCTATTT
AAAGCTGAAGCATTGTATACAATATACATGTGCTGGTTACAGGATATTATAGTAAATAAT
AAATTAGATAATCTACATATATATAAATATTTACCATATATATGGTTATTTAAACCTATA
CTTTGTCTTATTAATGATAGGTTAAATGATGATTCTAATAATAAAAAATTGAAATTCTTT
ACCTTTAATGGTAGAATATTAAATTTAAATTTAATTATCCTCATCACATCGGAAATTATT
ATGATTATTACTTCAATTCTATTATATATCTCTTATTACTTTAATAGTAATATCAATCCC
ATCACATCAGTCATCTTTATGATCtTTTTAGTATATACTAGTGCATATGCTGAACTTCTA
TTCTGTAAATATGTTAAAAGTAAAAGTGAATCTGAATATATAAAATATGTATCCATCAGA
CTCATCTTATCATCCATCTATGGATTCTCTACTGTTGTTTGCGTAGTCACACCATTATTA
TTAAATAGCTCTAGATTCGCCAATCTATTAAATATGAACATACTATTTCCAATATTCGTC
TTCTCTAATGGATTATCCATACTCTGGATGATATATAAAGGTGTATACATACCCGGAGAT
ACCCTAGAACATGTCTCAATCTTCAAAGATATCGTAGAACAAACTTCACCAAATACCGAA
GCACTCAATACATCCACCAATGATGATAATCATAAATTCTCATTCGATTGCATCATCGCA
TTAATCATACTTCTACTCATGGCACTAAATTTCAAAAGCCAAATATTAAAATCCAAACAT
CAATTCAACCAACTTTACAATTATCTACTATTCTTATACTCACAa
>contig00028:34061-34179(+)
ATGGAGTTGAACTTCATAATTCGTATCTTCTGTATACTCTTGTTAATCATTAGAATCAAA
TACACCCACTCATGGATAATAAGACCGGAATCCATAATAAATACACAAAATCCTACTGca

>contig00028:34224-34271(+)
gCATATAATATGTCGTTGAACGCCAaAAAAAaTCTGGACGTGTACTGA
>contig00034:311-397(-)
tTGTATATTTTTAAACGAAATCTAATATCTTATACATTCATCCACTATAGATGTACTTAT
ACAAGTGCAGAATACTATTCTATATAG
>contig00034:446-555(-)
ATGCATACAAATATTGATCCTAATGTGTATCATCTAAGAATGGGGATCCACCAGTTGCCT
ACTTTATTATTCTATAATGAATACATAACATTCACATATAAATATGCATtg
>contig00034:45572-46790(-)
ATGTATATTTCATTATTATTATACTTCAATTTATTTGGTTGCGTATTTGCATCATTTTTT
AATACTGTATTGGATATAAGTAAGACAAGTGATCATTTATTAGATAAACATAATGTTCAT
GTAAGTGGTGATAGAACATTAAGAAGTTTTTCAATAACTCCACCTACTGAATTAGATAAG
ATATCATATGATGGTGTACCATATTTATTGGATAGGAATGTATTAACTGATAGAATAGTA
GCTGGTGTATCAGTATATTGGGTTGAGAATTCACCAACATTATTACAATTATTTTCAGAT
AATGCTATAACATATTTATCATATTCAGATGGTAAATTTAATATAGAAGGTGTATTGAGT
GGTTATAATACAAAATTATCAACAGTTAAAGTAATACCAGATAAAGTAGTAACATTAACA
ATAGATTTAGAGAAGTTGAATGATTATAATGATGGTAATGTTATAGTTAAAGTAAATAAA
TTAAATGACGTTGATAATGATGGTTATAAATATTATAATATTTATCAATATCAATCAGAT
TATTTATTTACATTaAAAAATATTaAAAATGGTAATGATAATATACAAACAGGTTTTAAT
GATAATGGTTATAATaAAAATGTATATTTATATAAATGGTATACATATCCATTAGTATTA
GAATTTGTTAAATATGATGGGGTTAGATCAGTATATTATAAAAGTGATGGTAATAAATGG
TATCAATCTAAGTATTTTCCAGAATATAAAAATCCATTATATCCATATCGCATGTTAGAA
TTATTAAGATCTATTAATAGTTATTTTAATAATGAAATTATTATTGATGCTAGTGTTACA
CCATCTGGTTCTACTACATATCGTAGTCTTATTAAAATTATATTTGGTAATATTAATAAT
GTATCTAATCAAATTGTTAATGTTAGAACTTATTCATATACACCaAAAATTGGTTCATAT
AAATGTGTACATAAAATGAATAAACCATTTAAAGTTAGACATATTGCATATGGTaAAAAA
TTAGTACCCGTTAAAGTACCATATTCACCTGTATTAGAAGTTTATATCTATTATGTATCA
TTCTATAATACCATGGCACTCATTGTATATCATACCATCGATTCTTATATCTATTATCAA
TTCTCCAATAGTAAATGGATCTATCTAGGAACATCTAATACCTATACAGAAGGTAAAGTA
CCAAAAAGAACAAATTAA
>contig00036:2384-2404(-)
gAATCAAATCACACACAATGA
>contig00036:2448-2587(-)
ATGCAAAGACAAATTATATATGTCTTAGGTACATTAGTATATGCCGTTTTATGGACAGGT
AGTAAGAtTTTTATTAtTTTTCTACATTCATTAAAATCAATTATaAAAATGTGTTGTCAA
TATCAAATGTCTAAAACTGaa
>contig00043:4032-4100(+)
ATGACCATTGTCAGTTCTGCTACTGAACATGATGTTGATAAATGGTCTTATCTGATATTA
ATTGCAAG
>contig00043:4165-4187(+)
ATTATTATATGTGGATTATATA
>contig00043:4236-4398(+)
GTGATTTCTGAATGTGTTGGTTATTTCTGTAGATTTGAGGATTATAATGATCAGTTGCCT
GTGATTTGGCATCAATCATTATATGTTTTCGTATTGAATTATAAAGGTTTGTTAATGTAT
AGAAGTTTATATTATATGATGACGATTATTTTTATACGCTAG
>contig00044:42126-42319(+)
ATGGCATACAAAAAAATCGAAaTTTTAAATAATCAGTATTTAGCACTAATTATTTTAATT
ATAAAAGTCTATAAACTCCAATTATCAATGTGTAGATTAAAATTCATAAATATCACATCC
ACCCTTACACATACCCTACTTGCTGCTATGAAAGTAAGATATAGATTTATAAGGTTACTA
TCCACCATCCATTat
>contig00044:42685-42873(+)
tATGCTTATCGGGGATATTCCGAAATTGCTGCTCCTAACGTTGATCGATTCAGCGAATTT
ATTCGTTCTAACATTGAAAATTCTGGCAATATAAGATTAACTTTACATTTATATAATGAT
TTAAATTTCAAAATTCGTTATAATATCAATGACGCTAATCTATTGAAGGATAATTTATCC
AAGTTAGCG
>contig00044:42898-43252(+)
ACTTATACGAAGGAATTGAAGGATGCTAATTGTGATTGTAAACTAGATTTTACTGGCGGA
ATACTTAGGAATTTATTGTGTTATATAAGAACAAAATTATCGTTTTTCAATGTACAAGAA
TGTTGCAAATGTTGTAACGGCAACGCTGAAAACTGCCTAAAGGATCAAAATGAACATTGT
GGAATCTCTAATATTATGAAATATTTCTTTTGTAGTAAGAATTGTAATTGCGTGGGGATC
ACGCCTGAAAATAGTGGGAATAGTGAGAATGGACATAAGGCTGATCTAACAGACACGGAT
AAATTATGTAAATGCTTAGTGAAAGTATTTAAACAAGTGGCAGAAATTTGTTAA
>contig00047:3617-3657(+)
ATGAAATTAGTGGTAGAGATTCTTATTAGAATATTATATTtt
>contig00047:3712-3942(+)
tTTGATGTATACGGATATTATCCATGTGTATACCTCCTACTGTATGTACTAGGATTATAC
ACACTTTATATCATCATTCCTGGGTTAATCATCCATGTCTACTTTATATTAACGATGTCG
TTGCAAGCCATTATCTTAACGACATCTATATGCGCTATAGGTGCGGTTGGCACCGTTGTA
CAGGAATCATCAGATGGAATAACTGAAAATAATAACATCAACGGCAGATAA
>contig00047:23674-23753(+)
ATGGCCAATGATTATTCAAATAGGCTATACAATATTATATTAATAACATCATCTTTAAAT
ACTGCATTACTTATATATTgt
>contig00047:24125-24189(+)
tGTAATAGTAAAATGTTATTCCTCATTACATTTGATGATAATAGACCGAATGATTTATTA
TATGTa
>contig00047:24243-24406(+)
gtAAACTTCATTTTCAATAAAATATATGAAACTTCAAATAATAAATTTATAAAATTACTT
GAAATTAAGAATAGTTTAATTTATAAAATCTTATTGGCTACAATTAATTCCATTGGGATG
AATTCATATCCACCACCGTCGTCTTACATGACACATCACGATTGA
>contig00047:30529-30638(-)
acGTATAAAACATTCTGGATGTTAATGGGTACCGTATCAATTGAATACGGATGGATGTTA
AGGGTGGATTGTCAATTTCAAATAAATATTGTGAATGTTTGTATCATTTGA
>contig00047:30697-30823(-)
gtCGACTCATGGAATCGTATTGAAGTGAGTATAGTAACTGTAGTAAGTGAGTATATTGTA
GATGGTTATTATCATAAAGTTAATATACTGTTGTGCAATGTTTTAGGTATATCATTGCTT
ATTGAAACg
>contig00047:31236-31271(-)
ATGGATGAAAATAAAATTAATCATCTTTATAGAGTc
>contig00047:66183-69145(+)
ATGTCTGTAATTATAAATGTTCGCACGTTATTCGTGATTTTTAACTTGATATTTGTAAAA
TTTACAAATTATATACTTTTTGTTGCTATATTAGGCAATGATGTGTCGAATGGAACTGCT
ACTGTTCGGAACGTATTCCGTTCCATTAAGTATTCCTTTAATTCTCTAACGTACTTATGT
CGCAAGTCTAATTATACCCATACTCCAACAAAGGATGACATTGTGAAGAGTAAATATGTA
TATCTTGACTTATTGAGTACTAGGCATTATGAACACATTACTGTAACGAAAATGCCAGAC
GATCCAGACAATCATAGAAGTAACATATTAGTTTATGAAATGAGTGCTGACGCATTTGTA
CAAAAGGGAGCCAGCATGATTGATGATTTGAATCAAAATAGAAAATATAATCCATTGACA
GATTCACTATTAACTATAGGTACTGTATATTTTtATACCCAGAAATTACATGGCAAATTG
AAATATCATACAAGGAAAGTAATGACATATAATGATGAATTTGGTAGATTTTGTGTATGT
ATTGAAAGTTATGGTAACAACAATTCTCTACAAATGAGACGTGTCTACAGAGAAAGGAGA
TTCTGTTGGTGGTTGAAATTATTATCAGATGAAGAGGTTAACATTACAACAAGGATATTA
TCTAATAGTATTATACCAGCCATAAAAGCTGTTGTATCAGAAGTTATACCAAAACATGAA
GATTTGAATATAACCACTGATTCATTACCGAAATACATGACCAAAATTGATATTAACAAT
GGTGTCTTATATTGTAATGCTAGACATAATTATGGTCTTATTACACCTAATGAAGTATCA
TTTTCCAATGAAACAGTGTCTATTGACCATAGTGTTGATGTTACTGATATGTTTATATAC
AATTTAATTGAGGAGGGTAAAACAACACACATAGTTATAGCCTATATAAAAAaTGGTATC
GTTGTTAAATACACAATTTATAAGTGCTTATCACTTGAAAATAATCAATATAAACCTGTT
GACTCGCTTGTTGACTCCAGTCTACTATTTACAACAATTGTTACCAAGGCACCAGATGAA
ATACTCGCCAGTAATGTCATGGATGTTTGTTTTATGGCTAAGCAAAGAAACAATTTAGAT
GAAATACATAGCTTTTTAACATTATACTATCCAGATAGTGATCATTATATTGTACGTCCA
CTAAATTTAAAAAATCCAACACTATTTTCTACTTTAAACGTACACGAACCAAATGAAATT
TATAAATATACCATTAACAATACTAGTGGAACATTTATCTCTATGAAACAGGTTACTTCT
TCCCATAAGATAGTGTCTATATCATCTTCCAACAATGAATTTAATGTATTCAAGACATTT
GATGTTTATCATCGAGATGTAAAGAATCACAATTCGTACCCGTTTGAAATCAATTCTTTC
AATTTTATATTTAACACGTATTCACCAAATTATTTATCGACCTCTATATTCTCAAAGCCT
ATATCTCCCCCGTTCGTTATGGAATTTGATGGTAATGAAAATTTAACGTTTCAATTTAAT
GACAAATGTACATTTTTTACACACGATTTTCCAAGATTTGGCCACAAGTATCTAGAGGCT
GTTAAACTTGATCAACTTAAATTAGACGTACTCCCTAATATAAATTCTCAGGTATTATAT
TGCCAGTTGGATGATGTATCATTTGTTACACTCCTACAAGCACGCGTTCAACCAGCTATA
TATAAGCAAACTGATGATGAATTCGTCAAGGTTAACGATGATGAGTATAAGAAACTGGCC
ACTGAGGCTGGTTTGGATACATTACTTGCTAAATATGGTTTTGAAGAAGAAGTTGCGATA
GAAACAGTTCTAGATTTCAATAAATCAACATTATCCGAACATATAAATGTCGTAATAATA
ACAAATGATGTTGTACTATATACAACATCATATGGTTACATGATTAATAAAGTAGTTTGG
GGAACTTCATGTATAACACTTGAAGGTTGGTCACAGGTTGTAAAAATTACATCCTCTGGC
AAATATTTATTAATTGATCTAGTTGTTGATGAAGATAAATCAATTGTACGTCAGTTATAT
GAATTTATTGGTGGAAACAATGGTACCTTGTTATTAAGATCCAAGGTTGAATTGGGATCA
CTATTAAAGACATCTATAGAGAATATTAAACATAAATTACGATCAACTTATTATGATTTA
ATACCAACATCACTTGATGTTTTTACTGATTTTGATGATCCAAGATTGAATTTGGATCGA
TTTAATTCGGATAGATTTTGTGTCTTGTATAATAATTTAAATAATCTAATAACTTTGGGT
GATTATACTATCCATCGCAAGAAGTACACTACAGTTTTAGGCCATAAATGGAGGCAAATT
ATTAGAACGTCAATTAATAGAGAACTTAAATATAGTATATTTACATTGATGAAGGATGGT
ATTAATATTATATCGGTTGCTGGACTTGATTCATCAACCGAGGAAACATTACCTTATGAT
GATCTGAATGTCACAATTACTAAACCATCTATACCATTAATTGTAGATTCTATTTCATTT
TATAACATTGATGTTACAAAATCTAAACTTGGTGATACTGAGCTTTATTTATTTAAATCG
CCAAATAATAAATCACTCAACCCAATTATATTTGGTATACATGAGGTTAAGATAATGCTT
GATGATGGAAAAaTAAGTGTTACAAAGGCTGTATGTAATAATATTGTATACATTACAATT
GAGGATGTACATGATAAATTTAAACCACTTTTATTTAAACAAACATCAAATAGATCAAAC
ATATACGAATTTATGGACGCTACTAATGAATCTTCAAGTAATACTGAATATTTACCATTT
ATCGATGTCAAGTGCAATATTCGTTACGGTGCTAATTTATTCGAGTCTATAGATTATTAT
AAATGTAACATTTTAAATAGTGga
>contig00047:69233-70054(+)
gGACTCGAATTCGATAGAGATATTTATGATTCATCATATTTGTTATCATCCTATGTATTA
GTATCACAGAATGTTTTAGATTTCAATACTCTAAAATTTCCATCGAATCTTCGTTATATA
TTATTAGGTGATTACGTTTATTATACAGGTGTTGTACAAACTGGTGGTTTAAAGATTTTG
TTTGGCACTTGGCAGCATTCAATCTCTCAATCAGGTGTAAATTATCATGTATGGGTTAAA
TATCCATCTGAAGACTCAAATAATGCGGAATTATATCTATCATACGTGTATAAAAATGAA
AAATTCAATGAATTTTCTTCTGTAGATATCACAAATCAACATTTTGAACTAAATAAACCG
AGATTTACATTTAATTGGGGACCTTTAAATGTTCTAGAATTTTTCGTCGTCAATCGCAAC
CTATTGAACATGGTCGTAAATAAAGAGGATTTATATCCTATCGACCTATGTCTACAAGAT
AAAGAACATCATAGAGCTATAATGAAATTAGAAATCGATGATAAAACCGATTTATACACA
ACACCAGCCCATATAAATTATGTTATCAATAATGTGCGTTACAACAATTTAATTATCAAG
GGCGTTTCTAAACAAATATCAAAATTAGTCTATCATTCCAGTGCTGAAGATGAAAATATT
ATTTTGTTATTCACTATGACAATGAATGGTCACTTCAAAAATGCCTTTAAATTTAAAAAC
GACGGCCTCTTTGAAGAGATTTATTTAAATGATATTGATTTAAAGAAGCATTCAGGTTTA
GAATCGTTATTTGATATCGAAATCGAGAAAAGTGATTTGTAA
>contig00047:124394-124562(+)
ATGATCAATTGTGAATTTAAATCTATAACAAAGTTTTATTGTAATAATAAATTAGATATA
GTATTAAGGCTTCGTTCGTTTGCTAGAAGGATTCGCATTCGCTCTAAGATATATAACATT
ATAAATTACGAATACGTTGGTCCAAACAAATTTGATTATATCAATAAA
>contig00047:124599-125195(+)
CTGATTTATGACAGGGTAGATTATTCATACGTGGCCAATTTTCTTCTTAACGAGTTAACA
AATAAAACGAAGTTTCTCTCAAATTTGGATAATATAAACATATTTGGATTGTTATCTCGT
ATTAAATCTCCAATATATTTCATTAAGAATAGTCCTTATTTAGAAAATAATTTACTTCAC
GATGATACAATTCATACATACACCAATTGTTCTAATGAAATTAACTCCGGAAATAATGTG
GAATATAAGTCCGATTACTATAATAAAAaTACACCTTTTGATTGTAAGAAATATTCATTA
GTATATTTTGATGATAATTTGATTAAGTCTATTAGTGATTTACAGAAATCAATTATTAGT
TACTTGATAAACATTGACACTAATCATTCCCTGACAGATAAAGAAAGGTATTATATGATA
TGCGCACTTTCACGAGAATCATCTATCATAAATAAAGATACTTGGCATATATTGTTTAAG
AAGGTCGAATGTGTAATGGCCTTAAAAGCAGATAATAGTTTGTATAGATACCTACCATAC
CAAATTGCAAATATAATGTTAATATATGATCAAATAAATAGGTGGATCAGCAAAAGg
>contig00047:125228-126066(+)
agGTATAACACGAAAAATCATAAAAACGATTTGCAATTGAGATGTAAAGAAACAAATTTA
TCATTTGATTCAGATCACAATCGAATGGGTTTAAATATATTAAGTATAGGTATTAATATC
CTCTTATATGAATTAAATCAGTTGAAGTCTGATAAAATAATTAAATTATTATATCTGCTA
TCCAATAATAATAATTGTAACACGTATTTTTTCCACGCATCATATTATCACTTAGAATCC
ACAGGTTTTATATCTAATATTGGATTATCGCAAATATTTACATTAGCTAGACTTTTTTTG
AAATGTTATTTGCATGAAAGTATAGTACTAATTGAGTTTATACGTAATTCTCCCTCATCA
ATTTATCCTTGTCTATATTCACATATTTTACATCATAAATTAGATTCGTATGATTATGAT
ACTAACATTATATCTAATTTTACTATAATATATAAAAGGGTTCAATTAATAAATTTGTGT
ATGATCAGTATTACCGATCAATTTATGATTAGACTTAGCCATAATGAGCAATATATACAC
AAGCGTATTTCCATATTGGGACAATTATCTGGATTATTTGAATCGTATGATTGTTTGAGG
CTGATATCTTTTATTCGCGAGCGGGATCTATCGTATATTGAAACCGATGTCTTAAAGTCA
TCCGTTAACCACGTCAGATATATGTCTGATATTGTTTATCAAATGTTAAAATCAAATCGA
ACACTAGAACATATGTTAGATGTATCTAACAAAGACAAATTAGGATTGTGTTCGGTATAT
GTAAATTATTTCAATGTTGTTTTTAATACATTAAATGAATCATCTAATAATCTGCTATGA

>contig00051:3601-3636(-)
aATATCGCAAAAGACTTTAGGCAATTCATTAATTGA
>contig00051:3670-3749(-)
TATTGGTTTATTGGTGTCTTAGCTAGATGTGTAAGATTTTTAGACGTTGGTGTCAAATGC
ACCTACTTGGTAATATGGAat
>contig00051:3780-3792(-)
ATGACGAATTTCaat
>contig00053:11116-11517(-)
cTATTTGTACTTAAACTCGTTGAGGTGTATACGAAGGAGTTGAAAACTGTAGAGTGTGAC
TGTAATGTACCTGAGCTGACCATAATAATGTCTAAAGTTGTAAAGGAAGCaAAAAATAGA
GTATTGAGTTGGTTTAATATTATTTATTCAGTTTTCGCTGATGGTGCCAACTCAAAAAGA
GAAACTAAATCAAACGAAGAGGAAGCGTATTACCCTTGTAAGTGCTGCAGAGACAACGCT
CAAAACTGCTTAAAGGATGGATTCACATGTGGAATTAGTCACGTGATGAGGTACATATTT
TGCTGTGAATACTGCAAGGCATTAGTCTCACCGCCTATGGGTCGTGAGAATGTTGAGCAC
ACTGACCCGATCAGAGAGAGAAATAAATTATGTAAATGCTGA
>contig00053:11706-11782(-)
GATAGCAATGTGTACCGAGTACTCTTCGAAATTCACCTAGTCAGAAGATTCTCCGAGCAA
ATATTCATGTTCAACCta
>contig00053:11828-12035(-)
ATGATAGATTTAATAATAAAATTCTACTTTATATCATCATTAATATGTCTACTTTTATCA
ACGAAGTTTAAATTTATaAAAAATTGGTCCTTGCACGGCAAGCATCGTTCAGGGATAACT
GATGGAGATTCCATACTAATTTCAAAGGATAAATTCGTACATTTCTATGTTTTAGGATTA
ATTGTAAATACATTTTTACTATTAAAT
>contig00054:2274-2703(+)
ATGAAATATATTCTTCATATATTATTATTATTAAATTTAAATCATTTACAATTTAAAATT
GTAGATTGTTATTTATATTATAAATATGATTATAGAATCTATAATACATCTAGGAATCAT
TATATATATGATAGTATAAATGATAAATGGATAGAGATAAAAAAATATCGTAAAGGATTA
AATGATAATAGAGAAGAATATAATGAATTATTAAAGACTATATCATCATGGTATGAATCT
AAATCAAAAAAaGAAAAaGATTTATATGATAAAATAGAACAAGCTATTAAAGATATATCT
AGAAATGATGTACCAGATGATGAAATTAAAGTTGAAGATATATTAGAAATATTAAATGAA
CAATTTGTTAATAATAATATACAAAAAAaTGAATGGTATAAATTTATTAATAATTtAAGA
AAAAaTTAA
>contig00055:2346-3195(-)
ATGCACATCCTTCTATTATTATGTATAATATTATGTAAATATTTAATAATTTGTATAAAT
GATTATGAATTTGATGATGATATATGTAAATCTATATTTGATTATGATAATTTATTAAAT
AATAATGAATATATTAATGAAAGATTACAAGAATTAATATGGAAATATAAAAATGGTGAT
GATATAACATTAGATTATAAAAAAGAATTAGAATATGATACAGATGATATAAATATAAAT
ATATATAGTAGAAATAGAAATGATACAAAATTAAAAGAATATATGTCATATGGTATATTA
AATATAACTAAAGAACAATTATTAAATTTAATAATGAATATAGATAATCGTAAACAATGG
GATGATACATATATAGATCATAAAATATTAGGTCATTGTAATAATATATGTACTGATATT
ATATTTTCTGTATCTAAATATCCTAAACCATTATCTAATCGTACATATGTACAAGCTAGA
ACATTATTTGATATAAATGATGGTTATATAATATTATTTAATAAATCTATTAATTATAAT
TATCAATGTGATAATTATAATAAATTAGTACGTATAGATAATTTTGaAAATTTATTAATA
TTaAAAAATTTCGAACCAGATTATGATGATAATAATAATGAAATCATTAATAAATGTTAT
ATGCTATCAACATATTTTGAAGATCCTAAAATAAATATACCAAATATACTTTTAGATCTT
ATAGTCAAAAGAACTGTACCAAAATTATTAGaAAAAATGGTCATCGCAGCAAAACAACAA
AATTATGAACAATCTATCAAATATTGTAATAATCTACAATACATCAAATTGCCAAACATA
GGCATATAA
>contig00055:12846-12867(-)
ATGGAAACACATATGGCATAA
>contig00055:12952-13063(-)
ATGGGAATTGAATTTAAACTCGTTGAGGAGTATACGAAGGAGTTGAAGAATGGTGATTAT
AAATGTGAACCTGATGTGACGACAATTGAAAATTCTTGTAGGCTTACATGT
>contig00061:1462-1614(-)
gGCAAATTTATCGATAATACTTTTAATTTCGATGAAGGCATTATAGAATTACATACACAT
TTATTCTTACCCTGGAAAAGATACCAGGTCGGAACCTTTGAAATAAGACCTGCACATCTA
TCAACACACTTTAATAATTACCATAATACCTGA
>contig00061:1657-2193(-)
atAATATTTCTGATGCAGTTTTTAATATATTTATTGGTGATTTTATTTACCAAAATTGAG
GTTCAATGTAAGAGAATATCCACTGGTTGTAGTTATAAATTATGTTCTATAAATTCCGGG
ATAAATGAAGTAAATTTTAGGAAGAGATGGAGATTAATATTAAAATTAGATGATAATGTT
AAAGAAATATTAAAGAAGGAGCTAAAATTACTGTTTAACGATGATGATTTTATAAGTGAA
TCGTACTTAACATCAATCGCATCTACCATTCTACCTAATAAATTTGAAGtTTTTTTAAAT
AAATATAAAATAGTAGAATTAATTAAGGAAGATGAGAGTATACTCAGAAAATTTTTAAAT
AAAATTATTAATAACAATATTGAAGTTGATTACACATCATGGCAATATCGACCGAATATA
TTAACAAAAGGGGGCAATTTAGAATTGGAAATCCATTACAAAATTAAATTATATAACAAA
AACATCGCAGATTTGTACTTTAAACCCATTATTGTATTTAAATGCAATATCACACCAGgc

>contig00061:2221-2292(-)
ATGATATCGATTGAACCTCATGTTGATGGTCCATCGGGTAGACAAATGCTTCCTGATCCT
TCTTTaAAAATa
>contig00062:17734-17806(-)
AGTGAGATTCTCTCTGAGGATGGTAGTGGATGTGGAAACGAGTCAATTTGTAGAAATTCA
GGAGATAAATGA
>contig00062:17933-18008(-)
CACGAGAGCGGTAATATTAAACTGATGTGGATGGATTCAACCTCACATTTAATGGGTTAT
ACTGAGGATTATGGA
>contig00062:18048-18231(-)
ATGTGGTTGATTTTATTTAGCGTTTATGGTATAGTGACTACAATTGATGCTAAATATATG
TTTATTCCTCCATTTATAACCGTTTTCCTACATTTAATGAAATTATTATACAAAGTATGT
ACAAATACATTAGGAAATACAACAATTGTACAACCTAAATATAAATTGCCTACTTCTACA
CTC
>contig00063:75309-75351(-)
GAAACAAAAATCGGATTATCTTTTGTTTTATGCAGACCCTGA
>contig00063:75374-76637(-)
ATGGTACTTATAAGGGATATACTCTCAAAGCTTAAAATTTCACTTGAACAACACAATACA
AATATAGTAAAACAATTGAAGGTAGGTGCATTAGGAGTATGTACTCTTTCGCATAATCGT
TTTAACAGATGCGCCAAAAATGAGGCATCTTCCAGTGATTTTGATGATCTTATCAGTGTT
GATACATCGATAACGTCTCCAGATAACAAACATCTAATATATAACAACCGAATAGATAAT
ACTACACATTATAACCAACCAGTGAAGTTTACAAATGATCAGTGGTTGTACAAGGCAACT
GAGGCGGACATAGAACTCTTTAAAAAGTCAAAAATATTTCCATCTAGGCCAATTGATTTG
GAAAATAGTATAGTGATTCGTTTGGTTGATTTAAACAATGAGGTTGTATCTCCTGTAGGC
TCTTCAATATTTTACAGTGAGTACGGTATCAGAAATGGAGAATTTAGACGTTTTTTATGT
TTGGGGATCTTTGTATGTGGAATCCTTATATCATTAGGTTATTGGCAATTAAGAAGAAGG
AAATGGAAAATGGAACTGTTGTCTATGAGACACACATCATTAGACTTACCCAAATTAAAT
ATAAATACTTTTAGTGACATAAATAAAATACTATCATCCAATGGCACTAAAGACGGAGAA
TGTATTTTGTATCGCCCCGTTGAAGCTACTGGTGTTTTAGATACTAATTACCCATTCCTT
ATTGGTCCTAGGAAATCCTTGAAGGAGTTAAATGGAAATACAATGGGATATTATGTTTTA
TATCCACTTAGATTTATGGATGGGTCGGTTGCTTTAGTTAATATGGGTTGGCTAAGAGGA
AGTTCTGTTTTTAATATGAACATCAGCCCTGAGTGGATTACTGTTCGTGGCATTTTAACT
GATGGCGAAACACACGATAAACAGTTCTCCAAAATGTATATTCTTAGTTCGTTGGAATCA
TTTTTTGCTAATACCTTAAAATATCACATCAACCTAACAAATTCACTAAATAGACCGTCT
TATATCACTAGAGATTCTTCAATCAAGGTTTATAAGTACTTGGATCCGTCAGCTATTGGA
GTGAACGTTTCATCAAAGTCACCGTCTAACACTAAAAAGTACATTATAAATGTTTATGAC
TCATTATTTGAGGAAGATAAAGTTGAAATTGCTGCTAACATAAAGTCAAATAATCCTTAT
AACCGAGAAAATGCATACTTCCCCAAATCCAAAATCGGCACTCAGATAAATGAAAAATAT
AGT
>contig00063:78283-78361(-)
ACACTCATGAACTGTCAAAATAAACTAATTTCTTTGGGGTTTGACTTTAATGAATTCAAT
ATACCATTAATAGAGTAG
>contig00063:78400-78508(-)
CTACCATCGATGTTAATACTATTGTTTGTGTGTTATTCATTATTTGTTATTATAAAAGGT
GTAATTCAGTTCAACAACTCTGTCGATTCGTTTGCGGACTTCAAAAAG
>contig00063:78544-78553(-)
ATGTTGATA
>contig00066:33255-33338(-)
gAACTTGCGCTATATCGCGTAAGCATTTTAATAGGATTTAAGGCTATGTCGCCTAATTTC
CTTACCACTCAATCTGTATTTTAA
>contig00066:33789-34549(-)
GAGGTGGCATTGGAGTTGATAGAGTATCCGGTGGTATTTTACAGGGATCGTATATTATGT
CATGTGAATGATATATGGGAGGTTGGTAGGTATATATATTGTAGTATGTATAATGAGAGT
TCTATTATAAAATATCCATTAGATATGGTTGCTTTACCAAATGGTATACAAATTAAATGT
TGTATAAATAATACACCTACATGTACTAATAAGATAAAGGATACATTAAATAAATTAATA
TGTGGTGTATATGATATGAAATTAAATGATGATGATGAATATATAAATGATTTTATAGAT
ATTATAAATATTAAAGGTAGTGAATTAATAAATATTATACCTTGTTCATTGATGGTAGAT
ATAGATACTTATACAAATATACGTAATGGTACTTCAACTATAAAATATGAGAAGATTATA
AATGCATTAATAAATATATCACATTATACTAATCAACAATTAAGTATTGGTCAAATTATA
GAGATATATATAGGATATACAAAGATAAGTGCTATTATAAAATTAATTAAATATAAGAAT
AAGATAAAATATACTATAAAACCAAATGAGTATGCAATTATACAATTAGAATTACCAACA
CCTATATATATTGAACCATTTATATATAAAATGGATATAATAAATAATGGAAATAAATAT
GATATAGATGTAGATGATTATAAAAATATATTACAGCACAAATCAACAAATATATTAAGT
AAAATTATAATACGTAGTAATGGTAATATTATCGCAGGTGaa
>contig00066:35091-35898(-)
ATGCCTAATGTAAAAAGAGTTAAAGATATAAAGTGGAGTGAAGAATACGACGACTACTAC
ACATCATCCAATGATGATGATGAATACGATAATAAAATTCAAATAATTAAACATAAAAAT
GTTAAAACTGTCAAAGAAAAGAAGaAAAATTTTATAAATAATGATGCCAATATTAATAAA
AGATATCCTTTAAATGTCGTAGTCTGTGGATTAGTAGATGCCGGTAAATCTACACTTCTA
GGACACCTATTAAAATTACTCAATAATATAAATGATGATATCAAAGATTATTCATGGATA
CTTGATCAAGGTGATGATGAACGTGAAAAAGGTATAACTATAGATTGTAAAAAATGTCAA
TTCCAACTTAAATTATCTAATCATAATGTTAATTTACAATCTTATAATTATATCAAAGTT
AATATCATCGATACACCCGGTCATCATGATCTAATTCATAATCTAATCTTAAGCTCAATA
TTCGCAAACTGTGTCTTGATCATTATAGACTCTAATGATGTACTaAAAAATGATAAATTT
AACAACTATTTTAATGAACACTATTTCTTATTATATAAATTAGGATTAAGACACTTTATC
ATGTGTATTAATAAATTAGATAAATTCGACTACTCACAAAATGTCTATAATACTGTAATA
CAACATATCAACTCCCTTGTTACTAATCATTATAATGATACCAAAAATTATTATATACCA
ACATCCGGACTACATGGTATCAATCTCATCAATAAATCCAACAATACAACTTGGTATAAT
GGTAAACACCTACTACAAACACTACAG
>contig00066:36056-36101(+)
ATGAAGAAGGAACTATCGACGAATGAAATGAGGAGGATGGAAGAG
>contig00066:36535-36713(+)
ACACATGAAATTAAAGTGTATAGAGTGATGATTTTATGTATGAAGCGTCTACTATTCTTC
CTTTTTTtCATTTCATTCGGGGAAAATTCTTCATTCATCGAAGAATTTTCCTCGCTATAC
TCGGAATTTTCTCCTCACTGCGTTCGGAAAAAATTCCCTCCTAGCTTCACTCGTCTACat

>contig00066:36754-36879(+)
cATCTTCCTCCTACGTCGACGATGTTACCTCCGTCTTCACTTCGTTCAGAACTTCCCTCC
TCATTTCATTCGGATCTTCCTTCCTCACTCCGTTCGGATCTTCCTTCATCCTCATTCCAT
AATTAA
>contig00066:101190-101232(-)
CAAGATATTGAAGTCAAAAATGATATAGAGACACAAAATTGA
>contig00066:101277-101337(-)
TGTCATGCAGGATGTAACGTGTCTCAATGCATATTCAAAAGGACCGATAACTCAGTTTAT

>contig00066:101384-101543(-)
ATGAACGCCATTAAAAtTTTTATAGCATTTACATTATCTTTAATCTACGGATCTACATCC
GTAAATGGAGCATTGTTTAAATGTCATCCGCATAAACAGGTCTGCATTGAAAAGTGTAAT
CGTAAACACCCTGGTGGTATCGGTGTCTTGAGATCATTA
>contig00074:7329-7362(+)
ATGTCAGATGAACTGTTTTTtAGGTTATTATTC
>contig00074:7402-7534(+)
TTACTAATCTACACCATCGATAAGAAAATGGTTCTGTTATCCTTTGTTAGAAGTATATTA
TTACTTATTATACTTAATATCGCAAATAATTTAAAAGTGGTTTGTATTCACGATGTTCAT
GAAGCTCATAAG
>contig00074:7572-10878(+)
TTGTCTATTCTGGAGGTGGGCAAGGCTAAATTTGAGTTGAGTGTCTTATCTAACTTGGAA
ATAAAAGAATATGGAACTTTTGATTTCGCTTCTCCACTTAATGGAAGATCTATTAGGATG
TGTGGAGTATTAGTTCCGAGAGACATTGAAATTTATTTTAGGATTCTTTCATCACCTGTA
TTTCATCAAAGGCCGTATAATTTATCACTACCGGCTGATAGTACTTTATTACAGCAATTA
GGTTTATCGAGTGATGTTGTATTTTTATCTGAAAATGATCCAGTGTATAAAGTTATAGTT
TGTATATTAAGGAATGAAATTTCAGTTTTACGTTACATTAAAGATCATCATAAATCTAAA
CAGACGTGGCCTACATATTTAGATAACAAGGCTGCATATGCGAATTTATGGCATAATGCC
CGAAATTTGTTTAAGGTTAAGCTTCCATTATATTCATTTATTGATGATTCTAATTATGTT
TATTATATTACTAATGATGGTAAATATTTAAAATATAAATATAAATTGAAATTTGATTAC
AATAAGTACCAAAATTTGGCTTTACTTTTAGGTTATTGGAATACTGATGTGATTAAATTG
AGGAGATATTATATTAATAATTTGGAATCATTATTGAATGATGTAGATAGATCTAATTAT
CCTATGGATTTTTTtGAGATATTGGATGGAGATGTTGATATAATTAAAGGTATAGAATGG
ACTGGTGGTTTATCATGGGATGAGGCTATGTTAATAGAATCTAGGCGTATTGCAAAGATT
AGTATAAGATTATTATATCATGTATTACATAAGATGTTGAATTCTCATGGTATAAATGGT
TATAAAATACAGCAAACAAAGAATAAATTGTATCATATACGATTATGTTCTGATGTACTT
TTACAAATACGTACTTTATTGAATCATTATACTTTAAATATAAAAATGTATAAGAATGTA
AAGGAGACTCCTGTAATTAATGAGGATGTTGAGGAGTTATTATTTGAATCAGTTCCAAAG
TATAGTATGTATTGGAATGTTAAGAATGATTCATTATATAATAGGAATTCTTTACATGAT
ATGACAATTGAACAACTGACTGCTAGTGTATTGGACAATTTAAAATTTGAACCTAATAGT
TTTTATAATGAATTGGGTAATATTAGTGGTGAGGAGGTAGATTTTAAAAGGGTTTATGAT
ATATTACTTATGTTAACTCAGGGTACTACAGATGCTACAAGGATGTTATTTAATATTAAG
AGGAATACATCTAATGTTGTAACTGATATTGTAGATATTGTAAATGAACAATATAAAGCA
TTACCTAATTCATTAAATAAATTATTACGTGCACGATCTAAATGTTTAATGGCATTTTTA
TATTTATTTGGTGTTCCTGATAAGAAGGGACGATTAAAATTTCCTTATGGTTGGCCTCGT
GATGATAAACGTGCTATAAAATTATTAATATCAGGTATGGGATCAAAATGTGGTTTATGT
AATTCTATATTGGGATTTTTATCTGCAATAGGTTATCCACCTATATCTAATAATATGTTT
GCATGGGAGATGAAGAAAAATAATGATGAGACTACTGTATATCAATTATTAGCCTCTAAT
ATATTTGATGATAATGAATATATAGTTGGTCGTAAAGGTTTTGATTTACCATTATTATCT
TATCTAAGTGGTAGTTATAAACATGATGAGATATCATCATTAGCATATGGTTATTATATA
TATAGTGGTATAAGTAATGTATCCAGAACATGTGAATATTCATCACACTCAAGTATTAAT
AGACCACTTAAAGATGTTGGCTCTAGATGTCTTGATGCTATACCATATATTATAGATGCT
GCTAAATATGCTATGAAGAATCGTCAAACAGATCAATATCAAGAAGCTAGTGATGAATAT
AAGAGTAAAAAaTATGCCGAATTTGTTAAAAAATTAGCTAAAATGGGTGATTCTGATGGT
TTACGTATGCTAGGTGATTTTTATTATGCTGGACATGAAGAAGGTGGTATAAGAAGAGAT
TATCAACAAGCATTACATTATTGGAGATTAGCAGCTGATAATGGTGATGCATCATCAGCA
TTAGCTGTTGCACATCATCATATTACATTAATGAATGATGATAATGATCATTCATATCAT
GCTGAACGTTATTTAAGAATGATTATTAATTCATCTGCTAATAATTCATCAACAGCAAAA
TTTTATTTAGCAAGATATGGTTTAGGACAACCTAAAGATCCTATATTAGCTGCTAGATGG
TTACGTGAATCAGCTGATCGTGGTGATGTTAATTCACAAGTATTAATGGGACATGCATTT
GCTGGTATATTAAATGATGTAACACCAGCTGAAGGTAAAAaTATTTTCATGTCATTTTAT
TATTATCGTAGAGCAGCTAATAATGGTAATATAGTAGGTCTATTTAATTCAGCTGTATTT
ACATTACATGGTTATGATCTAGGATATGATACACCACATAGTCGTTGTAATGCAGCATTC
AAATTATTCTCTAAAGTTGGTAGAATGGGTACAATACCATATGCTATCAAATCATTATCT
AAACGCTTTAAACAATTTGATGATCATATTGGTTATGCATTAACAAATATGTTTCTATCA
GAATTTGGTGATCCAATTGCACATGAAAATACATCAAAATATTTCAAATTTAATAATAAT
TTATGCTTTATACCAAATAATGAAATCATACAAGATAATAAATTGAATCTTGAAGATGGT
GATGATGGAACCATCAATAATCCATGCCATTATTATTATAGTAGAAGATCAGCTTATGAT
CATGATTCTAATTCACCTTTATTATTAGCTGAAGCACTAGTTAGTGGTATACCATGGGAT
CCTATCGAAGCATTAAAATGGGCTAAAGAATCTAATAATAAAAATGATGTTAAAGGTTCA
TACATGTATGCTACAATGCTAGAAGCTGGATTAGGCACCACGAAAAATTGTAATGAAGCA
TTCCTCATCTTTAAAAAaTTATTAAATTCTAAAATACAAACCGAACGTATATTAGGACTC
TTGTGCATTATCAGGAGTAAAATTATATCCTTCTTCAAAAATCATAATCTCATATACTCA
ATCATCGTACACACACTCTATGATAAATATGCCATACACTCAATCAATCATGATAATTAT
ACACCATGCAATTTCCCACTACTACAAGAACGACCAATCGTCATCAATGGAATCAGATTA
ATCACAATCGTATATACACTAATACTAATACTAGTTATATTCGTCTATATCAAAACCATC
ACCTGA
>contig00075:15049-15790(-)
ATGGATTTCACCTCATCCTATGAGGATGTCGCAGCCTATCTTCAACAGGTAAAACTAGAG
AGTGATAGGATACCGAATGTAGTAACAGCACATACGTCAGATAGGTCAAAGGGTAGATAT
GGCGCTGATAATGAATACACATGTACAGAATCTGAACAGTATAATAGATTAAAGGACATT
GACGAAGAATGTCAAAGATTGAATTTAAATTTAAGCTCAAGTATAGAAGAGTTAAAATAT
TTTCGACGTTTGAAAGATCACATATCGCAATTTTATGGGATTCAGAAGGCTAAAAGCAAA
TCATCGTTACTTTTGTATGGAATTTCCAAGTTTAATATCCATTCTTTAGCAAAGTATATA
GAAAATGTAGAAATCAGAAGGGAACTTTGGAGAAGTTTATTAGAAACTGAGCCACCTTCC
ATATTTATATTATGTGAAACTGGGATTCATTTAGGATCTGTCCAAGAATTCTTAAATGTT
ACCTCAGAGATAATATCAGAAAATTCTGAAGATAAACCAGTTCCTACTATCCTATTAAAA
TGGTTATTCATATTACTATTACTATTAGATGATCTTCATTCACTCACTGAATGCATATCC
TGCGACCTACAAAGGACCAGGCGCACATTATTACGTAGACATTTCTTCATTACAAATCAA
ACTTCCAACAAATCACACATAGAGTTGGCATCATTGAAACTTATCACATCAATAATCGCA
GAACATTTTAATCAACGGTAA
>contig00075:32735-32952(+)
ATGAAGCCTTGTATGAATACATATAACATCGATGAATTAAAAGATGAGATCTATACCAAC
TTTTCCGGTGTAGAAGAACATCTCACCAATATTTTCAATGCTCATGATATCATCGGTGAT
GGACTCTTACCATATGAAGTTGTAGAAGCACTACTCAGAGATTATTTCACCCAATGCGGA
CTCGTAGAATACGTCTATAATATGCTCAATCCATCAGgt
>contig00075:33311-33512(+)
gGTAAATTGAGTTTATCTGTGATATCATCGTATTTGGAGGGTACTCATTTGTATGATATT
GACGATGATACAATGGTTACATGTGAGGATATGAAGACATTTGCTACATTATGGTTAAAG
GTTATCAGTGATGCTTATAAGAGGGATGATTTAAAGATTCCAGATAACAGTTTTGCTTAT
GTAGTCAAGCCTGTCGTTCAAGgt
>contig00075:33635-33928(+)
gGTGAGAATGAAAACTTTGTCGAATTAGATGTTGAAAAGATGAAATTGGAAGAGTTAAAT
GAGGAGCAAGTTGAAGTTGTAGAAATGTCACCTCAGGAGATTGTGGACTCGTATGTCACA
TCAATAATGGATGAGGTAGAAAGAAACAAGACAAATGGTATAGTATGCTATGCATATCCA
GCTGCTATAGCCCCTAATGGTGCATGTACAAGTGCCGGAGCTGTAATTCCACATCGTCGT
CCACGCGCAAAAAGAGATAAGCAATCTAAACGCCCACTATTAGGGTGCTGCTAA
>contig00078:123194-123689(+)
ATGAAATATTTCGCGTTTTACGTTTCGATCTTGGTCACTTTGATCAATCAGTGCAGTGCA
ATTACAGTTACTTTCGATGTAAACGATGAGGATACTCAATTCATGAGAACTACAATATAT
AATTACAGGGGAATTAAAGTTACCGTAAACGATCCTGTAGATGGATACAGCGTTGTTAAA
GTATTATCAGGCGATAACTTACTTCTGGATATTATTACAGAGAATGTAATATTAAAGCAT
CACATTATACTTCGTAGTTCTGCGGATACATTTTTCAAATTTCACATCTTAATAACTAAA
ACAGCTTATGGTACTGAAAAAGTCGACATATATAGAGAAGAAGGTAGTGGCAATATGATA
CTAGTGGAAAAAGGTTATGCCTTAGAACTAGTAGCTGGATTCGCAAAAGCTCATCCCCAT
GAAGAAGGTGTAAATCATCCTGACATAGGATTCTTAAAGGAGTTAGTAGAGAAAATCGAA
ACAGCTGATGAATAG
>contig00079:73397-73619(-)
GCATTTTTAACGTTGCAAAAGGCTATACAATCGCAGAAGATGACATTGAAGATTTTGGGT
GTATGTTTTAATAGATGTGTACCTACTCCTGGTGAGAGTTTATCATCAAGTCAACAGAGT
TGTATATGGAATTGTGCTCAAAGAAATTTGGAGACTCAATATTTTATATTAAAGCGTCTT
GAGGGTATGGTAAAATCTCTTAATTTAAAGACGGATGAATAG
>contig00079:74223-74280(-)
ATGGATATTACGTCGTCCTTGCCTAGTAATCTCAAAGATGATAAAGATAAAGCCGAG
>contig00080:14630-14840(+)
ATGGCCATTTCCACATCATGTTTATTCAGAGCTTCGTTACTGACATTGCTAATATACATT
AAATCTATAGGCTTCATTTTCGTGTATTATGAGCCTCCAGGTTCAACATTCATTCCTAGA
CATCATAGGCTATTGGCTCTACCTAGTAATATTGGGTCATCAAATTATGAAGTTTATAAT
TATTCATTAGTTGTGTTAGAATCGAGTGAT
>contig00080:14885-14951(+)
AATTCTAATGTGAATTGTGGTAGTATACTTTTCAGAGACATATTCATCATCATGGAGGAA
ATTTAA
>contig00084:6040-6466(-)
ATGAGGTATATTCCAATTGTCTTTCTATTGTTACTTCAATTCTCATCATTTGTCTATGCT
AACGATGATGGAGAGGATCAAGGTGAAGCAAAAAATACGACTACTGAAGTTCGCAATGTA
GAACAACCCGAGGCAAAACCAAAACTTCAAAAGGCAGAAGTAGATGATGAGCAATTAAAA
GAGCATAGAGCGAAAACAGCAGAAATAGCTAGGGAAATAATGATTGAATTACGTAAACAA
AGAGCTAAACGGGCTAAAGAATTAAAGAAATTGGAAGAATCCAATAAGGCAGTAAAGGAA
GAGAGAGATAGAGTTGAAGCTGAAAGAAAACAGAAGGAATTAGAAGAGTTGTTGGAACAT
GCAAAGAAATCGAGAAGGGAAGCAGCTAAAGCCGAAAAGGCCGAAAAGTTGAAGaAAAAT
AGTTAA
>contig00084:34671-34882(+)
ATGGGTATGTTTTTATATTATATATTTATTTTCATCGTCAATTTAATTTCAGCTGTCAAA
GTTCATGGTTCATTAGCTAGGGCTGGTAAAGTCAAGAATCATACACCCAAAGTAGCAAAA
CAAGAAAAGAAAAAaCCACTTACCGGCCGTGCCAAAAAACGTCAACAATATAATAGAAGA
TTCGTTAGTAATATTTCATCTGGAAGACGCGgt
>contig00084:34980-35111(+)
gGTTTTAATCCCATGTTCACACTGGATTACCATATTTTTCGCGGCTATCGCACAAGCGAA
CCTCTTCGGGAACATGAAACTACACTCGTCATCAAATATACATTACTCCTATACACATTT
CCATACAATTAA
>contig00086:6145-6176(-)
gaATTATTGAGTCTATTGGGTGATTTAACATAA
>contig00086:6217-6342(-)
AATTTAACCCCCATTTCTAAGTTATTTTACCCCATCATATTTCTTATTTTACCCAACAAT
ATATTATTACCCCATAATTATATATTTATTATTAAATTGAATTATATAAGATATATTATA
TTGGAa
>contig00086:6466-7270(-)
ATGGATTTTTCAATATTTGTCATATTGTTTTTCATTGTAGGCGTCCATGCTACTGGAAAT
GAGTCTGCAACTACTGTATCCTCCAATGTTGCCTCATCCGGTACAACTGGAACAGCAAGT
TCGACAGAATCGTCTGGTTCTGCAGAAAGGTCAGCTCAACAATCGTCAGATAGTAGAACC
GCATCTGCTAGAAGAGATGCATCATCACGTGATGCAGACCAAGAGGAAGGTGAAGATGaA
AAAGGGAAATTAGTTAGAACGGCTGATTCAGAAGAACTCATAAGATTGGTTGATTATGAT
GGTGATGGTGATGATGATAATATAAATACTTTTGTTAAAATATCACTTGTAGATAGTCCG
GAGAGTTGGGCTGACGTAACCACCGAGGTTGATTCTGGTTTAACTGTTACTACATACGTT
GTAAAGAGGCGCAAGGAAGCCATTTATCTTTCATTAGATGGTAAAAAATCATGGAGAGCA
AAGGATGGTGAAACTCTTAAAAGAGTTACAACACATTCCTTTAATGGCAAGGTATTGTTA
TACAAAGTGGAAGTAAAGGTTGTTCTCAACAATGATGCTGATGATGATGAAAAACTTTTC
CCAGTAAACCATTTCTATCCTTACAGAACTACTTCTGGGGGTGTTGTACGTATCTATTAT
GATGATTATGAAGATACTCTAAGACGCTTCAAAGAAAGAGCCGAGAAAGCCGGCGCTAGA
GTAGAGACAATTAATTCTACAAGGAATGTTAGGGTTGATGATGGATTTATGACATCTCCG
ATACTCCTAGTATCTATTTTAAGT
>contig00088:68222-69173(-)
ATGGATATTGAATCACCGAGTGAATCTAAAGATGTAAAATCTTCTTCTAAATATCTTGAA
AATACTTTTGGGGATTTGGGTGTGTCCTCTAATAAAGTTGGACAAGGTGTTGGTGACATT
AAGGGTGTGATGAAGGATATTGAGATAGGAGGTGATTCATTGGTTGTATTGAGTAGTTTA
GAATATATAAGAAACTGGTTTAATATTACTCAATATGAATATTTTGATCGTTGTAAAGGA
TCTTTATGTCCATATTTATGTTTTGATGTTGGTATAGTTAGATTTATGAAATATATTTAT
AATAGTTGTAGAAGGGTTTTAATAGAAGATAATAGAGTAAGTAATGTAGATATATATGTG
GAGCCAATAATGGGTATGAGGATAAATAAATCTGATAAATTATATATATCATTGACGAAT
TTAAGTAATAAACCGGATTTATTTGGTCCATTATGGATAAATATTTTAACTGCTGGATCT
ATATTTTCAATATATAGTTTACATGTTGTATTTCATAATATAGAATTAATAAGATTTGTA
TCATTAATAGTATTATTTAAATTAATATTATTATGTTTATCTTGTTCAATTTTAATGGGT
TCAATTATATTTATAATTAATTATTATTATACAAATAATTTTAATACATATAATCTTGTT
TTATATATATCAATATGTGGTTATACTCAGATACCATTAGCATTCTTATGTAAAATTATT
GTATGGACAACATTAGTTATGGCATATATACCATTTTTTAAACATTTATCATATATATTA
AATTTATTAATTTATTTTTATCTTTGTATATCTACATCATCTACATTATTAATTACTCTA
CCTGATATTATACCATCGCATAATATTAAATCATTCAAAACTATAAGCATCTTATCATCA
TATATTATACAAGTTATTTTTCTTATGATATTACAATCATATACTAATTAA
>contig00090:1704-2162(-)
tATAGATATTTTAAATATTATGaAAAAATTAATGAGATATGGATAGAAATTAATGAAAAT
GATTATAAATCCAAAGTTCGATTATTTACATTAGAATTTCGTCTTAATTTATTACGTTCA
TATATGTATAATAAATTTACTATCATAGATCATTATCTTTATGGTCTAAAATCTAAAACA
TATATTGAAAATTCTAATATACATACTACTGAAGTAACAGAAGGTAATAATATTATATGG
GAAAGTCCTAATGGTCATGATAAATGTACTATGGCTGTTGCACATTTAAAAGAAGATAAA
CCAGTACTAGTACATTTATATATTAAAACAATCGAACCATCAGATGGTAATATATATTAC
ATCAAATTAGATGATGGAAATTGGATCGAAAGCACAAAAGAAGCATTCTATACAAAACTA
GAAGAATATGATCAAAAAGAAGATGAAAGTACATCGTAA
>contig00090:2233-2801(-)
ATGTATGTTTTAGTGATATTATTGGTATATAATTTCATAATTGGTATATTATCTATAAAT
CCTGATGAGGTATTTGATTTGTTCAATCCACCATCGAATATATCAGATTATACATTTCGA
GATGGTCGTACATCATATATTACATTTGAATTTCGTAATGATACAATTATAAGATGTGTT
AAGGATGGTGATATAATATTATGGGAGAATGATGAAGATGATAATATTAAATGTACAGAT
ATAACATATTATATAAATATAGATGGTATAAAATTATTATCATTAGAGATTAATAATAAT
GGATCATTAATATATTATCATTATGAATATAAAGATGAATTATGGATGGGTATACATCAT
TCATATTATGTAAAATTATTATATAAAATGGTATCAGAACGTGTATATGATATATCACCT
AGAATAATAAAATTAGATTATGAAATTAAATTAAATAATCCAAATAATAAAATGGGTAAA
TATAATTCACCAGATTATTATTGTATAATTGGTATACGTGAAGATAAAAATATAATATGG
ATGCGTGAAGAAGAAGATGATGTTCAATat
>contig00093:83301-83602(+)
ATGATCAAATTAGCAAATTTTTtAATAATAAATTTATTTTtAGTTCGCCCAGTTGTGGAT
TCTTTTAGAATTCAATATAATAATGGGATATCAGCTTCTGCACATTCTGTAACACCTTAT
CAGCACAGACAAAACTCATTATCACTACTTGGGCCCAAATGTACATATTTTTCCAGGTGC
AATTTTCTAAATAGATTATGTACAAACATATCAAATGTCGTTAATCACGTGAACGAAGTG
GTTCCTGGTGGGATTCTTACGGCAATTGTTGTCCCAATTGCCACGACTGCCATAATTCGC
Cga
>contig00093:83642-83797(+)
cGATATCTTGGGAGGAGTGAAGATGATAAAACTTCGGCTAACTTGCATAGATACCAATGT
ATGGGTTGTGGCTTCATTATATTCCCCGCTAAGAACAGAGAGGACAGATTTTTTtCTACG
GTATGGTTGATATATATTATGAACATATTAATTTAG
>contig00094:12458-12530(+)
ATGATAATAAATTTTAATGTAAGTCTTAAAGATTCTGAGGCTATCAATAACCTTGGAGCT
TTTACTGGAGGG
>contig00094:12640-12706(+)
ATGATGGTCGCAGTATTTATGCTTCTCACCGTTTATGTATGCACCATTGAATTTACCGAT
GCATAA
>contig00095:946-1142(+)
ATGTCATTGATTGATAAATTTGTTAAATGTATTTTATTTACATGTTTTTtATGTAGTCTA
TCCTCTGTTAATTGCGACACCAGAGGATGGTATAAAGAGCAAATTGGAATTGTCACGTCT
TCCGTAATTACTACTGACAATGTTTTGATTGTAGGTACTATTCAAGGAATTGTCGCAGCT
ATTGATACTGTAAACGgt
>contig00095:1188-4694(+)
gGTGATATTATTTGGAGGAACACGAGCGAAGATGGTCGTTATGTTGAAGATTTGAAATTA
ATAAGCTCAGATATGTATGTATTTGTTAAAAGGAGTAAATATGAAAAGAAATTGGATGCA
TTTTCCGAATTAGATTCCGTCTCTATATTAGGTGTGCGCGATGGACATTTGTTCTATAAT
GTGGAAAATTCTTTATTGGTAGATGAGCAAATTAACAAAGTTTTTAGCTTAGATGATATT
CAAGAAACCGATAAAGCAGATTTAGTAAAAATAGATAGTGATGTTTTGCTACTAGATTCT
ACTGTATCTAGTTCCAGAGATAGTAAACATGATGGTGCCTGGTTGATTTTATTATCTAAC
TCGTATTTAAAGATGGTGAATCTAAATGACTGGTCCACACATGTATATAGATTGGATTTG
AAAGAGGTAAGACCAATTAGAATTTTATTCGATCATAAAAAAAaGAGCTATGATTCTATT
ACTCATGATGGAAATATTTTATCATTTAACATAGTGCTAATGGATAACACTAACTTTTAT
GGTTTCCTAGCTATAAAATTCTCCTTAAATAGTTTCAAATTTAATCAATTCTTGGTAAGC
AAACCATTTAGTAACAAAAAGGCTCTGAAGTGTTTAGAATGCAAAGCCAGTAATACTGCA
TTTGCCCAGTTGTATGAATCAGACACAGGACATATAATAATGGTGCACTGGATCGATAAC
GCCAGGGTATATAAGAAGGAAGTCGTTTTTGATTTGGTCGATCCGAAATTTGGTGATGGG
TTTGGATTTTATTTTCATATAACTGGTAACGATGGATATCAAACTTTTGTTGTGAATGAG
GATACTAATGAAATTTTTGACGGTAAATTGGTTCATTCTAAGATTGATGATCTATTTATT
ATGAAAGATTCGATGCATATTTACTTTAGGAAATCAAATAACACACCTGTTAATTCGAAT
GTACTAATGCTATCCGGAAATGTAAACAAAATGTCTGTATTGATGGAAGCAAATGTATAT
GAAATTAAAAATGACAAATATCACCTCCTTAGCTTCAGTGATGGAATACTACACTTATAT
AAGAATTCAGAGCTGCAATGGGAAAGAGATGAATCTTTATCTTTAGTAATTTCATCATTA
TCATCGAGTTATAATAATTCCAAAAaTTATCAAAAGTCTAACGAAAGCGAAAATTTGTTT
AAGATATATATATTTGACGTTGAAGAACTAATTTATTTCTGGAACGTATTTCTAGAAAGG
TTAATTAAATTCTTTAATGTTTTtCGCCTATTTTTAATAAACAAAGTTAATTTTGAAAAa
TATAAAATACCGTTGTTGAACGATTTTGCTCAAGTACTTTCCCGAACCATTGGTCCAGAT
GTTGAAGATTTTACCAAACATGAGCATCGCAAATTCAAAGATTGGAAGAAGAAAACTATA
AGTGATCATATATCATCCAATGCTCATCGCATATATGTAACTCCTTTAAGATCTCCTTTT
AACAAATCACAAAATAAATCTAACAACCATACCTACTTTTtCAGGGAAAATTCCTTGGAT
ACAGTGTCAAGTGAGGGAAATGATAAGAAAGAAATGCCTGGTACATATTTGTTATTGATG
ACAAATATTGGTAAATTATTATGCTTGAATGAAGATGGAGTTATTTTATGGAGACACTTG
GTAACCGACCTCAAGGAAAATTTTTTAATGGACAATAATAGTTTGTTAAAATGCAATTGT
AACGGAAAGAATGGATATGGATATTTATTGGAAACTTCTGTCACTCGTAGAATGGTACAA
CGTCCAGTTTTAATGTATGGTAATGGTAGAAGATGTAATATTCATAAAGTATCTAAAGAA
TTGGTTGTAAGCATATGCTCAGATATTAATGACACAAGCTATATTAAATGGTTCAATATT
ATGAGTGGTACTTTAGTACATGAAAAAATTGTGAAATTCACTGTTAAATACTCAATGCCT
CTGTGGAATGAATATAACGATGTAATGAGTGGTTTTGTTCTTTTGGCTAATAACGATGTA
GTGCAGATATTGGGTATTGATGAAATTATTAATCATTCAATTGGCGAATTTTTGGAGACT
AAAGAGGTTGTAGTCGTAACAGCTAAAGAGAAGAATAAATATCAAGGGCTTAGAGTTTTA
TATGATTGTATAAATAAATCGTATTATTATAAGCATTTGTGGACTATAAACTTTTCCATA
AATATGGATGTTATTGCTCTAGGTGTTCCGGAGCATAAAAATAGGGATACTTCATCTGTG
ATTGTTATGTCTGATTTAAATGTTTATCAAAAGTATTTAACCCCGCATAGTTTAGTTTTA
CTTACTAGGCATCATGATGGAGTAGTAATGCTTCACTTAGTTAACACTCTTTCTGGTAAT
ATAATTTATGAAGAACTACTAGATCCAGATTTATCTGACCCAATACACATTGCTTTTCAT
GATAACACAATTGATGTTTACTATTGGAATGCTAGGCAAGTTAGATATCTGCTTCATAGC
GTGGACCTAATATACAACAGAAGGTTAGGAATGTTTAATACACTATTAAACTATTTCAAA
AGCGGTGGTAAGGGGGCGACGGTTGATGTTAATATGCAAACTATTCCAAACGTTACATCA
AGCCATTATATTTATAGATTATTGAGCTTTTTTAATTGGAGCACCAAATATAATAATTCT
AAAGAATATATAAGAAATCCTGCTGACGAATATAAAGACTGTATGGAACATCCTGAATTC
AAATTGGAACCATGCAAGAATGATTGTCATAGTACAAACTCTGACGAAATAGTAGGTAAT
TCGGAAACAAATAGTGATCCCATGTCCAAATTTCCACTTGATAAAGCACTAAAAACAACT
GCAAATGTATCAGAAGACAAAAGTTTTTATGTTACAGATGATGAAAACACGTTAAACACT
TTATTAACACCTGATGTTCTTATGCCAGTTCCACTTGTACGTGACTTTGTACTACCATAT
GAAGTAAGAATTATGGGTGTGAGCATAACTAATGAAGGTACAACCGATAAAAGCTTATTG
TTTGTTACTTTTGACCATCAAATTGTAAGCATACCCAAAAGCGATCTGTTGGTTAAGAAC
TATGAAAGGGGCGGATTTTCCGATAATAATCAACTAGATTACAGGATAGGGAACAGGTAC
TTTACTATGAACATGGAGGAAAGTTTTCATAAAATAAACTACATTAATAAGTATAAGAAT
GAGTTTGTACAACACGGTTTCAAAAATGTCAATACACGAGGCATAATGTCAATGAGTACA
GTGTTAGAATCAACTACCATGGTACTTTATTATGGTTTAGATTTAACACTACTGCATGTA
TATCCTTTAGGCATCTATGACGATACCTCCAACTTACACAATTTACACTATATGTATGTG
CTCATCCTTATGTTACTTGTTATACTCACTTTCAAAGCATATAATAATTATATTAAATCA
TATATTGATCACTACGAATGTTATTAA
>contig00104:2614-3424(+)
ATGATAGTTGGATTATTAATAATTTTTGTAATTTCTTGTAATTGTGTTGCAGATATTGCT
AACATTGAACCGGCTAAAAATGCCAATATAATAAGTGACAATATAATAGTATATAGTACA
AATACAACAAATGATATAGATGATTATAAATTATCTTTAGATAAACGTGCTTTTAATATA
AATTATATTACAAATTTTTtATTATATTTTATTAAATCTAATAAAATATTATCTGAACCA
CCATTtAATGAAATATTtGAAGTATATGAATATATAGTAAAGAATTTGATTGATATAGTT
AATAAAATATATAATTTAGATGTAGATAAATTAAAGTATTTAAAATtAACAAATTTAGTA
GATAATTtAAAGATATTTAATCATATAATATTGAATATAAATATAAATAgTATTAATTAT
GGTATAAaTAAATTAAAAAAaGAACAAGATTCATTAATAAGTTATATATATAAAGCTCAA
GATGATAATATTATTATTAAAaTAATTGATAATGATATTATAATATGGGAAGCAAATACA
AATATAGAAAAATGTGAATTAGTAACTGTAGATATGAAATCTAATGATGAAATATTTCTA
AATATAATTTTAATTAATAATAATAATCTTATAGATTTATATTATATTAAAATTGATAAT
GAATTTAAATGTTGTGATAGGATTGAATATTATAAAAAaTTATTAATACCAAATATTAAT
AAAAGGAATTATAATTTATTATCAGATGAAGAGAGTATAATTTCAGATTATGACGAATTT
TTATCTTGTGAAAGTGATTTTGAAGATTAA
>contig00112:17335-17460(-)
gTAGAATATTTCATATCATACTACCTTGTCTTCCTTGCATCTCCTATTATGCCGTTGGTT
CTGGGGGGAGTCTATACCCCCCATGGTACATCTTTAAAATTGTACGCTGAAACCGCAATT
AGATAA
>contig00112:17533-17540(-)
ATGCAGGta
>contig00118:125423-126508(-)
cTATTAAGTTCTAATGGTTTAGTAtTTTCTAGAACAGAACCAAAACATAAACAAAATATA
GTATCTATACTTAAAGAATTAGGTGAAACTGTAGCAATGACTGGTGATGGTGTTAATGAT
GCACCAGCATTAAAAATGGCTGATATAGGTGTTGCTATGGGTATAGCTGGTACAGAAGTA
GCTAAAGAAGCATCTGATATGATATTAGCTGATGATAATTTTCAAACTATAGTAACAGCT
ATTGAAGAAGGTAGATGTATATATAGTAATATGAAAGCATTTATACGTTATTTAATATCA
AGTAATATAGGTGAAGTTGTATCTATATTTTTTACTGCTATAATTGGTATACCAGAAGGA
ATGTTACCAGTACAATTATTATGGGTTAATTTAGTAACAGATGGACCACCAGCTACAGCA
TTAGGTTTTAATCCACCTGATATTAATATAATGGAAAATGGACCTAGACATAAAGATGAT
AAATTAATTAATACTTGGACATTAATTAGATATTTATTTGTAGGTATCTATGTTGGATTC
TCTACAATGGGTATCTTTATATGGTGGTATGTTAAAGGTATTAGTCCTAATGATAATAAT
ACTCTTATTACATTAAATCAATTAATGAATTGGGGACAATGTAAAAGTTGGAATAATTTC
AAAGTCAATAAATTATCTACAATGAATGATGATCCATGTTCTTATTTTACTAGTGGTAAA
TTAAAACCCTCAACATTAAGTCTAACTACACTTGTTGTTATTGAATTATTTAATGCATTC
AATGCATTATCTGAAGATTATTCATTATTAATTATGCCACCATGGTCTAATGTCTATCTT
ATATTAGCTACACTCTTCTCTATTACATTACATTGCCTTATCTTATATACACCATTATCA
GGTATCTTCAATGTTGTTCCACTCGATAGATATGATTGGCTAGCCGTTTTATTATGGTCA
TTCCCAGTAATCTTCATCGATGAAACACTCAAATTATTAGCTAATATTACAAGACGCAAA
TTCAAACCCAAACTCAAATCAAATAATACAGAAATGAAAAGCCCAATACaAAAAAAACTT
GATTAA
>contig00118:126546-126735(-)
gGTTTTGTTGGTATAATGGATCCACCAAGACCAGAAGTAAAGACTGCTATATATAAATGT
TTAAATGCTGGTATTAGAGTTATAATGATAACAGGTGATAATAAACTTACAGCTGAAGCT
ATTGCAAATAAAGTTGGTATATTACCAGATGGTGGTGTAGATAATAAATTATATCATTCA
TATACTGGACta
>contig00118:126784-128579(-)
ATGCTAAAAGACACGGGGGATGTAACTTTGCTGAGTAATCCACATGTCGTTGAGGTATCT
GCTATACTTAAGCATTACAATGTATCTTTGGATTATGGATTAACAGACAAGCAGGTGTAC
CAGCACAGAAAGTTGTTTGGTACGCACACTTTTGTAAAACCATCTAAAGCATCATTATTT
CATTTGCTTTGTTCTCAATTTGATGATTTGTTGATTAGGATATTACTATGTGCTGCAATT
GTGAGTTTTGTATTGACATTTTTGGATGTTGGTGCTGAGCATCATATATCAGCTTATGTA
GAGCCTATTGTATTGCTGGTAATGTTGTTATTAAATGCGATTGTTGGAGTATGGCAGGAA
ACTAATGCTGAGAAGGCTTTAGATGCTTTGAAGAAACTTCAGCCAACGTTGACTACATGT
TTGCGTAATGGTGAATGGGAGATTTTGGATACGGAGGACTTAGTGATTGGTGATATTGTG
AAATTGAGGAGTGGAAATAAGGTTCCTGCTGATATAAGGGTAGCGAAGATATTATCGACA
TCATTGGGTGCTGAGCAGTCACAATTGACTGGTGAATCTGCTATGGTTTCTAAGGTATCT
ACTGCTCTTCCAAGATCGATGGAGGATTGTGAGATTCAGGAGAAGaAAAATATATTATTT
TCTACTACAAAGGTGTTATGTGGTAATGCTTTAGGTGTTGTAGTTGCTATAGGTATGTCT
ACTGAGATTGGTGAGATACAGCATGCTGTATTGGAGGCATCTAAATTGGAGGGTACTACT
CCTCTTCAGACAATGTTACATGATTTTGGTACAACATTATCTAAGATAATAAGTGTTATA
TGTGTGGTTGTATGGGCTATAAATATTaAAAAtTTTTCTGATCCTGTTCATGGTAGTAGG
ATACGTGGTTGTATTTATTATTTTaAAATATCAATTGCATTAGCTATTGCTGCTATACCT
GAAGGTTTGCCTGCTGTGATTACAGCATGTTTAGCATTGGGTACTAGAAAGATGGCTAAG
AAGAATGCTATTGTTAGAAAATTACCTTCAGTTGAGACATTAGGTTGTACTACTGTTATA
TGTTCTGATAAGACTGGTACATTAACTACGAATAAAATGACTTGTGTATTATTTAGTTTA
TTTGATGAGCATAAGAATTTGAAGGTATTACATGTTCCTAATGATGGTGATGATTTTAGA
TTTGTACAAGATAATTCTGAGGCATCAGCTTCTAATTATTTGGATTCACCTATATGTGTT
TTAACTCATACATTTTTTAAATGTGCTTCAATGTGTAGTGATGCTTCAGTATATCCTACT
AGAGAAGGTGAACCTACTGAGCTTGCAATATTAGATTTAGTTGATAGATTAGGTAATCGT
ATTAAGACAAATGGTACAATGTATTTGGATAAATGTGGTAAGAATGTATTTAGATCTATA
AATAATTTAAAGGAAACTCATTTAACACTTGAGTATAGGAAGATAATGATTAAGGAGGCT
ACATTAGAATTTTGTAGATATCGTAAGATGATGAGTGTTTTAGTATCAGATGATGGTAAG
GTATCATTATATTCAAAGGGTGCTCCAGAGAGTATAATAGAGCGTTGTACTCATATGATG
TTACCAGATGGTAGTAGGGTACAATTAAATAATACATTAAAGAATTTAATATATGATAAG
GTTAAGAAAGCTGCTAAAGATGCATTAAGAACATTAGCATTTGCATATAAAGAACATTCA
GAGAAAGATTTAGATATGCATAAGAAGATATCAATAGAATCTACAACTGAAGAGGgt
>contig00130:340-363(-)
gTGCAATCACTATCTTCTATCTGA
>contig00130:397-2558(-)
ATGGAGGTATCTTGTCCGGAATTATTATGGGTGGTGATATTATCAGGTATAATATGTGCT
ATAATGGCTATATCGATAGGAGCAAATGATGTAGCGAATGCATTTTCTACAAGTATAGGT
AGTGGTACATTAAAATTGCGTGGAGCAATAATAATAGCATTTGTATTTGAGATAATGGGA
GCATTAATATTAGGTGCTACGGTATCAGATTCGATACGTACTAAGGTATTAAAtTTTAAA
GTATTTAATGATGTACCACATGAATTAGCATTAGGTATGTTAAGTGCATCAATAGGTTCA
TCAATATGGTTAATTATATCTACATATTTTGGTATACCTGTATCAACTACACATTCAATA
ATTGGAGCATTAGCTGGTTTTGGTATGGCATCTGGTCGTATTGATAGTGTACATTGGCCA
TTTATGTCATATATATTATTATCATGGTTTTTTGTACCATTAATAGCAGTATGTATTAGT
TTTATATTTTATATTTTATTACAACAATTAATTTTAATTAAAAATTCATCATATTATATT
ATTTATCATTTCCATTGGTTATTTATTATTGTAACATCAATACCATTAAGTATATTATTA
ACATTTGAAAATCCTATAATGAAATTAAAAGATCCTTGTAATACACTTGAAAATTATATT
AATTGGTTTAATTCATCTTCATTTAATCGTTTTATTGTGTTTATTGTTATATTATTTATA
CTTGTTATTATATCTTGTACATTTACTTATACATTTAGTTTTATACGTTTGAAGAATAAT
TGGTGTTATCTTAAAGAACAATTATCGGCTACCAATATTCAGAAACGACCCAGTGATTTA
ATTGTTGAGGGTGGAGGGAGGTTCTCCGCCGAAGGGGGAGGAGGGAAGTTTGTGTCATCT
TTAGATGAGGGTTGTGTGAATCGCTTCACCGAAGGGGGAAGTGATTGTTTTATCGAGGGT
GATGGGAAACACTTTACTGAAGGGGAAGGGAGGTATGTATCATCTTTAGATGATGATGAT
GTGAATCGCTTCACCGAAGGTGGAGAGAATTTTGAAACCTCTGTGGATGGAGGACAGTTT
GTATCATCATTGAATGAGGATAGAGAAATGTATGTACCATCTTCAGATGAGAATGGTGAT
ACAACCCTAAATCCTCAAAACATCGAAACATCTTTACATGAAGTTGAAGGAAACGATTTT
CCCACCGCAGGTGGAGAGAATTTTGAAACCTCTGTGGATGGAGGAAAGATTGTATCATCA
TTGGATGAGGACGAAGATACGTCCCTCGACCCTAGAACTTCATTGCAACATACATCTTCT
AACCTCAAAACTTCAACCTCAATGGATCATACACCCCTCAATCCTCAGAAGCTCAACCTC
ACAACCTCAATGGATCATACATCCCTCACCCTCAGAATTCCATTATATGAAGATCAAGAT
ACATCTGGTGGTAGTTATATAGAGGAAGTAAATAAATATACTAATGATAATAAAATTATA
AATAATACCAATTATATTGTTAAAGTACAAGATGAATATATAGAATTAAATAAATTATCG
CATAAACGTACATTATCTAAATCAGATGATAAATTAAATAATCTTAATATTATGTTATCT
GATACATTAAATCAAACAAATCCAAATAAAACAGAAACTATCTTCTCCGTAATGCAGATT
ATATCATCAACAATGATTATTATATCACATAGTGCTAATGATATTGCTAATGCTATTAGT
CCATTTGTTACTATTTTATTTATATATATTAATGGTATTAATTATAATGAAAATAATACA
CCATGGTATATACTTTTAATTGGTGGTATCTGTATGTCTATAGGACTTGCTACATTCGGT
TATAAAGTTATACAAAATGTAGGATTAAATCTAACTAAAGTTACACCATCTAGAGGTTAT
GCTATCAATACTACTTCTTCTACATTATTATTAGCACTTACACATATGGGTGTACCAATC
AGCTCTACACAATGTATTGTCTCTAGTATATTAGGTGTCGGACTTGTAGTATGCTATAAA
AATAATCATAATCGCAATAATAATACACATaAAAAATTAATACCATTCACTATGCAAAAT
GTCAACTTTAAACTATATaAAAAAATATTCTATAGCTGGATCATTACCATCTTCTTCAGC
Gtg
>contig00131:26516-26579(+)
ATGTACTATTTGTTACATACATTTGAATCTGCAGTGGGACATTTTTCAAAATCCAAAAGC
ACC
>contig00131:26720-27221(+)
ATTGCCGAGTTGTTGAGATTTGACACTACAAAGAGTGGTGATGAAGCTATTAGTTTGAAG
GATTATGTAGATCGTATGAAGCCAGATCAAAAGTTTATTTATTATATAACGGGTGAATCT
ATCCAGAGTGTATCGTCATCACCATTCTTGGAGGCTCTAAAGGCTAGAGATATTGAGGTT
ATATACATGACTGATCCAATTGATGAATACGCTGTACAACAAATTAAAGAATTTGAAGGT
AAAAAaTTGAAATGTTGTACTAAAGAAGGATTGGAACTTGAAGATCCAGAAGAAGAAAAG
AAAACATTTGAATCCCTAAAGGAAGAAATGGAACCACTATGTAAACTCATTAAAGAAGTT
TTACATGATAAAGTTGAAAAAGTAACCTGTGGTAAAAGATTTACCGAATCACCATGTGCA
CTTGTTACCAGCGAATTCGGATGGTCTGCCAATATGGAACGCATCATGAAAGCACAAGCA
CTCAGAGACTCCTCAATTACT
>contig00131:27714-28023(+)
TCTTATATGGTATCTAAGAAGATTATGGAGATTAATCCTCGTCATCCTATAATGAAAGAA
TTGAAGGAGAGATCGACTGCAGATAAGACAGATAAGACTGTGAAGGATTTGGTGTGGTTG
TTATATGATACAGCATTATTAACATCAGGATTTAATTTGGATGAGCCAACAGCATTTGGT
AATAGGATTTATAGAATGATAAAATTAGGTTTATCATTAGATGATGAAGATGAATCAACT
ACTAATGATGTATCAATGCCGCCATTGGAAGAGGGTTTAGTGAACTCGAAGATGGAGGAG
GTTGATTAA
>contig00131:76895-78080(-)
ATGGATATTATATATATTGTATTTGTTTATAGTATATTATTCCGATATTCTGTAGGAACA
TCGATAGAATACTCTAATATAGATGATAATATCCATTTAGAAAGTAGCATATTGAAAAGA
TGTAAATTACTTAATGGTAATAATTCAATATTTGAATGTCTTTTGGATAAATTCGATAGA
CCATTGGATAAATATGGATGGTTCTTGACATTACCTAGTTTATACCCCAATACAATTTTG
TATAATGAAAAAGTGATAGAAATAGATCAAGTTGAAGAATTTACAAAGAATGGTTATATT
AAGGAGCCTAAATTCGGTTCTATGTTCTATAGATTACCATTTAATGAATATTATAATACA
ATAGATGTAAAACATAAAGAGACATATCATATATTATCAAATACATTAAGTATACCATTA
ATTGTTATAGATGCTAATTTTGGTCATACATCATCAGTAAATGATAAGGTAGTCAAATAT
ATCCATGGAGAATCTATGGATATTGACATGAAATTTAAATTGATTTTGATACATTTAAAT
TATAAAATCTTTACTCCATATAATTGCAAGTTAAATTTATACAAATTTTTGTATAAAAAG
GTCAATAAATGGCTATTTTACCGCAAATTTGCTCATTTAGTTAAATGTTCTATTAGAGCT
TTAAAAAATCATTATAGAATTTTAGAAAATTCACATTTACTACGTAAAATGTATAATATG
ACGAATAATATTAACATAAATTTAAATAATCAATTACCATTTGTATCGATACCAAATAGT
ACTATTACTCCATTGGAATATATTAACAATAATGAATCATTTATTACTCTACTCTCTACA
ATAAGGTCATATCTATTGAAAAATAAATCTCATATGATATTAAATCTATTAAAAGATTAT
TTCTACCATTTATTATTAAATAATCAAACAGTGTCATTAAAGTTGGACGTATTTTATGTA
TTAGAGATTATACCAAGATCATATGGGTATTCATTTTTAAATATGTTATTACCTAAGGAT
CGTTTATTGTTATGGAATCATATACCAAAATGTATTGTATATTCGCATGTGTATAAATTT
GATGCAGATTTACCACTAGCAAGAATTATAAAAATACACCTCATTTCTACTTTTTGTAGT
ATTATCACATTTGTTTTGTTATTAAtTTTTATAATTaAATATTaA
>contig00132:4347-5388(-)
ATGTATGTTATGATATTTATTGTTTAtTTTTGTATATTTATAAATGTGTTTGGTATACGT
GTAGTGGATATAAATTATATACCAGAGGAGACAATAAATACAGATTATACAGGTGATAGT
ATAAGATATTGTTCAGCTACATTTCCATCAATGATGAATGTGATGTGTATATGTGATGGT
GATGAGATATTATGGAATGGTGTTGGTAAGGATTTGAGATGTAATGAGATACGTTTTCGT
TCTAATGATATAGGAAGATGTATAATATGTATAGGTATAGATGATGGTATGGATATAATA
TTAATAAAGAAATTAGGTATATGGAATAGAATTAATGAAGATGAATATTATAAAGCATTA
GATGAATTATATGCTGAAGATATATTAGATATTAGAACATCTAAATTATTAATGTATACA
AATACAATAACTACAGAATATGGTAATTCAGTTTGTAATTATGATCCATTTAATGTATCA
AAAATAATTAAAATAAAAGATAATGAAAATATAATATGGATACGTAAAGAAGAAGAAGAA
TATGTTAAAACAACTATGGTATATAATAGAAAAGAATTAAGTATATTAATATATTTAGAA
ATTATAAATCAATTTATGATAATTAAATGTTATGAATATAATAATATTAATCAATGGATT
GAAATAACATCAAATGAATGTGAATTAAAAAGAGATATGATTATGAATGAAATTGAATTA
GATATATTATCTACAAATACAAATGATAAATTTAAAATTATTAAACATCATCCATATGGT
ATATTAGCTAATGTTTATATATCAAAATTAAATGTACATACTACTACTGTTAAATATGGT
AATGAAGAATTATGGAAAAGTCAATCATATTATACTAAATGTACAATGATTATTCTACAT
ATCAATACTAATAATATACCCGTCTTAGCACAATTATATATCAAAGGAATCAATTTCGAA
GATGGTAACATCTTCATGGAAAGAAATAATAACCAATGGATACAAATCACCAAAGATGAA
CTATACAATAAATTAGAATAA
>contig00132:11348-11392(+)
ATGCCAAACATGAAAATCATCCCGATCCTCCTTCAACATATACCt
>contig00132:11427-11642(+)
ccTGCAACAGCTACTGCTGTTGGTAAGAAAGGTAAAACTCATGCCAATGATGTACCCGCT
GATGATAGACCTGGTGGAAACACTCATGTGGCCAATACTCACCCTAATACTGGTCAAGAA
GTCAATGGAATGAAATGGCATAATGATATTGATACTAGTACCGTACAAGCATATTCTGGT
TTTACTGGTGATCACGGAGATGCTGTTATAACTAATAta
>contig00132:11697-11867(+)
aTAGGCGGTGTTGACCATACTGGTTCATATACAAAACCCGTACATTGTTTCCTAGATACC
ACTGCTCATGGCACTGTTACTGCAGGTGAAGATAAACCGTTTTTGGAGAATGGTCAAACA
ACTGGTAGAATAAATTTTAACGATGGTGCATTTAACGATGATATAACTTAA
>contig00133:14902-14940(-)
gGTTCGAATCCTGCAGCCGTCGAATTTTATAAAATGTGA
>contig00133:14984-15072(-)
ATGTCTATAAATAATTTCATTTGGTGGTTGTTACATTATAATATAATAATTAGATTCAGG
CCCTTGCAAGGGGCGGTTTGTCCGAGCGgt
>contig00137:36422-39153(-)
gtTATGGATGGTTTGTTGGGTATAATATGTATGTTCTTAAATGGATTTGTTACATTATGT
CCTTATTATATAGCAACCACATGTTGTAGTTATGCAATTAATAGGTTCCATTTACCTCCA
TCTGCGGCATCATTGTTTGTATATAAATTCCATTATCCTATGGATTTATCTAATTTGATT
TCAGCTTTTCTTGCCTTTGCCTTAACAGTATTTATTGATGTATCATTCGATAGTAAAAGT
ATTCATAACATGAGCTTCAAAAGGAAAGTCTCATGTATTTCCATGTGGGTAACACTTATT
AGTTCTGTTATATCTTATATAGCGTTTATATCTTGTGAAGATTATCGACGGTTTCGATAT
GTATATTTGAGTATTATTTTAATGACACTCTCTAATGGCTTCTCATCATGTTTCGCCTTT
GCAGTTAATACCAATTCCATAATATATGCCGCAGGTATCTCTGTATCCTCACTTGTTGCC
TTCTTTCTACATAAGATATATAAACATTTCTATAATTTATATCATTGGGATGATTATGAT
TATAATTTAGTCATCTTACATTATTCCTTTACAATGCTATTTCTTTCAGTTGCCCGTACA
TTATGGATACTTGATCAATACAATGAAATTGAAAATGAGAGTAAAGTGGATGTTCCTAGG
GGTACCTTTTGTCCATGCATTGGTACAGATGTTATAATTGACTTGAGTCAAACTGATACA
AATTTGGGAAATGGTTATTATGGATCTATGAAAATTACTGTTAGTAAAGAGGCTAATACT
AATTATGTACCAACAGGATATGAGAGATTCGATCATAAACGTGACGGACATAAACCATTT
AACTTGAGCTCTGTTATACACAGAGATGTTCAACTAAATGGAATACATTTTACGGAAAAT
GTTACAGCAGTCTATGTATACTATAGAGTAGGTAATAATGATAAAGATCATGAATTTCCT
CTGGTTGTCTGTGTGAGTAAAAGTTCATCCCACACTTATTATCAAAGGGGGAATAGATGG
ACTGAAGTAGATAACCCCaAAATAGGCAAAGGTCCTGACCAACAAGGTGTTGCCGGTGAA
CTTACAACTAAACTTGAGAAACTCAAAGaAAAATATGAGGTTAAGTTCGAGCAGAATACT
GGTTCATACACAGCACGTCCAGGTAATGGCGATGCAGATAAAATTAATATTCAAAGTTTG
GCCAATAACGATAAATATAAAGGTTATAGGCATTATTTCTCTGGAACTGGTGAAAGGCAA
ATTAATCGTATGACTGTACACAAGCAAGTCATACTTGGCATCACTGCCTTAGATAGTGAT
GTATATTCACTCAAAGTTGGCGAAGCTTTCTACGTATATTTTGCCAAACATGATAATAAA
TATGAGAAACCATTGCTAATATGTTTATCCAAGAGTGATGGACCTAATACTGGAAACATG
TGGTACAAACGTGTGAAAAAATCCGGTGGTGGATATACATGGGCTATTCTAACTGAAAAT
TGCAGTAGTTACGACCCAATTAAAATTGAAAAATTCGAAGCAAAACTCACTGAAATAAAT
GATGACCTTGTTGGTAACGATACAGGCTATCCCAAGCCATCATTTGCTGTGAGATTAGAT
TATATTCCTAAGGACGACACTAATCCTATTACATATGTTACTGTTGGCAATCAAATCACT
GTCTCTAAGGTAACTGCTAATGTACCCTCAGGATATTTAGCATATGAATACAAATCCACT
AATGGCAATATCACTAATGCTGCCATTAATAATAACGGGCTAGAACTTAAAGGATTACCT
AAAACAGGTATAACTATTAATACTAGTAATAAATTATGGGTATATTATGAGAAGGATTCC
AAGGGAAGTCCTATCATAAATAGACCATTATTAATATGCGTTTATAAGAGTACTAGTCAT
ACGTGGTATCGTAGAGGTGATCCATGGGATACAACTGATAAAGTTAATGGGGACCCAAAT
AGTAACGTCACCGGTCTTGCTGAGGTACTTCCAAAGTATATTAGACAAGGATCTTTAAAA
GAATTAATTTACTTTGATAACCTCTATCATTGGTCCCCCATATTAATGCTTACATTTCCA
CTTGGTATAATTTGTGTGGCATACCCCATAAGTACCCCATATTCTTTAATTGATCCAGAG
AGAGCTAACAGAATCGATTTATGTATTGTAATTATTTCCACGATTCCTAATCTTGGACTA
GCTATCCTAGACTTAGACCTCATTAAAATCGGTTTTATGGGTCCAAGTGGTAAATGGAAT
AACGATAGATGGTTTTATAATTGTATGTGGATAGTTGCTATGCCTTATATTATCTGTTTA
TGTGCTTTAACTAGTACGATTCGTTCACCTGATGGAGTTATAGGTAGAGGTGTAAAGAAT
AATCCTTTCCTTGTTGGATTATTCGGTGTCACTCTCAACACTACTCAGAAATTGATGGAG
TCCACAGCATTTGGCGGAGTAGCTTTGCAAAGTTATGATGGATATATAGGGACTATCATT
CAATTTTCTATATTATTAATGTTATCACTACGTCTATTAATAACTTTATTTTGTGATGGA
TATTTTGATTCAGTCTTAAATGTAGGTGGATATACACAACCTCTATATACATATCATATT
CATTCACCATGGACCCCTCTTTTAATCACACCACCCTTACATATACAACAGCCACTCGAG
TCGGAATCGTTCTTCTATCCTGAAGCATCATAG
>contig00137:39172-39263(-)
gGTAGATTATGGGGATATAAATGTGATGTTACACCATTAGTATGTATATATGATGAGGAT
GATAGAGTTGTGATAGGATATTGTGTGAGGGTt
>contig00137:39297-39322(-)
ATGGGTATATCCATATCAAATGCTGgt
>contig00141:45850-45936(+)
ATGTTTGTTACAATATTGGGTAATTTGAATATAATTGAATGCACACTGATATGTGTTGTC
AGTGTTGGATATAGTGGTAAGTTTGGg
>contig00141:45979-46040(+)
ggGCTTAGATATAAAAGTAGTGCTTTATGTCTATATAAGGAATTCAAAAAAaTATATTTA
TGA
>contig00141:51060-51615(-)
ATGTACAAGAATTTAATAATTtTTTTATGTTTGATATTAAATGTAGAAATTTATACAGTA
GAATCCCTAATTTCTCCTTTATTGAAGCCGTATAGACCTCTGGATTCATTCATTAACTCT
ACTTTATTAAATTCTTATGGATCTCTGACCTTATCTTTCATTTCTCCTTACATCCAATCT
TATAGACATCAGGATTCATTCACATTATATGCTTTGCGTACATGTGAAAAGTTAAAACGT
CCTCATTCTGCTAGAAGGGCGTTATTGAGGGCATTGACTACACAAGTATTAAGACATGGT
CGTATAATTACTACAGTTAACAAGGCACGTCAAACAAAGCCACGAGTTGAGAGGATAATT
AAGTATTCCAAGAAGGAAAATGTTAGACATGCTAGATTATTGATAAATAGTTACTTATAT
GATAGGAAATTAACAGAGAATGTATTACAAATGGCACCTATACGATTTAAGGAGAGACAT
GGTGGTTATTGTCGTATTAGAAGGTTGACTCAATGTAATCAAGGTATAATACTATTTATA
TTTGTAAAATATTAA
>contig00146:42676-42685(-)
CTCATCTAA
>contig00146:42738-45546(-)
ATGGTGAATATATATATGTATAGTAATAATATTCCTACATCTTTTGTAGTAATTTTGTAT
TTATTATATTTCCTAACATCCTGTGAATCATTAACCGCAACACTTGGTATAGATTGGGGT
GAAGAGTTTGTAGAAGTGTCTATTGCGTTCCGTGGTTATAAACCGGATATATTATTGAAC
GGTTCAGGTAGTAGGAAATTTCATAATGTATCGTATTTTATGGAAACAACACGATTATTT
GATAGAGATGCGTTACCATATTTAACTAAAGATCCTTTGAAAACATTCAAAAGGTCGGCA
CATTTATTAGGTTTACAATTCCCGAAATATGTGTCATTATGGTCTAAGGTATCTAGTATA
AATACTAAATGTGTAATAGATGTATTGAGTAAGAATAATATATCATACAATTATGATTAT
AATCCATATGAATTTGGTACATCTGGTGATGGTCAGTTATTTTTAAATATTGTAAAGAGT
GGTTATATAAGTGTTGAAGAGGCTAACAGTCAtTTTTTTCACTATATTAAAGCATTGGCT
GTAGACAAATTGTTAAAATCCAAAATAATCGACTCGGATGATGAAGATGTTGATATATCC
GCAATAATTGCTATCCCATGTGATTATAATCAAGACAAACGTAGGTCTATTAAATTTTCC
GCTGAATGTGCTGGTATTAAAGTATTGGACTTAATTCATGGAATATCAGCAGCTGCTTGG
TTTGGTTCATTTGAAATGGAACCTGGTATTaAAAAGGTATTATTTTATGATTTAGGTAGC
TCTGGAGCTAATGTTGGTGTAGTTGAATTTAATATACCGGATGTTAAATCTAAAAATAAA
ATCCCATTAGTCAAAACATTATCATGTGTAACAGTACGTGATATAGGTGGTTTTAAATAC
GACACATTATTAGCTGATCATTTAAGAGGTATATTTGAAACTAAAAATGATATTAAGCTA
ATTCCTGATCATCCTAGGGCATTACaAAAATTATTATCTGTTGCAAATAATATCAAGAGT
AAACTGTCATACAGTGAATATGCAACCGTTGATATAGAAAATTTAATTAAAAATATTAGA
TATGAGCGAGAAACTATAACTAGAAATGATTTTGAAAAATTATTAAATCCAGTTCTAGAT
AAATTACATATTCCTGTTGTAGATGCATTAGAATTATCTGGTGTTAAAAAGGATGAATTA
ACATCAGTTGAATTAATTGGTGGTGCATGGAGAGTACCATTAATACATAAAAAGTTATCT
GAAATTATGTCACCATTACAATTAGGATTCCATTTAAATGCAGAAGAATCTATTGCTATG
GGTTCAGGTTATTTATCGGCAAAGTTTAGTCCATTCTTTAAAATGAGGAAAATTGATCTT
TCAGACAATTCATCATTTAAATATTCTCTAAATATTCGTACATTTGAAACTAATGGAGCG
AATTCATTTGATAAAAATATTGTTTTATATGACCGTTCATCCAAGATTAATACCATTAAA
TCATTAGACTTTTATACGTCTCTTGATTTCCATTTAGTAATTTATGAAAATGATGTTGCA
TTATCCAATCATACTGTCAATGGTATTTCGGATTTGTTAAAGAAGGAAGGTAATGATAAA
ATCGCACATGTACAACTTGTTTTCAATTCTAGAGATTGTGGAGTCATTAAATTCGAAAGT
GCATATGCTAATGTTATAGATAAAGTTGTTGAAAATGTTCATGGTACTGATCATGTTGGG
GAGGGTGATTCAAAAGGTGCTGAAACAGTCGAATCTGAAACTAAACAAGATGTTAAAGAT
GCAGTGACTTCAACCGATGGTACCTTATCCGAAGGTACTGATTCAAATGTAGATCAAAAT
CAACATGTGGACCAGGTACAGACAGACTCACAAGAATCTGTAGATAGTCAAACTCAAGAT
TCATCTAAAGATGTAAAGGACACAACTAGTTTGGAAACTGAAAAGGaAAAACCAGTTACT
CCAAAGAGTGATAAAGAGACATTCAAACACAAACTTCAAATATCATCAGTGGAGACGACA
TATTGTACAGAATCAAATTTGAAAGCATCTAAATTATCTGTAGATTTGTTGGTCAAGTCA
GATAAAAATGTTCATAAGCGTTCCAACGCTAAAAATCAGCTCGAATCATTACTGTATAAA
TATAAGGCTGTATTAAAGAATGAAGATTTCAAAGTTTCAACTACTCCAGATGTATTTAAC
TCATTTAGCAAGAGAGTTTCTGAACTTTTGGATTGGTTTGATCTCAATTCAGAAGATTCT
ACGTTGGATGAATTTAATAAATTTATTCAAGAATTAAATGACGTAGCATTACCCATCTAT
AAAATAATGGATGAAAATCTCAATAGACCTCATTTAATAAAAGTTACCGATCATACTTTT
GATGAATTAAATACTAGACTTGAAGTATTGAAGAAGGACAAACCATTTATAATGAATCAT
TCAAGTACAATTTCTCTCTTTGAGAATAGTTTTGATTGGTGGAAGAAAATTAAACGTGAA
CAAGAAAAGAGACCATTGCATGTAGAGCCATTGTATAATGCCGATTTAGTAAAGAATAAA
TTAGATATCGCCAAGTATGCAATTGCAACTCTTGAAAAGTTGGAACCAGAAGTAAGTACT
GATGATACCGGAGGTCAACAAGCAGATGGTTCTGAAAGTAAAGATACCGAAAAGAGTACA
AGTGAAGGAGATGAATCTGTAAAAGAATCAACTACACAAGAAGAAGAAGTAAGACACGAA
TCAGTAGGTAAGGAAGAAGTAGTGCATGAATCAGAAGGTAAAGATGAT
>contig00147:56001-56032(+)
ATGCTACTGGATTCCATAGGCAAACTTACTCtt
>contig00147:56284-56388(+)
cTTGAGATATGTTACTTCTGGGAGTTGGTCGTGTGTATAATATTCCAGGGTGTGTACGAG
TCCTTCTATAATTGTATAGAGTATCTGAAACACATTACTAAATAA
>contig00147:63795-65840(+)
aTGGAGACTTCATCTGGTGAAATAAATAGTGATGTTTTATTGGATTCTATTAGGAGTGCT
CCTAGAACTTCTATTCAAACTGAATCTACTGTAGATGATGTTGATCCTGAGGCTCCATCT
AGGAGGATATTGACTTATATAGTTTGTATGTTATTAATTGGTTTTATATTATCTATAAAT
TTTATGGCTGCTTTATTACCACAGGATCCTCCTGATAATAAGGGTAATGATCTTGATGGT
ATGATACCTATAAATAGTGCATTTAGTACATATTACAAGGGCAGATACGAATTATGTCAG
GATGCTGATAAAATTCAATTGAATGATGGTACAATTAAAGATAGGCCTAAAAAATGTTGG
ATGGGTGATATGGATATTACGATGTTATTTAAAGAGGTTGCTATAGATTCTTATGTTAAA
GTATATTTAATATTTTCATTGGATGTACCGTATAATGGTCCTTGGTGGAAATTTTGGAGA
TCTATTGATGAATTTTCTACTAATAAACGTAATGGTAGATTATATTTTGGTTTATCTGGT
TTAGAATATAATCGTGAGGTTGGTCATTTATTATTAAGTGGTATTACACCTAGTATATGT
CCAACACGTCCTAAGGGTATATTTAAAGAATATTGGGCTAAAAATGCTATTAAACAATCA
AAATGGAATGAATTTGGTAATAAAGGTCCTATATGTTCTTGTAATGCATATGTAAATTAT
CCTATACCTAATAGTAATCAGATTTCATTTAGAGAACAGGATGATTTTtATTTTATGGGG
TTACGTAAATATGTATTTACTGATTTTGAGCATGTAGCTGATTTAGATTTTTCTATATTT
AATCCATTTAATGCATTTCGTAATGATGATTTAAACAATGACTATAAATACTCTAGAGGT
ATCGTGGAAGGAAGTGGAGAAGTTGTGGGAAGTGGGGGgATAAATGGGGGTGGTGGAAGT
ACTAAAGACGTAAATAATGGGGGAAGTGGGGATGGGGGAAGTGTAAGAGATGTAAATAAT
GCTGTAGACCATGATTACAATTCATCTTCATCATCCACAACACCTCCAACATCCTCTCTT
GAGCTTCCACCTCCATCCTCCACTCTTCCATCCTCTACCCCCcACCcTCCACCCTCACCC
TCCCTACCGATAGGTGGTGAATTTTATTCAAAAGAGTGTGGATTTAGTATGAGATTTAAT
GGTAATGAACGTGATATGAAAGAGTTTGAAGGATTATTATTTAGATTTTCATTAATATTT
ATTATAAAATCATTTATAGAATGTTTATTATTATGTCATCAATTTAAATGTATAGATGAA
GAAGCACAAGGACAGAGTATAAGTATAATATCATTATCAATGTTATCATATCAAGAGGTA
TTAGAAGTATTTTTATTATTATATCATGGATCAGTATATCAAAATGCATTAATATATTTT
GGTATGATGATGTTTATAAAATTTTTTttATTAGCTATTGTTGAACATAGTTTTATAGTA
TTAATATGGCGTGCTAATCATATAATACAGATTAGAGAAGGATGGATATCAACACAAAAA
CGTTTTATATTATTTTATAGATATTATTTTACATTTATATTATTACAATTAATTATTTGG
TATTTTtATTATTATAATAATCCATTAATATTAATATTTACATATCTATTTTGGTTACCA
CAAATATTATTAGATGTATGGAGAGGACAATGTTGTAATTTAAATTATTTTTTtATTATT
ATTATATCATTATGTAAATTATATATACCTATTTATTTATTTTtAATTAATAATAATTTA
TTTACATTTGATGTATTCTCTATTGATTCAACTACTACTAATATACCTATTGGTTTAACT
ATTATACTCGTTATATTCTTACAAATCATACTCATATCATTACAAAGATTATATGGACCA
AGATGCTTCTTTACTTGCTCTATACTACCACAAATATATGATTATGTCAGACCATGGTCC
AAAATGATGGAAGATGATCCACAAGAATGCGTCATCTGCATGTATGATATCATACACTCC
AATAGt
>contig00147:66411-66526(+)
agTGATTGGTGTATAACTCCATGTGATCATTTATTTCACACTACATGTTTGAAGGAATGG
TCGAGTATAAAATTGGAGTGTCCAAATTGTAGAAGAATATTACCTCCTATAACATGA
>contig00157:127900-127931(-)
aaATTCCATGGGGATAGTAATATTAGACATTAA
>contig00157:128056-128127(-)
ATGGCTGTATTAAAATTTATTAAGGAATCTAATATTGTTTACCACTTTCCCACTAAATGT
GTAAACACCAAa
>contig00167:12908-12956(-)
CATTTGTCTACACATTCGCCTCATAATATAATAGCTACAATATATTAA
>contig00167:13341-13389(-)
CTTGGTGGTATTAGAAACTATTACAATTGGATCGGGGTTATGGTTAAA
>contig00167:13992-14148(-)
ATGTCTATTTGGGGTTATAATTTCAATAAAGAATCTATAGGTCATaAAACaAAAAGATAT
TATGGCATTTTCTATCTAACTACAATGTTCCTATTACCATCAATCATTTATTATACATTT
GGTAATCCAACCATAACCAAATGGTTTCTTAAAAGT
>contig00167:22115-22227(-)
cgTTTCCAGGAATTAATATCTCCGAGAAATCAATGCCATATAATACGATATACTGTTGTT
TGGTATAATTTAATATTTTCAATTTTAATATCATCGCATACATGTGCTTTATAG
>contig00167:22265-22372(-)
ATGTCAACCCCTAAGAACACGAATTCTCACGGAGGAACGTTTGTATACCATATAGCTCGT
TATCATTTCCCACTTTTTGGTCATCAAAGAGTCTCTCAGATAGCTCGt
>contig00170:1014-1875(+)
ATGGACTGTGATGGCCCATTCTTACGTATATTTGAGATACCTGAGAGTTTAGATTGGCAT
GGAGTATTACGTACACCGGATCCACAAGACAATGACAGATTGACTGCATCTGAAGCTGAT
GATCCGGAAGCATGGACAGATAGTGATGTAGATTTAGCTTTTAAAGTTATAACGGATATA
ACTTCTAGGAATGTATCGGATTCTTTGGAAATTTTAACAACAGATGGCTTTATAGCGGCG
TTTAATTTGATACGTTATTATCCAAGCTTGGATAAGAAGCAACAAATTTCGTTGTGTAAA
ACTTTGTCGTTATTATGTAGCAAGCTACAACTAATTGTTGATAAAATACCATCAACTCCG
TACACATCTATGGATGATGTGGTTGGAAATATGGAATATTTGGACCTAGAAAAGAAGTTG
TCTTCATGTAATAATGACTTTAGCAGATCTAAATCTCAGAATTACTGTGAGGATTCATTG
ATTAATCCTAGGTATATTGGATTAGTATTACGTTCAATGATACATGTATGCGTATTTTtG
GTATCATTGTGTTTTAAATTTGCTGCGACTACTCCCAAGGATTCAGATGAGAAGAAGCCA
TTGAGTTTAGATTTATCACAATCCAAGAGACCTAAGAAGGGTAGAGTGAAGAAAAAGGAT
GATCCAACTGGTATTAATCCAATTGCTATTGAATTATTAGTTGATTCATTTGTAATTTTG
ACACATTTGAATATAAATACACCATTTTCTGGTGAATATGGTGGTAATGATCGTCCTTCT
TCAAGTATATTGAGGTTATCATTACAAACATTATTGAATATACTATCCTTTGAACATATC
ATCCATACATTCTCCACAAAG
>contig00170:1931-1979(+)
AAAAATGACAAAGATAACTTCAAGAATGAGCATCATTCATCAAGATAA
>contig00170:30388-31504(-)
GTAAAATTATTGTTGATTAAGCGTTGGAATAAAAAGTTGATATCTTCATTTTATAATACG
AGTGTAGTGACGAACAATGGTGTAAAGAGTTTAAATAAATATTTATTTGATCCATTACGA
CCAGATTATGCATATAGGAGTACTATGATTGATTATAAGAAACAACGTGCCCGTGGTACA
TTAATAGAAGGAGTTGATTATTATTTACCTACAAAAGAGTGTCAGAATCGTTTAATTAAT
TTCTTCCAGCCTTATAGTGAAGAAGAGATTAATAATCGTGTTAAATATCGTTATCAGAAT
TTAAAATTATATATAGGTGTAGCACTAGGTGTATCATTAATACACGGCTGGTTACAACGT
CGTCCAGTTGTATGGTGTTCTGATTTAGATCCACCTAAACCACCAAATTATCCATTTTGG
TTTAAAGCACCACTACATGGCCACGATATAGCTAGTGTTCGCCGTGGTTATGAGGTTTAT
CGTCAAGTCTGTGCTACGTGTCATTCAATGGTATATACTAAATTTCGTCATTTAGTTAAT
[truncated: 110,740 more chars]
